# Supplementary material for: Ba3[Sn(OH)6][SeO4]2·3H2O, a hydrated 1:2 double salt of barium hexa­hydroxidostannate(IV) and barium selenate(VI)
Source: Acta Crystallogr E Crystallogr Commun. 2022 Jul 19;78(Pt 8):809–13. doi: 10.1107/S2056989022007198 (PMC9361368; doi:10.1107/S2056989022007198)
Supplement: Supplementary file 1 [file e-78-00809-sup1.cif]

##############################################################################
#                                                                            #
# This CIF contains the data in a paper accepted for publication in          #
# Acta Crystallographica Section E. It conforms to the requirements of       #
# Notes for Authors for Acta Crystallographica Section E, and has been       #
# peer reviewed under the auspices of the IUCr Commission on Journals.       #
#                                                                            #
# Full details of the Crystallographic Information File format               #
# are given in the paper "The Crystallographic Information File (CIF):       #
# a New Standard Archive File for Crystallography" by S. R. Hall, F. H.      #
# Allen and I. D. Brown [Acta Cryst. (1991), A47, 655-685].                  #
#                                                                            #
# The current version of the core CIF dictionary is obtainable from          #
# ftp://ftp.iucr.org/pub/cif_core.dic.                                       #
#                                                                            #
# Software is freely available for graphical display of the structure(s)     #
# in this CIF. For information consult the CIF software page                 #
# http://www.iucr.org/resources/cif/software.                                #
#                                                                            #
# This file may be used for bona fide research purposes within the           #
# scientific community so long as proper attribution is given to the journal # 
# article from which it was obtained.                                        #
#                                                                            #
##############################################################################
data_I
_audit_creation_method     'SHELXL-2014/7'
_journal_date_recd_electronic     2022-06-28
_journal_date_accepted     2022-07-12
_journal_name_full     'Acta Crystallographica, Section E'
_journal_year     2022
_journal_volume     78
_journal_issue      8
_journal_page_first     0
_journal_page_last     0
_journal_paper_category     GI
_journal_paper_doi     10.1107/S2056989022007198
_journal_coeditor_code     PK2667
_publ_contact_author_name     'Hans Reuter'
_publ_contact_author_address
;
Chemistry
University of Osnabr\"uck
Barabarstr. 7
49069 Osnabr\"uck
Germany
;
_publ_contact_author_email     hreuter@uos.de
_publ_contact_author_fax     ?
_publ_contact_author_phone     ?
_publ_section_title
;
Ba~3~[Sn(OH)~6~][SeO~4~]~2~\\cdot3H~2~O, a hydrated 1:2 double salt of barium
hexahydroxidostannate(IV) and barium selenate(VI)
;
loop_
    _publ_author_name
    _publ_author_footnote
    _publ_author_address
    'Reuter, Hans' .
;
Chemistry
Osnabr\"uck University
Barabarstr. 7
49069 Osnabr\"uck
Germany
;
    'Kamaha, Shouassi' .
;
Chemistry
Osnabr\"uck University
Barabarstr. 7
49069 Osnabr\"uck
Germany
;
_publ_section_synopsis
;
The title compound, Ba~3~[Sn(OH)~6~][SeO~4~]~2~\\cdot3H~2~O, was  prepared by
mimicking geochemical crystallization processes, and the hexagonal crystal
structure determined. Its hierarchical structure comes from four different
primary building units, setting up secondary building units that are arranged
into layers <i>via</i> their {BaO~9~} coordination polyhedra and cross-linked
with the SBUs of adjacent layers <i>via</i> common [Sn(OH)~6~]^2-^ ions.
;
_chemical_name_systematic
;
Tribarium hexahydroxidostannate(IV) bis[selenate(VI)] trihydrate
;
_chemical_name_common     ?
_chemical_formula_moiety     ?
_chemical_formula_sum     'Ba3 H12 O17 Se2 Sn'
_chemical_formula_iupac
;
Ba3 [Sn (O H)6] [Se O4]2, 3H2 O
;
_chemical_formula_weight     972.73
_chemical_melting_point     ?
_chemical_absolute_configuration     ?
_space_group_crystal_system     hexagonal
_space_group_name_H-M_alt     'P 63'
_space_group_name_Hall     'P 6c'
loop_
    _space_group_symop_operation_xyz
    'x, y, z'
    '-y, x-y, z'
    '-x+y, -x, z'
    '-x, -y, z+1/2'
    'y, -x+y, z+1/2'
    'x-y, x, z+1/2'
_cell_length_a     9.2550(6)
_cell_length_b     9.2550(6)
_cell_length_c     11.4441(8)
_cell_angle_alpha     90
_cell_angle_beta     90
_cell_angle_gamma     120
_cell_volume     848.92(13)
_cell_formula_units_Z     2
_cell_measurement_reflns_used     9633
_cell_measurement_theta_min     2.54
_cell_measurement_theta_max     30.58
_cell_measurement_temperature     100(2)
_exptl_crystal_description     needle
_exptl_crystal_colour     colourless
_exptl_crystal_size_max     0.213
_exptl_crystal_size_mid     0.137
_exptl_crystal_size_min     0.121
_exptl_crystal_density_diffrn     3.805
_exptl_crystal_density_meas     ?
_exptl_crystal_density_method     ?
_exptl_crystal_F_000     868
_exptl_absorpt_coefficient_mu     12.684
_exptl_absorpt_correction_type     multi-scan
_exptl_absorpt_process_details
;
(SADABS; Krause <i>et al.</i>,  2015)
;
_exptl_absorpt_correction_T_min     0.314
_exptl_absorpt_correction_T_max     0.741
_diffrn_ambient_temperature     100(2)
_diffrn_source     ?
_diffrn_radiation_type     MoK\a
_diffrn_radiation_wavelength     0.71073
_diffrn_measurement_device_type     'Bruker APEXII CCD'
_diffrn_measurement_method     '\f and \w scans'
_diffrn_detector_area_resol_mean     ?
_diffrn_reflns_number     112431
_diffrn_reflns_av_R_equivalents     0.0400
_diffrn_reflns_av_unetI/netI     0.0076
_diffrn_reflns_theta_min     2.541
_diffrn_reflns_theta_max     29.995
_diffrn_reflns_theta_full     25.242
_diffrn_measured_fraction_theta_max     0.999
_diffrn_measured_fraction_theta_full     0.998
_diffrn_reflns_limit_h_min     -13
_diffrn_reflns_limit_h_max     13
_diffrn_reflns_limit_k_min     -13
_diffrn_reflns_limit_k_max     13
_diffrn_reflns_limit_l_min     -16
_diffrn_reflns_limit_l_max     16
_refine_special_details
;
 Refined as a 2-component inversion twin.
;
_reflns_number_total     1659
_reflns_number_gt     1653
_reflns_threshold_expression     'I > 2\s(I)'
_refine_ls_structure_factor_coef     Fsqd
_refine_ls_matrix_type     full
_refine_ls_R_factor_all     0.0081
_refine_ls_R_factor_gt     0.0081
_refine_ls_wR_factor_gt     0.0179
_refine_ls_wR_factor_ref     0.0179
_refine_ls_goodness_of_fit_ref     1.127
_refine_ls_restrained_S_all     1.126
_refine_ls_number_reflns     1659
_refine_ls_number_parameters     74
_refine_ls_number_restraints     1
_refine_ls_hydrogen_treatment     constr
_refine_ls_weighting_scheme     calc
_refine_ls_weighting_details
              'w=1/[\s^2^(Fo^2^)+(0.0035P)^2^+1.0003P] where P=(Fo^2^+2Fc^2^)/3'
_atom_sites_solution_hydrogens     difmap
_atom_sites_solution_primary     direct
_atom_sites_solution_secondary     ?
_refine_ls_shift/su_max     0.001
_refine_ls_shift/su_mean     0.000
_refine_diff_density_max     0.536
_refine_diff_density_min     -0.375
_refine_ls_extinction_method
;
SHELXL-2014/7 (Sheldrick 2015
;
_refine_ls_extinction_coef     0.00210(7)
_refine_ls_extinction_expression
                                  'Fc^*^=kFc[1+0.001xFc^2^\l^3^/sin(2\q)]^-1/4^'
_refine_ls_abs_structure_details
;
 Refined as an inversion twin.
;
_refine_ls_abs_structure_Flack     0.037(11)
loop_
    _atom_type_symbol
    _atom_type_description
    _atom_type_scat_dispersion_real
    _atom_type_scat_dispersion_imag
    _atom_type_scat_source
    'O' 'O' 0.0106 0.0060
                         'International Tables Vol C Tables 4.2.6.8 and 6.1.1.4'
    'H' 'H' 0.0000 0.0000
                         'International Tables Vol C Tables 4.2.6.8 and 6.1.1.4'
    'Se' 'Se' -0.0929 2.2259
                         'International Tables Vol C Tables 4.2.6.8 and 6.1.1.4'
    'Sn' 'Sn' -0.6537 1.4246
                         'International Tables Vol C Tables 4.2.6.8 and 6.1.1.4'
    'Ba' 'Ba' -0.3244 2.2819
                         'International Tables Vol C Tables 4.2.6.8 and 6.1.1.4'
_computing_data_collection
;
APEX2 (Bruker, 2009)
;
_computing_cell_refinement
;
SAINT (Bruker, 2009)
;
_computing_data_reduction
;
SAINT (Bruker, 2009)
;
_computing_structure_solution
;
SHELXS97 (Sheldrick 2008)
;
_computing_structure_refinement
;
<i>SHELXL2014/7</i> (Sheldrick, 2015)
;
_computing_molecular_graphics
;
DIAMOND (Brandenburg, 2006),  Mercury (Macrae <i>et al.</i>
(2020)
;
_computing_publication_material
;
publCIF(Westrip, 2010)
;
loop_
    _atom_site_type_symbol
    _atom_site_label
    _atom_site_fract_x
    _atom_site_fract_y
    _atom_site_fract_z
    _atom_site_U_iso_or_equiv
    _atom_site_adp_type
    _atom_site_calc_flag
    _atom_site_occupancy
    _atom_site_disorder_assembly
    _atom_site_disorder_group
    Ba Ba1 0.85513(2) 0.67674(2) 0.76533(2) 0.00444(4) Uani d 1 . .
    Sn Sn1 1.0000 1.0000 0.51521(5) 0.00320(5) Uani d 1 . .
    O O1 0.9097(3) 0.7983(3) 0.4052(2) 0.0057(4) Uani d 1 . .
    H H1 0.8736 0.6914 0.4403 0.030(7) Uiso d 1 . .
    O O2 1.1069(3) 0.9077(3) 0.6279(2) 0.0056(4) Uani d 1 . .
    H H2 1.1548 0.8586 0.5787 0.030(7) Uiso d 1 . .
    Se Se1 0.6667 0.3333 0.50722(5) 0.00388(9) Uani d 1 . .
    Se Se2 0.6667 0.3333 0.96470(5) 0.00512(9) Uani d 1 . .
    O O6 0.6667 0.3333 0.8207(3) 0.0072(7) Uani d 1 . .
    O O4 0.6667 0.3333 0.3627(4) 0.0076(6) Uani d 1 . .
    O O3 0.7824(3) 0.5248(3) 0.55332(19) 0.0108(4) Uani d 1 . .
    O O7 0.6848(3) 0.1745(3) 1.0066(2) 0.0106(4) Uani d 1 . .
    O O8 0.9600(3) 0.4949(2) 0.23440(18) 0.0095(4) Uani d 1 . .
    H H8A 0.8628 0.4361 0.2827 0.054(11) Uiso d 1 . .
    H H8B 0.9175 0.4875 0.1568 0.054(11) Uiso d 1 . .
loop_
    _atom_site_aniso_label
    _atom_site_aniso_U_11
    _atom_site_aniso_U_22
    _atom_site_aniso_U_33
    _atom_site_aniso_U_12
    _atom_site_aniso_U_13
    _atom_site_aniso_U_23
    Ba1 0.00500(6) 0.00347(6) 0.00436(6) 0.00175(5) -0.00001(8) -0.00006(8)
    Sn1 0.00351(7) 0.00351(7) 0.00258(10) 0.00175(3) 0.000 0.000
    O1 0.0070(11) 0.0036(11) 0.0054(10) 0.0018(9) 0.0002(8) -0.0001(8)
    O2 0.0062(11) 0.0066(11) 0.0057(10) 0.0044(10) 0.0001(8) 0.0009(8)
    Se1 0.00407(14) 0.00407(14) 0.0035(2) 0.00204(7) 0.000 0.000
    Se2 0.00486(14) 0.00486(14) 0.0057(2) 0.00243(7) 0.000 0.000
    O6 0.0085(10) 0.0085(10) 0.0046(17) 0.0043(5) 0.000 0.000
    O4 0.0103(10) 0.0103(10) 0.0023(13) 0.0051(5) 0.000 0.000
    O3 0.0137(11) 0.0049(10) 0.0087(9) 0.0008(8) -0.0013(8) -0.0022(8)
    O7 0.0133(11) 0.0089(10) 0.0125(9) 0.0077(9) -0.0017(9) 0.0024(8)
    O8 0.0071(8) 0.0113(9) 0.0096(10) 0.0041(7) 0.0001(7) 0.0006(7)
_geom_special_details
;
 All esds (except the esd in the dihedral angle between two l.s. planes)
 are estimated using the full covariance matrix.  The cell esds are taken
 into account individually in the estimation of esds in distances, angles
 and torsion angles; correlations between esds in cell parameters are only
 used when they are defined by crystal symmetry.  An approximate (isotropic)
 treatment of cell esds is used for estimating esds involving l.s. planes.
;
loop_
    _geom_bond_atom_site_label_1
    _geom_bond_atom_site_label_2
    _geom_bond_site_symmetry_2
    _geom_bond_distance
    _geom_bond_publ_flag
    Ba1 O3 . 2.715(2) ?
    Ba1 O2 . 2.737(2) ?
    Ba1 O1 5_565 2.777(2) ?
    Ba1 O1 6_655 2.779(2) ?
    Ba1 O2 3_675 2.782(2) ?
    Ba1 O6 . 2.8290(10)
                      ?
    Ba1 O8 4_765 2.880(2) ?
    Ba1 O8 5_565 2.931(2) ?
    Ba1 O7 2_655 3.106(3) ?
    Ba1 Se2 . 3.5786(4) ?
    Ba1 Sn1 4_775 3.8620(5) ?
    Ba1 Sn1 . 3.8639(5) ?
    Sn1 O1 3_675 2.052(2) ?
    Sn1 O1 . 2.052(2) ?
    Sn1 O1 2_765 2.052(2) ?
    Sn1 O2 . 2.054(2) ?
    Sn1 O2 2_765 2.054(2) ?
    Sn1 O2 3_675 2.054(2) ?
    Sn1 Ba1 5_564 3.8620(5) ?
    Sn1 Ba1 6_654 3.8620(5) ?
    Sn1 Ba1 4_774 3.8620(5) ?
    Sn1 Ba1 2_765 3.8639(5) ?
    Sn1 Ba1 3_675 3.8639(5) ?
    O1 Ba1 6_654 2.777(2) ?
    O1 Ba1 5_564 2.779(2) ?
    O1 H1 . 0.9600 ?
    O2 Ba1 2_765 2.782(2) ?
    O2 H2 . 0.9600 ?
    Se1 O3 3_665 1.633(2) ?
    Se1 O3 . 1.634(2) yes
    Se1 O3 2_655 1.634(2) ?
    Se1 O4 . 1.654(4) yes
    Se2 O7 3_665 1.633(2) ?
    Se2 O7 2_655 1.633(2) ?
    Se2 O7 . 1.633(2) yes
    Se2 O6 . 1.648(4) yes
    Se2 Ba1 3_665 3.5786(4) ?
    Se2 Ba1 2_655 3.5786(4) ?
    O6 Ba1 3_665 2.8288(8) ?
    O6 Ba1 2_655 2.8288(8) ?
    O7 Ba1 3_665 3.106(3) ?
    O8 Ba1 4_764 2.880(2) ?
    O8 Ba1 6_654 2.931(2) ?
    O8 H8A . 0.9600 ?
    O8 H8B . 0.9600 ?
loop_
    _geom_angle_atom_site_label_1
    _geom_angle_atom_site_label_2
    _geom_angle_atom_site_label_3
    _geom_angle_site_symmetry_1
    _geom_angle_site_symmetry_3
    _geom_angle
    _geom_angle_publ_flag
    O3 Ba1 O2 . . 77.58(7) ?
    O3 Ba1 O1 . 5_565 142.66(7) ?
    O2 Ba1 O1 . 5_565 99.65(6) ?
    O3 Ba1 O1 . 6_655 144.19(7) ?
    O2 Ba1 O1 . 6_655 70.22(5) ?
    O1 Ba1 O1 5_565 6_655 60.66(10) ?
    O3 Ba1 O2 . 3_675 77.32(7) ?
    O2 Ba1 O2 . 3_675 60.20(10) ?
    O1 Ba1 O2 5_565 3_675 69.60(5) ?
    O1 Ba1 O2 6_655 3_675 99.11(6) ?
    O3 Ba1 O6 . . 76.38(9) ?
    O2 Ba1 O6 . . 144.30(7) ?
    O1 Ba1 O6 5_565 . 115.84(7) ?
    O1 Ba1 O6 6_655 . 123.39(8) ?
    O2 Ba1 O6 3_675 . 134.70(7) ?
    O3 Ba1 O8 . 4_765 70.52(6) ?
    O2 Ba1 O8 . 4_765 81.46(7) ?
    O1 Ba1 O8 5_565 4_765 146.58(6) ?
    O1 Ba1 O8 6_655 4_765 89.23(6) ?
    O2 Ba1 O8 3_675 4_765 134.31(6) ?
    O6 Ba1 O8 . 4_765 67.08(4) ?
    O3 Ba1 O8 . 5_565 74.22(6) ?
    O2 Ba1 O8 . 5_565 127.90(6) ?
    O1 Ba1 O8 5_565 5_565 79.11(7) ?
    O1 Ba1 O8 6_655 5_565 139.10(6) ?
    O2 Ba1 O8 3_675 5_565 71.31(7) ?
    O6 Ba1 O8 . 5_565 66.39(4) ?
    O8 Ba1 O8 4_765 5_565 126.49(7) ?
    O3 Ba1 O7 . 2_655 126.88(6) ?
    O2 Ba1 O7 . 2_655 136.68(7) ?
    O1 Ba1 O7 5_565 2_655 80.61(7) ?
    O1 Ba1 O7 6_655 2_655 72.68(6) ?
    O2 Ba1 O7 3_675 2_655 148.89(7) ?
    O6 Ba1 O7 . 2_655 52.54(8) ?
    O8 Ba1 O7 4_765 2_655 76.42(6) ?
    O8 Ba1 O7 5_565 2_655 94.97(6) ?
    O3 Ba1 Se2 . . 103.02(5) ?
    O2 Ba1 Se2 . . 155.03(5) ?
    O1 Ba1 Se2 5_565 . 94.54(5) ?
    O1 Ba1 Se2 6_655 . 99.78(5) ?
    O2 Ba1 Se2 3_675 . 144.71(5) ?
    O6 Ba1 Se2 . . 26.66(7) ?
    O8 Ba1 Se2 4_765 . 75.44(4) ?
    O8 Ba1 Se2 5_565 . 74.87(4) ?
    O7 Ba1 Se2 2_655 . 27.11(4) ?
    O3 Ba1 Sn1 . 4_775 164.39(5) ?
    O2 Ba1 Sn1 . 4_775 89.44(5) ?
    O1 Ba1 Sn1 5_565 4_775 30.84(5) ?
    O1 Ba1 Sn1 6_655 4_775 30.85(5) ?
    O2 Ba1 Sn1 3_675 4_775 88.77(5) ?
    O6 Ba1 Sn1 . 4_775 118.99(7) ?
    O8 Ba1 Sn1 4_765 4_775 116.51(4) ?
    O8 Ba1 Sn1 5_565 4_775 108.24(4) ?
    O7 Ba1 Sn1 2_655 4_775 68.67(4) ?
    Se2 Ba1 Sn1 . 4_775 92.415(12) ?
    O3 Ba1 Sn1 . . 68.85(5) ?
    O2 Ba1 Sn1 . . 30.61(5) ?
    O1 Ba1 Sn1 5_565 . 89.73(5) ?
    O1 Ba1 Sn1 6_655 . 89.69(5) ?
    O2 Ba1 Sn1 3_675 . 30.89(5) ?
    O6 Ba1 Sn1 . . 144.71(7) ?
    O8 Ba1 Sn1 4_765 . 105.32(4) ?
    O8 Ba1 Sn1 5_565 . 97.70(4) ?
    O7 Ba1 Sn1 2_655 . 162.33(4) ?
    Se2 Ba1 Sn1 . . 170.516(10) ?
    Sn1 Ba1 Sn1 4_775 . 95.571(6) ?
    O1 Sn1 O1 3_675 . 86.27(10) ?
    O1 Sn1 O1 3_675 2_765 86.27(10) ?
    O1 Sn1 O1 . 2_765 86.27(10) ?
    O1 Sn1 O2 3_675 . 178.66(12) ?
    O1 Sn1 O2 . . 93.93(9) ?
    O1 Sn1 O2 2_765 . 95.06(9) ?
    O1 Sn1 O2 3_675 2_765 95.07(9) ?
    O1 Sn1 O2 . 2_765 178.66(12) ?
    O1 Sn1 O2 2_765 2_765 93.93(9) ?
    O2 Sn1 O2 . 2_765 84.73(10) ?
    O1 Sn1 O2 3_675 3_675 93.93(9) ?
    O1 Sn1 O2 . 3_675 95.06(9) ?
    O1 Sn1 O2 2_765 3_675 178.66(12) ?
    O2 Sn1 O2 . 3_675 84.73(10) ?
    O2 Sn1 O2 2_765 3_675 84.73(10) ?
    O1 Sn1 Ba1 3_675 5_564 43.93(7) ?
    O1 Sn1 Ba1 . 5_564 44.00(7) ?
    O1 Sn1 Ba1 2_765 5_564 94.36(7) ?
    O2 Sn1 Ba1 . 5_564 135.94(6) ?
    O2 Sn1 Ba1 2_765 5_564 137.27(7) ?
    O2 Sn1 Ba1 3_675 5_564 86.69(7) ?
    O1 Sn1 Ba1 3_675 6_654 94.36(7) ?
    O1 Sn1 Ba1 . 6_654 43.93(7) ?
    O1 Sn1 Ba1 2_765 6_654 43.99(7) ?
    O2 Sn1 Ba1 . 6_654 86.69(7) ?
    O2 Sn1 Ba1 2_765 6_654 135.94(6) ?
    O2 Sn1 Ba1 3_675 6_654 137.27(7) ?
    Ba1 Sn1 Ba1 5_564 6_654 71.188(11) ?
    O1 Sn1 Ba1 3_675 4_774 43.99(7) ?
    O1 Sn1 Ba1 . 4_774 94.36(7) ?
    O1 Sn1 Ba1 2_765 4_774 43.93(7) ?
    O2 Sn1 Ba1 . 4_774 137.27(7) ?
    O2 Sn1 Ba1 2_765 4_774 86.69(7) ?
    O2 Sn1 Ba1 3_675 4_774 135.94(6) ?
    Ba1 Sn1 Ba1 5_564 4_774 71.188(11) ?
    Ba1 Sn1 Ba1 6_654 4_774 71.188(11) ?
    O1 Sn1 Ba1 3_675 . 136.01(7) ?
    O1 Sn1 Ba1 . . 85.66(7) ?
    O1 Sn1 Ba1 2_765 . 136.07(7) ?
    O2 Sn1 Ba1 . . 42.73(7) ?
    O2 Sn1 Ba1 2_765 . 93.29(7) ?
    O2 Sn1 Ba1 3_675 . 44.06(6) ?
    Ba1 Sn1 Ba1 5_564 . 108.832(5) ?
    Ba1 Sn1 Ba1 6_654 . 108.833(5) ?
    Ba1 Sn1 Ba1 4_774 . 179.974(12) ?
    O1 Sn1 Ba1 3_675 2_765 136.08(7) ?
    O1 Sn1 Ba1 . 2_765 136.01(7) ?
    O1 Sn1 Ba1 2_765 2_765 85.66(7) ?
    O2 Sn1 Ba1 . 2_765 44.06(6) ?
    O2 Sn1 Ba1 2_765 2_765 42.73(7) ?
    O2 Sn1 Ba1 3_675 2_765 93.29(7) ?
    Ba1 Sn1 Ba1 5_564 2_765 179.974(12) ?
    Ba1 Sn1 Ba1 6_654 2_765 108.832(5) ?
    Ba1 Sn1 Ba1 4_774 2_765 108.832(5) ?
    Ba1 Sn1 Ba1 . 2_765 71.147(11) ?
    O1 Sn1 Ba1 3_675 3_675 85.66(7) ?
    O1 Sn1 Ba1 . 3_675 136.07(7) ?
    O1 Sn1 Ba1 2_765 3_675 136.01(7) ?
    O2 Sn1 Ba1 . 3_675 93.29(7) ?
    O2 Sn1 Ba1 2_765 3_675 44.06(6) ?
    O2 Sn1 Ba1 3_675 3_675 42.73(7) ?
    Ba1 Sn1 Ba1 5_564 3_675 108.832(5) ?
    Ba1 Sn1 Ba1 6_654 3_675 179.974(12) ?
    Ba1 Sn1 Ba1 4_774 3_675 108.832(5) ?
    Ba1 Sn1 Ba1 . 3_675 71.147(11) ?
    Ba1 Sn1 Ba1 2_765 3_675 71.147(11) ?
    Sn1 O1 Ba1 . 6_654 105.23(9) ?
    Sn1 O1 Ba1 . 5_564 105.15(10) ?
    Ba1 O1 Ba1 6_654 5_564 108.03(8) ?
    Sn1 O1 H1 . . 117.0 ?
    Ba1 O1 H1 6_654 . 104.7 ?
    Ba1 O1 H1 5_564 . 115.9 ?
    Sn1 O2 Ba1 . . 106.66(10) ?
    Sn1 O2 Ba1 . 2_765 105.06(9) ?
    Ba1 O2 Ba1 . 2_765 109.09(8) ?
    Sn1 O2 H2 . . 105.1 ?
    Ba1 O2 H2 . . 112.5 ?
    Ba1 O2 H2 2_765 . 117.6 ?
    O3 Se1 O3 3_665 . 110.09(8) yes
    O3 Se1 O3 3_665 2_655 110.09(8) ?
    O3 Se1 O3 . 2_655 110.09(8) ?
    O3 Se1 O4 3_665 . 108.84(8) ?
    O3 Se1 O4 . . 108.84(8) yes
    O3 Se1 O4 2_655 . 108.84(8) ?
    O7 Se2 O7 3_665 2_655 111.76(9) ?
    O7 Se2 O7 3_665 . 111.76(9) yes
    O7 Se2 O7 2_655 . 111.76(9) ?
    O7 Se2 O6 3_665 . 107.07(10) ?
    O7 Se2 O6 2_655 . 107.07(10) ?
    O7 Se2 O6 . . 107.07(10) yes
    O7 Se2 Ba1 3_665 3_665 139.72(9) ?
    O7 Se2 Ba1 2_655 3_665 107.28(9) ?
    O7 Se2 Ba1 . 3_665 60.11(9) ?
    O6 Se2 Ba1 . 3_665 50.387(8) ?
    O7 Se2 Ba1 3_665 2_655 60.11(9) ?
    O7 Se2 Ba1 2_655 2_655 139.72(9) ?
    O7 Se2 Ba1 . 2_655 107.28(9) ?
    O6 Se2 Ba1 . 2_655 50.387(8) ?
    Ba1 Se2 Ba1 3_665 2_655 83.696(12) ?
    O7 Se2 Ba1 3_665 . 107.28(9) ?
    O7 Se2 Ba1 2_655 . 60.11(9) ?
    O7 Se2 Ba1 . . 139.72(9) ?
    O6 Se2 Ba1 . . 50.387(8) ?
    Ba1 Se2 Ba1 3_665 . 83.697(12) ?
    Ba1 Se2 Ba1 2_655 . 83.696(12) ?
    Se2 O6 Ba1 . 3_665 102.95(7) ?
    Se2 O6 Ba1 . 2_655 102.95(7) ?
    Ba1 O6 Ba1 3_665 2_655 115.13(5) ?
    Se2 O6 Ba1 . . 102.95(7) ?
    Ba1 O6 Ba1 3_665 . 115.13(5) ?
    Ba1 O6 Ba1 2_655 . 115.13(5) ?
    Se1 O3 Ba1 . . 135.14(12) ?
    Se2 O7 Ba1 . 3_665 92.78(11) ?
    Ba1 O8 Ba1 4_764 6_654 110.53(7) ?
    Ba1 O8 H8A 4_764 . 105.3 ?
    Ba1 O8 H8A 6_654 . 119.5 ?
    Ba1 O8 H8B 4_764 . 114.2 ?
    Ba1 O8 H8B 6_654 . 102.6 ?
    H8A O8 H8B . . 105.0 ?
loop_
    _geom_hbond_atom_site_label_D
    _geom_hbond_atom_site_label_H
    _geom_hbond_atom_site_label_A
    _geom_hbond_site_symmetry_A
    _geom_hbond_distance_DH
    _geom_hbond_distance_HA
    _geom_hbond_distance_DA
    _geom_hbond_angle_DHA
    O1 H1 O3 . 0.96 1.86 2.772(3) 157.7
    O2 H2 O7 4_764 0.96 1.85 2.773(3) 159.6
    O8 H8A O4 . 0.96 1.82 2.775(3) 173.3
    O8 H8B O7 2_654 0.96 1.98 2.923(3) 168.7
_shelx_space_group_comment
;
The symmetry employed for this shelxl refinement is uniquely defined
by the following loop, which should always be used as a source of
symmetry information in preference to the above space-group names.
They are only intended as comments.
;
_shelx_estimated_absorpt_T_min     0.173
_shelx_estimated_absorpt_T_max     0.309
_shelx_hkl_file
;
   0  -1   0  513.75   16.20
  -1   1   0  548.05   17.20
  -1   1   0  500.55   17.50
   0  -1   0  492.25   16.80
   0  -1   0  481.65   16.20
   0  -1   0  500.25   16.40
   0  -1   0  529.05   15.80
   0  -1   0  508.85   16.90
   0  -1   0  490.55   16.70
   0  -1   0  477.95   15.90
   0  -1   0  527.85   16.10
   0  -1   0  531.05   17.20
  -1   1   0  493.75   16.90
  -1   1   0  501.75   16.50
  -1   1   0  471.25   17.10
  -1   1   0  474.95   17.90
  -1   1   0  483.35   17.30
  -1   1   0  435.96   17.20
  -1   1   0  488.85   18.30
  -1   1   0  512.15   17.30
  -1   1   0  504.95   17.00
   0  -1   0  470.25   16.60
   0  -1   0  515.65   16.90
   0  -1   0  463.95   16.40
   0  -1   0  526.65   17.20
   1   0   0  483.45   16.50
   1   0   0  506.85   18.30
   1   0   0  459.05   17.20
   1   0   0  459.75   18.40
   0  -1   0  496.45   16.80
   1   0   0  519.75   17.90
   1   0   0  502.85   17.00
   1   0   0  491.75   17.20
   1   0   0  490.15   16.20
   1   0   0  522.95   17.20
   1   0   0  510.35   17.30
   1   0   0  534.25   17.10
   1   0   0  487.15   16.90
   1   0   0  501.35   16.70
   1   0   0  520.25   17.00
   1   0   0  497.55   17.30
   1   0   0  505.95   16.20
   1   0   0  475.85   16.50
   1   0   0  476.95   17.70
   1   0   0  509.65   17.00
   1   0   0  504.35   16.60
   1   0   0  500.85   17.10
   1  -1   0  512.05   16.30
   1  -1   0  489.75   15.70
   1  -1   0  506.15   16.90
   1  -1   0  508.45   16.90
   1  -1   0  496.85   16.80
   0   1   0  469.25   16.70
   0   1   0  510.55   17.10
   0   1   0  480.85   17.80
   1  -1   0  430.56   17.10
   1  -1   0  494.85   17.10
   0   1   0  494.75   16.40
   0   1   0  518.75   16.90
   0   1   0  514.45   17.30
   0   1   0  500.05   16.80
   0   1   0  490.65   17.90
   0   1   0  490.05   17.40
   0   1   0  518.65   16.90
   0   1   0  490.85   16.30
   1  -1   0  509.95   16.80
   1  -1   0  482.55   16.90
   1  -1   0  475.55   16.10
   1  -1   0  488.75   16.70
   1  -1   0  498.85   17.20
   0   1   0  520.25   17.30
   0   1   0  497.75   17.00
   0   1   0  474.35   18.60
   1  -1   0  509.35   16.60
   1  -1   0  531.35   16.80
   1  -1   0  510.35   16.30
  -1   0   0  489.75   17.50
  -1   0   0  492.25   16.50
  -1   0   0  489.15   17.40
  -1   0   0  495.65   15.80
  -1   0   0  493.65   17.00
  -1   0   0  502.85   17.10
  -1   0   0  437.66   17.20
   1  -2   0 1259.07   40.40
   1  -2   0 1243.48   40.40
   1  -2   0 1298.27   38.80
   1  -2   0 1191.08   40.50
   1  -2   0 1233.78   40.20
   1  -2   0 1240.98   40.50
   1  -2   0 1249.28   39.60
   1  -2   0 1128.79   42.30
   1  -2   0 1237.88   39.90
   1  -2   0 1257.07   39.90
   1  -2   0 1158.88   42.20
   1  -2   0 1262.27   39.80
   1  -2   0 1263.77   40.40
   1  -2   0 1218.98   38.30
   1  -2   0 1252.67   39.00
   1   1   0 1227.28   40.70
   1   1   0 1265.77   42.50
   1   1   0 1177.68   40.50
   1   1   0 1211.48   38.00
   1   1   0 1238.38   41.80
   1   1   0 1256.77   40.60
   1   1   0 1222.28   40.60
   1   1   0 1289.07   39.70
   1   1   0 1236.98   39.60
   1   1   0 1300.07   41.10
   1   1   0 1223.48   39.70
   1   1   0 1312.67   45.10
   1   1   0 1259.27   40.60
   1   1   0 1240.58   42.10
  -2   1   0 1212.18   40.70
  -2   1   0 1244.48   39.60
  -2   1   0 1205.58   41.10
  -2   1   0 1202.68   41.30
  -2   1   0 1188.58   41.10
  -2   1   0 1214.28   40.30
   1  -2   0 1255.87   38.50
   1  -2   0 1225.68   40.90
   1  -2   0 1173.08   40.40
   1  -2   0 1202.38   40.40
   1   1   0 1266.37   41.30
  -2   1   0 1208.98   39.70
  -2   1   0 1228.48   41.60
  -2   1   0 1226.48   38.90
  -2   1   0 1285.27   42.30
  -2   1   0 1250.37   40.80
  -2   1   0 1196.28   42.30
  -2   1   0 1289.87   41.20
  -2   1   0 1276.17   39.50
  -2   1   0 1283.17   40.90
  -2   1   0 1254.07   40.70
  -2   1   0 1223.88   40.30
  -2   1   0 1215.38   39.90
  -2   1   0 1252.97   40.00
  -2   1   0 1189.18   41.90
  -2   1   0 1210.48   42.70
   1   1   0 1249.28   40.80
   1   1   0 1221.88   39.20
   1   1   0 1207.08   40.70
   1   1   0 1207.98   40.30
   1   1   0 1227.48   39.60
   1   1   0 1274.37   39.90
   1  -2   0 1251.47   40.30
   1  -2   0 1229.18   41.10
   1  -2   0 1240.58   39.70
   1  -2   0 1271.67   40.70
   1  -2   0 1236.88   39.40
   1  -2   0 1302.27   40.20
   1  -2   0 1187.68   41.80
   1  -2   0 1222.58   40.20
   1  -2   0 1239.78   40.70
   1   1   0 1211.88   40.80
   1   1   0 1214.08   40.80
   1   1   0 1206.08   40.30
   1   1   0 1240.88   41.40
   1   1   0 1356.66   42.40
  -2   1   0 1244.78   40.30
  -2   1   0 1223.28   39.40
   1   1   0 1277.87   41.00
   1   1   0 1209.28   41.30
   1   1   0 1210.48   39.30
  -2   1   0 1178.68   41.40
   2  -1   0 1214.78   40.90
   2  -1   0 1242.28   39.30
   2  -1   0 1236.48   39.40
   2  -1   0 1212.98   41.30
   2  -1   0 1263.27   41.40
   2  -1   0 1245.48   39.60
   2  -1   0 1246.58   41.10
   2  -1   0 1269.07   40.40
   2  -1   0 1269.27   41.70
   2  -1   0 1253.17   40.50
   2  -1   0 1174.08   41.50
   2  -1   0 1179.68   40.90
   2  -1   0 1249.88   40.50
  -1  -1   0 1251.27   39.70
  -1  -1   0 1205.98   40.00
   2  -1   0 1254.17   40.80
   2  -1   0 1247.68   40.70
   2  -1   0 1242.28   40.50
   2  -1   0 1221.88   40.40
   2  -1   0 1219.08   39.50
   2  -1   0 1270.87   40.00
   2  -1   0 1215.98   42.20
  -1  -1   0 1259.77   39.40
  -1   2   0 1212.78   40.40
  -1   2   0 1264.47   40.20
  -1   2   0 1175.18   43.80
  -1   2   0 1206.98   40.70
  -1   2   0 1175.68   41.00
  -1   2   0 1219.28   40.10
  -1  -1   0 1224.28   40.70
   2  -1   0 1222.48   41.30
   2  -1   0 1247.28   40.40
  -1  -1   0 1232.88   41.50
  -1  -1   0 1165.48   41.30
  -1  -1   0 1163.18   41.70
  -1  -1   0 1224.78   40.60
  -1  -1   0 1193.78   40.50
  -1   2   0 1230.48   38.40
  -1   2   0 1305.77   40.70
  -1   2   0 1247.58   40.40
  -1   2   0 1242.18   38.80
  -1  -1   0 1197.98   41.00
  -1  -1   0 1265.47   40.80
  -1  -1   0 1274.47   39.40
  -1  -1   0 1230.28   40.80
  -1  -1   0 1247.38   40.30
  -1  -1   0 1240.28   39.40
  -1  -1   0 1211.88   39.60
  -1  -1   0 1227.28   40.90
  -1  -1   0 1237.08   38.50
  -1  -1   0 1222.78   41.30
  -1   2   0 1242.38   38.90
  -1  -1   0 1265.17   39.60
  -1  -1   0 1208.08   40.50
  -1  -1   0 1213.08   41.20
  -1  -1   0 1275.87   40.70
  -1   2   0 1295.17   40.00
  -1   2   0 1245.18   42.20
  -1   2   0 1243.68   39.70
  -1   2   0 1216.38   40.30
  -1   2   0 1237.88   39.10
  -1   2   0 1263.17   40.20
  -1   2   0 1168.18   41.10
  -1   2   0 1207.68   40.60
  -1   2   0 1243.58   39.50
  -1   2   0 1244.68   40.20
  -1   2   0 1202.98   41.70
  -1   2   0 1232.08   40.40
  -1  -1   0 1281.07   39.80
  -1   2   0 1225.68   40.40
  -1   2   0 1280.67   39.80
  -1   2   0 1180.48   42.60
  -1   2   0 1252.87   40.10
  -1  -1   0 1256.17   39.80
  -1  -1   0 1272.67   41.50
   2  -1   0 1185.08   42.10
   2  -1   0 1216.48   41.00
   2  -1   0 1240.38   39.40
  -1  -1   0 1247.88   40.60
  -1  -1   0 1168.78   44.40
   2   0   0  712.23   25.20
   2   0   0  699.13   26.60
   2   0   0  714.13   24.70
   2   0   0  728.33   25.30
   2   0   0  744.63   26.30
   2   0   0  706.83   23.80
   2   0   0  694.03   23.10
   2   0   0  686.13   24.50
   2   0   0  683.23   26.90
   2   0   0  736.03   25.50
   2   0   0  727.13   24.70
   2   0   0  749.92   25.80
   2   0   0  693.23   25.50
   2   0   0  701.83   24.40
   2   0   0  715.63   27.40
   2   0   0  728.13   24.80
   2   0   0  698.43   25.90
   2   0   0  695.83   28.40
  -2   2   0  715.23   26.20
  -2   2   0  754.62   25.40
   0  -2   0  702.43   23.40
  -2   2   0  695.43   25.80
  -2   2   0  725.43   28.10
  -2   2   0  729.33   25.90
  -2   2   0  725.83   24.40
  -2   2   0  704.23   25.20
  -2   2   0  717.13   25.40
   0  -2   0  689.43   25.40
   2   0   0  698.63   23.90
   2   0   0  684.93   25.60
   2   0   0  689.33   25.90
   0  -2   0  745.23   25.40
   2   0   0  702.83   23.60
   2   0   0  705.13   25.20
   2   0   0  707.73   24.90
   2   0   0  708.83   24.60
  -2   2   0  700.13   26.40
   0  -2   0  699.53   25.50
   0  -2   0  723.43   24.30
   0  -2   0  704.53   27.90
   0  -2   0  695.53   25.20
   0  -2   0  714.23   24.90
   0  -2   0  726.13   24.10
   0  -2   0  724.03   24.90
   0  -2   0  746.13   23.80
   0  -2   0  726.53   24.50
   2   0   0  693.63   26.80
   2   0   0  719.23   25.50
   2   0   0  735.63   26.00
  -2   2   0  718.53   24.90
  -2   2   0  717.03   25.40
  -2   2   0  720.23   24.50
  -2   2   0  715.93   24.10
  -2   2   0  696.93   24.00
  -2   2   0  728.13   24.00
  -2   2   0  709.13   25.40
  -2   2   0  730.03   25.50
  -2   2   0  712.13   25.40
  -2   2   0  707.93   26.30
   0  -2   0  730.53   25.20
   0  -2   0  748.53   27.90
   0  -2   0  703.93   23.90
   0  -2   0  704.63   24.30
  -2   2   0  682.43   24.70
   0  -2   0  696.73   25.10
   0  -2   0  715.83   25.30
   0  -2   0  690.63   26.40
  -2   2   0  714.13   25.40
   0  -2   0  690.53   27.50
   0  -2   0  709.13   25.50
   0  -2   0  731.33   25.80
   0  -2   0  701.13   28.20
  -2   2   0  654.33   27.10
  -2   2   0  716.53   23.80
   0  -2   0  715.13   25.60
   0  -2   0  717.43   25.20
   0  -2   0  726.53   24.00
   0   2   0  708.23   26.90
  -2   0   0  757.62   25.80
   0   2   0  729.53   22.90
   2  -2   0  727.93   25.30
   2  -2   0  704.33   22.80
   2  -2   0  717.13   25.50
  -2   0   0  718.13   25.60
   2  -2   0  707.93   26.10
   0   2   0  706.43   24.10
   0   2   0  685.83   26.10
   0   2   0  725.93   25.40
   0   2   0  759.12   25.40
   0   2   0  722.23   25.30
   0   2   0  710.23   25.30
   0   2   0  680.03   24.80
   0   2   0  733.63   25.30
   0   2   0  701.03   24.10
   0   2   0  744.73   25.70
   0   2   0  736.83   24.30
   2  -2   0  711.63   24.90
   0   2   0  701.53   23.60
   0   2   0  678.83   27.00
   2  -2   0  734.73   24.20
   2  -2   0  712.33   24.90
   2  -2   0  718.33   25.70
   2  -2   0  707.63   25.20
   2  -2   0  693.13   23.80
   2  -2   0  680.93   25.70
   2  -2   0  721.33   24.60
   2  -2   0  726.83   25.70
   2  -2   0  724.43   28.00
   2  -2   0  715.83   24.40
   2  -2   0  703.23   25.90
   2  -2   0  701.83   25.10
  -2   0   0  722.43   24.90
  -2   0   0  725.63   26.40
   2  -2   0  707.33   26.60
   0   2   0  702.03   25.00
   0   2   0  724.73   26.00
   0   2   0  679.73   24.10
   0   2   0  704.53   25.60
   0   2   0  695.73   23.30
   0   2   0  671.23   25.70
   0   2   0  683.53   24.90
   0   2   0  738.03   25.50
   0   2   0  691.93   25.30
   0   2   0  698.53   28.80
   0   2   0  740.53   24.10
  -2   0   0  713.33   27.00
  -2   0   0  692.73   25.30
  -2   0   0  679.23   26.20
  -2   0   0  712.03   23.90
  -2   0   0  723.53   25.50
  -2   0   0  618.74   25.40
  -2   0   0  722.93   25.60
  -2   0   0  738.93   25.60
  -2   0   0  716.13   25.30
  -2   0   0  700.53   24.40
  -2   0   0  714.33   25.40
  -2   0   0  724.63   23.90
  -2   0   0  691.23   26.20
  -2   0   0  696.73   23.20
  -2   0   0  731.63   25.00
  -2   0   0  703.23   27.90
  -2   0   0  701.43   24.80
  -2   0   0  742.33   26.00
   2  -2   0  723.63   24.70
   2  -2   0  698.13   25.00
  -2   0   0  716.43   24.60
  -2   0   0  685.73   28.20
   1   2   0  429.76   16.50
  -3   1   0  411.06   19.40
  -3   1   0  441.76   16.30
  -3   1   0  427.96   16.20
  -3   1   0  484.15   19.60
  -3   1   0  448.56   17.40
  -3   1   0  433.36   15.70
   1   2   0  423.26   15.70
   1   2   0  450.35   17.80
   1   2   0  417.06   18.00
   1   2   0  412.06   16.90
   1   2   0  440.66   18.70
   2  -3   0  438.76   16.10
   2  -3   0  428.66   17.50
   2  -3   0  429.86   16.40
   2  -3   0  437.96   17.00
   2  -3   0  405.56   16.50
   2  -3   0  453.35   21.10
   2  -3   0  439.06   16.00
   1   2   0  415.06   17.80
   1   2   0  441.86   18.20
   1   2   0  448.56   16.00
   1   2   0  419.46   17.60
   1   2   0  435.46   18.00
   1   2   0  422.66   16.20
   1   2   0  407.16   18.70
   1   2   0  443.56   16.60
   1   2   0  438.06   16.60
   1   2   0  432.16   18.90
   1   2   0  431.46   18.20
   1   2   0  425.56   19.00
   1   2   0  438.66   18.00
   1   2   0  419.06   19.30
   1   2   0  421.46   17.80
   2  -3   0  443.36   17.30
   2  -3   0  414.96   19.80
   2  -3   0  443.66   17.00
  -3   1   0  422.56   18.40
  -3   1   0  422.56   17.70
  -3   1   0  437.26   16.20
  -3   1   0  412.56   20.10
  -3   1   0  431.46   20.30
   2  -3   0  433.86   18.50
   2  -3   0  442.06   18.40
  -3   1   0  414.46   18.10
  -3   1   0  416.76   17.30
  -3   1   0  403.86   18.80
  -3   1   0  401.56   16.90
   2  -3   0  442.96   18.20
   2  -3   0  441.96   17.80
  -3   1   0  468.75   19.60
  -1  -2   0  428.26   16.00
   3  -1   0  449.06   19.80
   3  -1   0  436.56   17.80
  -1  -2   0  435.26   19.80
   3  -1   0  424.86   16.00
   3  -1   0  428.66   18.80
   3  -1   0  443.56   17.10
   3  -1   0  435.96   15.80
   3  -1   0  467.05   18.80
   3  -1   0  438.26   19.40
   3  -1   0  422.56   19.00
   3  -1   0  443.26   16.90
  -2   3   0  432.46   16.50
  -2   3   0  422.16   17.40
  -2   3   0  428.26   18.70
  -1  -2   0  451.35   16.00
  -1  -2   0  436.86   18.40
  -1  -2   0  437.16   16.90
  -1  -2   0  437.26   16.40
  -1  -2   0  461.85   18.10
   3  -1   0  429.26   17.40
  -2   3   0  452.85   17.50
  -2   3   0  426.96   17.60
  -2   3   0  426.56   14.90
  -2   3   0  451.85   18.00
  -1  -2   0  416.96   18.00
   3  -1   0  454.05   18.50
   3  -1   0  431.66   18.00
  -2   3   0  433.66   16.20
  -2   3   0  441.16   17.80
  -1  -2   0  426.26   18.60
  -1  -2   0  420.66   18.00
  -1  -2   0  439.56   18.00
  -1  -2   0  434.66   16.60
  -1  -2   0  439.96   18.80
  -1  -2   0  445.06   17.00
  -1  -2   0  418.96   17.90
  -1  -2   0  441.56   22.90
  -1  -2   0  457.95   18.30
  -2   3   0  422.66   17.80
  -2   3   0  430.06   17.00
  -2   3   0  445.16   20.20
  -2   3   0  443.56   17.10
  -2   3   0  442.06   18.50
  -2   3   0  437.16   17.80
   3  -1   0  444.66   19.10
   3  -1   0  442.46   18.50
  -1  -2   0  433.86   16.60
   3  -1   0  439.26   17.90
  -1  -2   0  433.86   18.90
  -2   3   0  440.26   18.90
  -2   3   0  428.76   16.20
  -2   3   0  435.66   16.30
   2   1   0   64.09    4.90
   2   1   0   62.69    4.70
   2   1   0   67.59    5.20
   2   1   0   70.89    4.90
   2   1   0   58.19    4.90
   2   1   0   61.59    8.00
   1  -3   0   64.99    5.30
   1  -3   0   60.39    5.30
   2   1   0   71.89    6.80
   2   1   0   84.29    6.20
   2   1   0   61.09    5.30
   2   1   0   76.09    5.70
   2   1   0   71.29    3.80
   2   1   0   73.69    6.20
   2   1   0   56.69    4.50
   1  -3   0   66.79    3.40
   1  -3   0   69.19    5.80
   1  -3   0   66.29    6.00
   1  -3   0   72.29    5.20
   2   1   0   67.09    5.60
   1  -3   0   61.19    3.80
   1  -3   0   68.79    4.40
  -3   2   0   72.09    6.50
  -3   2   0   71.29    4.50
  -3   2   0   54.69    5.20
  -3   2   0   69.09    4.30
   2   1   0   75.39    6.30
   2   1   0   64.39    5.60
  -3   2   0   54.69    6.50
  -3   2   0   61.39    5.00
   1  -3   0   68.49    4.60
  -3   2   0   68.69    5.90
  -3   2   0   79.79    5.30
  -3   2   0   72.49    5.30
  -3   2   0   70.29    6.10
  -3   2   0   73.59    4.80
  -3   2   0   79.19    7.40
  -3   2   0   66.29    4.40
   2   1   0   67.29    5.90
   2   1   0   75.79    5.50
   2   1   0   69.89    5.30
   1  -3   0   76.19    5.70
  -3   2   0   42.40    5.90
  -3   2   0   75.49    5.60
  -3   2   0   61.39    5.20
   1  -3   0   75.79    7.40
   1  -3   0   66.79    4.70
   1  -3   0   68.89    5.20
   1  -3   0   80.29    6.90
   1  -3   0   72.19    5.60
   1  -3   0   67.99    3.90
   1  -3   0   78.09    5.30
   1  -3   0   67.19    5.00
  -2  -1   0   67.09    5.80
  -2  -1   0   69.99    4.60
  -1   3   0   66.99    4.80
  -2  -1   0   68.69    4.80
   3  -2   0   66.49    5.60
   3  -2   0   69.89    5.50
  -1   3   0   69.39    5.70
   3  -2   0   69.19    8.20
   3  -2   0   67.99    4.90
   3  -2   0   67.29    5.90
  -2  -1   0   63.39    5.50
  -2  -1   0   78.09    5.40
  -2  -1   0   58.49    4.80
  -2  -1   0   62.49    9.20
  -2  -1   0   57.39    4.90
  -2  -1   0   80.09    5.70
   3  -2   0   78.19    5.60
   3  -2   0   70.19    5.60
  -1   3   0   74.29    4.60
  -1   3   0   56.09    5.20
  -1   3   0   63.09    5.80
  -2  -1   0   60.19    3.60
  -2  -1   0   70.69    4.60
  -2  -1   0   56.09    4.60
  -2  -1   0   68.59    5.20
  -2  -1   0   66.59    5.40
  -2  -1   0   65.79    7.40
  -2  -1   0   59.59    7.30
  -1   3   0   74.79    6.50
  -1   3   0   60.79    4.40
  -1   3   0   53.49    6.30
  -2  -1   0   66.19    4.90
  -2  -1   0   66.79    5.20
  -1   3   0   66.99    4.60
  -1   3   0   68.79    5.40
  -1   3   0   72.79    4.30
  -1   3   0   68.29    5.40
   3  -2   0   72.79    4.70
  -1   3   0   66.39    5.40
  -1   3   0   67.09    4.50
  -1   3   0   61.69    3.80
  -1   3   0   70.09    3.60
  -1   3   0   76.59    7.20
   3  -2   0   79.89    5.90
   3  -2   0   65.99    4.90
   3  -2   0   61.99    4.30
  -2  -1   0   72.99    5.30
   3  -2   0   65.59    5.30
  -1   3   0   59.09    6.50
   3  -2   0   64.09    5.00
   3  -2   0   70.09    6.60
   3  -2   0   72.99    5.70
  -2  -1   0   74.19    5.70
  -1   3   0   63.79    3.90
   0  -3   0  150.88    8.00
  -3   3   0  156.68    9.20
  -3   3   0  141.19    9.40
   3   0   0  141.59   10.30
   3   0   0  147.59    9.10
   3   0   0  136.99    9.10
  -3   3   0  152.38    9.50
   3   0   0  153.28    9.70
   0  -3   0  163.28    9.80
   0  -3   0  156.38    7.90
   0  -3   0  161.58    7.80
   0  -3   0  139.39    9.10
   0  -3   0  161.28    9.80
   0  -3   0  139.69    8.00
   0  -3   0  152.88    7.50
   0  -3   0  141.89   11.00
   0  -3   0  158.98    9.60
  -3   3   0  153.98    9.20
  -3   3   0  158.38    8.50
   3   0   0  143.59    9.30
   3   0   0  156.48    8.30
   3   0   0  177.38   10.20
   3   0   0  141.69    7.20
   3   0   0  148.29    8.40
   3   0   0  160.48    7.70
   3   0   0  145.39    6.80
   0  -3   0  186.08   12.60
   0  -3   0  152.38    9.50
   0  -3   0  149.88   11.50
   0  -3   0  150.98    7.70
   0  -3   0  145.89    7.10
   3   0   0  208.38   13.50
   3   0   0  152.58    9.30
   3   0   0  149.59   10.20
   3   0   0  156.18    8.60
   3   0   0  144.39    7.60
  -3   3   0  142.39    7.50
   0  -3   0  178.08   11.00
  -3   3   0  159.38    9.50
  -3   3   0  145.59    8.60
  -3   3   0  149.79    9.20
  -3   3   0  149.69    8.80
  -3   3   0  146.69    7.90
  -3   3   0  137.49   10.80
   0  -3   0  155.78    9.10
  -3   3   0  163.18   10.20
  -3   3   0  154.98    9.10
  -3   0   0  142.19    8.20
   3  -3   0  160.38    9.40
   3  -3   0  159.48   10.70
   0   3   0  143.69    9.70
   0   3   0  151.68    8.90
  -3   0   0  143.39    8.50
   3  -3   0  148.99    9.20
   3  -3   0  165.38    8.80
   3  -3   0  156.78    8.00
  -3   0   0  157.28   12.20
   0   3   0  147.09    9.30
   0   3   0  155.58    7.20
   0   3   0  154.38    7.90
   3  -3   0  154.88    8.30
  -3   0   0  160.98    9.00
  -3   0   0  155.28   11.60
  -3   0   0  149.69    8.60
  -3   0   0  155.78    9.60
   0   3   0  146.19    9.10
   3  -3   0  144.09    7.50
   3  -3   0  137.99    9.20
   3  -3   0  165.48   10.10
   0   3   0  161.38    9.90
   0   3   0  152.58    9.10
  -3   0   0  149.39   10.60
  -3   0   0  144.09    7.60
  -3   0   0  164.68    9.90
  -3   0   0  168.28    9.70
  -3   0   0  157.58    9.30
  -3   0   0  164.38    8.40
  -3   0   0  147.99    9.20
  -3   0   0  169.58    8.30
  -3   0   0  139.59    7.50
  -3   0   0  155.88   10.10
  -3   0   0  140.29    6.80
   0   3   0  158.98    8.10
   3  -3   0  152.68    8.30
   3  -3   0  152.48    8.80
   3  -3   0  163.28    9.40
   0   3   0  158.38    6.50
   0   3   0  140.29    8.90
   3  -3   0  150.28   11.30
   0   3   0  135.99    9.40
   0   3   0  156.18    8.80
   0   3   0  153.58    7.40
   0   3   0  143.39    8.90
   0   3   0  150.38    8.00
   0   3   0  150.68    8.90
   3  -3   0  152.38    6.40
   3  -3   0  143.69    9.10
   3  -4   0  316.97   15.50
   3  -4   0  326.37   14.60
   3  -4   0  341.27   14.40
   3  -4   0  334.27   16.50
   1   3   0  335.17   14.50
   3  -4   0  354.06   14.50
   1   3   0  331.57   15.50
   3  -4   0  356.86   20.20
  -4   1   0  355.36   15.40
   1   3   0  371.46   17.10
   1   3   0  314.97   15.20
   1   3   0  355.96   16.60
   1   3   0  281.57   15.40
   1   3   0  339.57   13.90
  -4   1   0  335.97   18.50
  -4   1   0  332.17   14.10
  -4   1   0  333.37   14.00
  -4   1   0  350.66   17.80
   3  -4   0  339.57   16.30
   3  -4   0  331.77   18.10
   3  -4   0  333.07   15.00
   3  -4   0  330.67   14.50
   1   3   0  348.77   16.70
   1   3   0  328.97   13.80
   3  -4   0  314.37   16.30
   3  -4   0  311.97   17.00
   1   3   0  335.47   14.00
   1   3   0  356.46   17.90
   1   3   0  351.76   15.00
   1   3   0  341.07   16.90
   1   3   0  341.67   17.40
   1   3   0  314.47   16.40
  -4   1   0  364.16   20.10
  -4   1   0  341.07   16.30
  -4   1   0  352.46   17.20
  -4   1   0  313.17   18.30
  -4   1   0  327.07   15.30
  -4   1   0  361.36   16.40
  -4   1   0  330.87   16.80
  -4   1   0  348.77   13.70
  -4   1   0  327.07   19.10
   1   3   0  261.67   15.30
  -4   1   0  302.27   17.10
  -4   1   0  337.97   17.00
   3  -4   0  347.47   17.80
   3  -4   0  330.27   15.30
   3  -4   0  337.27   15.70
  -1  -3   0  345.07   16.70
   4  -1   0  333.87   16.50
  -1  -3   0  334.47   21.20
  -1  -3   0  335.57   16.70
  -1  -3   0  341.57   14.60
  -1  -3   0  334.27   18.30
  -1  -3   0  316.47   13.50
  -1  -3   0  342.47   13.80
  -3   4   0  325.67   14.60
  -1  -3   0  351.26   16.70
   4  -1   0  337.87   15.50
  -3   4   0  351.96   14.70
  -1  -3   0  294.47   15.90
   4  -1   0  349.67   16.70
   4  -1   0  352.46   18.00
   4  -1   0  332.37   17.20
   4  -1   0  342.87   13.90
   4  -1   0  317.07   17.10
   4  -1   0  333.57   14.70
   4  -1   0  332.87   13.60
   4  -1   0  338.87   16.30
   4  -1   0  315.77   17.60
  -3   4   0  329.57   16.00
  -3   4   0  333.17   16.50
  -3   4   0  326.67   15.60
  -3   4   0  341.87   16.20
  -3   4   0  333.87   12.60
  -3   4   0  347.77   16.30
  -3   4   0  344.07   15.50
  -1  -3   0  314.27   16.90
  -1  -3   0  324.17   15.40
  -3   4   0  358.96   15.50
  -3   4   0  332.77   17.00
  -1  -3   0  318.67   16.10
  -3   4   0  341.47   15.20
  -1  -3   0  321.57   15.90
   4  -1   0  365.06   15.60
  -3   4   0  341.97   15.10
  -3   4   0  316.37   16.80
  -1  -3   0  321.87   18.10
   4  -1   0  350.26   18.30
  -1  -3   0  349.37   19.20
  -3   4   0  347.57   16.30
  -3   4   0  322.17   18.70
  -4   2   0 9090.09  279.57
  -4   2   0 9226.08  275.57
  -4   2   0 8846.42  279.07
  -4   2   0 9053.59  275.17
  -4   2   0 8803.02  280.47
  -4   2   0 9358.26  277.97
  -4   2   0 8450.15  281.07
   2  -4   0 9563.74  276.77
  -4   2   0 9087.29  274.87
  -4   2   0 9259.07  274.97
  -4   2   0 8720.53  278.47
  -4   2   0 9300.67  276.87
   2   2   0 8933.71  273.87
   2   2   0 9177.68  277.67
   2  -4   0 8284.07  276.37
   2  -4   0 9224.88  277.77
   2  -4   0 7991.20  280.27
   2   2   0 8802.02  277.37
   2  -4   0 8137.89  280.67
   2  -4   0 9198.48  276.87
  -4   2   0 9354.56  275.17
  -4   2   0 9047.19  279.07
   2   2   0 8070.69  279.27
   2  -4   0 9517.35  277.47
   2  -4   0 9015.10  275.97
   2   2   0 8885.61  273.07
   2   2   0 8650.53  278.97
   2   2   0 9371.36  278.07
   2   2   0 9102.99  275.27
   2   2   0 8354.96  280.17
   2   2   0 9306.67  277.47
   2  -4   0 9343.26  280.57
   2  -4   0 9041.50  276.07
   2  -4   0 8917.31  273.57
   2  -4   0 8885.11  276.47
   2  -4   0 9082.29  274.97
   2  -4   0 9258.17  277.97
   2   2   0 9109.59  276.97
   2   2   0 8669.33  274.97
   2   2   0 8625.24  278.37
  -4   2   0 9207.08  275.37
   2  -4   0 9236.58  274.57
   2   2   0 9406.46  277.47
   2  -4   0 8515.35  276.17
   2   2   0 9101.19  276.87
  -4   2   0 9326.57  276.07
   2   2   0 8962.70  276.47
   4  -2   0 8803.82  276.87
  -2  -2   0 9041.29  274.77
  -2   4   0 8728.33  274.87
   4  -2   0 8996.30  278.17
  -2  -2   0 8859.91  274.77
  -2   4   0 9066.79  278.87
  -2   4   0 9253.87  276.87
  -2  -2   0 9083.59  279.97
  -2  -2   0 8967.00  277.77
   4  -2   0 9091.19  279.47
   4  -2   0 8717.33  278.17
   4  -2   0 9107.49  278.07
  -2  -2   0 9311.77  277.17
   4  -2   0 9080.49  276.67
  -2  -2   0 8953.10  276.77
  -2  -2   0 9366.26  276.87
  -2  -2   0 9465.35  277.57
  -2  -2   0 9129.09  277.37
  -2  -2   0 9165.28  275.27
   4  -2   0 9357.06  277.67
   4  -2   0 9609.34  277.27
  -2   4   0 8908.81  277.37
  -2   4   0 8224.18  278.67
  -2  -2   0 9781.42  278.87
  -2  -2   0 9113.09  275.57
  -2   4   0 8100.39  277.97
  -2  -2   0 8757.82  278.67
  -2  -2   0 8726.23  278.97
  -2   4   0 9075.19  273.77
  -2  -2   0 8517.35  275.87
  -2   4   0 9100.39  275.07
  -2  -2   0 8545.34  285.47
   4  -2   0 8248.38  277.87
  -2   4   0 9446.46  277.07
   4  -2   0 8723.93  276.37
   4  -2   0 9643.13  274.77
  -2   4   0 9999.00  278.07
  -2   4   0 9198.88  277.47
  -2   4   0 8759.62  276.27
  -2   4   0 8937.51  275.87
   4  -2   0 9064.09  276.57
   4  -2   0 9267.67  274.57
   4  -2   0 8186.88  279.77
  -2  -2   0 8586.04  274.17
   1  -4   0   11.30    2.30
   1  -4   0    7.30    3.20
  -4   3   0    8.20    2.20
   3   1   0   11.20    2.60
   1  -4   0   11.30    1.70
   1  -4   0    9.70    3.20
  -4   3   0   13.20    3.40
   1  -4   0    9.80    3.50
   3   1   0   12.10    3.30
   1  -4   0   13.70    3.00
   3   1   0   11.70    2.10
   3   1   0   12.30    4.10
   3   1   0    9.80    3.40
   1  -4   0   14.70    4.90
   1  -4   0   13.60    3.40
  -4   3   0   12.10    3.50
  -4   3   0   13.20    3.40
  -4   3   0   15.40    4.20
  -4   3   0   14.20    3.60
  -4   3   0   11.70    4.00
  -4   3   0    9.10    3.70
  -4   3   0   10.50    2.20
   1  -4   0   11.30    3.20
   3   1   0   12.50    3.40
   3   1   0   12.70    2.10
   3   1   0   15.90    4.00
  -4   3   0   17.80    5.20
  -4   3   0   10.50    3.70
   3   1   0   11.00    3.20
   1  -4   0   13.20    2.30
   3   1   0   12.40    3.80
   3   1   0    9.90    2.80
   3   1   0    7.60    3.20
   3   1   0   12.50    3.40
   3   1   0    5.70    2.90
   1  -4   0   12.00    3.40
   1  -4   0   11.90    3.00
   1  -4   0   12.20    3.40
   3   1   0    8.70    2.40
   1  -4   0    8.10    2.90
  -4   3   0    9.70    2.30
   1  -4   0   14.10    2.60
   3   1   0   11.10    5.20
  -3  -1   0   21.40    5.10
   4  -3   0   14.00    3.70
   4  -3   0    9.30    2.80
  -3  -1   0   14.10    3.50
   4  -3   0   11.90    2.90
  -3  -1   0   12.30    2.60
  -3  -1   0   14.80    4.40
  -3  -1   0   13.20    3.40
   4  -3   0    6.50    2.70
  -1   4   0   10.60    2.50
   4  -3   0   11.70    2.50
   4  -3   0    9.80    2.40
   4  -3   0    9.40    3.90
   4  -3   0   16.10    3.70
   4  -3   0    6.00    2.60
  -1   4   0   15.30    2.50
  -1   4   0   13.90    3.50
  -3  -1   0   10.40    2.90
  -1   4   0   10.50    3.50
  -1   4   0   14.60    3.90
  -1   4   0   11.40    2.30
  -1   4   0    5.60    2.70
   4  -3   0   10.20    3.00
  -1   4   0   13.60    3.00
  -1   4   0    6.00    2.20
  -1   4   0   12.10    4.00
  -3  -1   0    6.60    2.40
  -3  -1   0   12.10    3.90
  -1   4   0   12.00    2.90
  -1   4   0   13.20    3.50
  -1   4   0   17.00    3.10
  -3  -1   0   12.50    3.50
  -3  -1   0    7.90    2.00
  -3  -1   0   17.10    6.10
  -1   4   0   10.80    3.40
  -3  -1   0   11.30    3.10
  -3  -1   0   13.30    3.60
   4  -3   0   10.50    2.70
  -1   4   0    9.10    1.90
   4  -3   0   10.30    4.10
   4  -3   0   14.00    3.80
  -1   4   0    9.40    1.60
  -3  -1   0   12.60    3.20
   4  -3   0   11.10    3.30
  -1   4   0    9.90    3.10
   0  -4   0  291.47   12.30
   0  -4   0  305.87   15.30
   0  -4   0  280.37   16.70
   4   0   0  277.37   15.80
  -4   4   0  303.57   16.00
   0  -4   0  268.27   15.30
  -4   4   0  305.37   16.00
  -4   4   0  292.17   13.50
   0  -4   0  297.07   12.80
   4   0   0  308.87   14.50
  -4   4   0  279.97   15.10
  -4   4   0  278.77   12.90
   4   0   0  280.27   15.20
   0  -4   0  301.07   13.20
   4   0   0  289.17   14.00
  -4   4   0  274.67   18.10
  -4   4   0  282.07   13.40
   4   0   0  321.47   16.00
   4   0   0  312.47   16.00
   4   0   0  280.47   16.60
   4   0   0  310.97   14.70
  -4   4   0  285.77   15.30
   0  -4   0  289.07   15.90
   0  -4   0  278.27   15.70
   4   0   0  276.97   17.20
   0  -4   0  275.17   15.40
   0  -4   0  293.47   13.70
   4   0   0  291.87   12.90
   4   0   0  301.87   12.00
   0  -4   0  292.47   18.90
   0  -4   0  303.27   19.00
  -4   4   0  307.47   15.10
  -4   4   0  275.37   15.30
  -4   4   0  287.47   15.50
  -4   4   0  251.67   15.70
  -4   4   0  293.37   15.10
  -4   4   0  284.87   16.10
   0  -4   0  296.17   13.80
   0  -4   0  299.57   19.60
   0  -4   0  300.57   15.90
   4   0   0  299.57   16.00
   4   0   0  312.87   16.30
   4   0   0  299.37   13.40
   4  -4   0  297.07   14.90
  -4   0   0  265.47   14.30
  -4   0   0  300.57   16.10
  -4   0   0  286.57   19.80
  -4   0   0  291.27   15.90
  -4   0   0  297.57   15.70
  -4   0   0  296.27   15.40
  -4   0   0  282.27   13.60
  -4   0   0  259.07   16.00
  -4   0   0  279.07   14.40
   0   4   0  280.67   15.50
   0   4   0  281.37   12.20
   0   4   0  282.97   14.50
   0   4   0  268.57   13.20
  -4   0   0  316.17   19.40
   0   4   0  297.47   15.40
   0   4   0  308.57   15.50
   4  -4   0  265.07   14.80
   4  -4   0  296.07   13.10
  -4   0   0  304.37   17.90
  -4   0   0  264.47   12.80
   4  -4   0  279.67   17.10
   0   4   0  287.37   15.10
   0   4   0  272.57   13.40
   0   4   0  276.07   16.30
   4  -4   0  292.57   18.60
   4  -4   0  303.77   14.20
   4  -4   0  281.87   15.50
   0   4   0  291.67   16.10
   4  -4   0  273.87   13.20
   4  -4   0  298.57   15.70
   0   4   0  286.87   11.20
   0   4   0  305.07   15.60
   0   4   0  275.07   13.50
   4  -4   0  277.07   15.20
   4  -4   0  268.67   14.10
   4  -4   0  286.17   15.90
   4  -4   0  269.67   15.70
   0   4   0  298.97   16.50
   1   4   0  728.33   26.80
  -5   1   0  692.93   30.90
   1   4   0  713.43   28.00
   4  -5   0  687.93   28.00
   4  -5   0  704.63   34.90
   4  -5   0  719.43   27.60
   1   4   0  719.33   30.00
   1   4   0  742.43   29.00
  -5   1   0  715.83   25.70
   4  -5   0  765.42   33.20
  -5   1   0  734.13   30.30
  -5   1   0  721.93   33.40
  -5   1   0  714.73   34.50
  -5   1   0  720.53   34.40
  -5   1   0  710.13   28.70
  -5   1   0  749.62   31.50
  -5   1   0  778.52   35.30
   1   4   0  697.43   27.50
   1   4   0  741.23   31.30
   1   4   0  708.53   31.50
  -5   1   0  722.83   29.90
   4  -5   0  699.93   30.40
   4  -5   0  691.33   30.00
   4  -5   0  722.33   30.60
   4  -5   0  692.03   32.00
   1   4   0  696.53   26.70
   4  -5   0  736.53   29.60
   1   4   0  720.13   30.20
   1   4   0  712.43   30.30
  -5   1   0  669.03   26.70
   1   4   0  666.53   29.90
   1   4   0  695.13   30.10
   4  -5   0  654.53   28.80
   4  -5   0  765.02   28.60
   4  -5   0  715.53   27.20
   4  -5   0  675.13   31.00
   4  -5   0  721.33   29.10
   4  -5   0  725.23   27.40
   1   4   0  740.43   32.20
   1   4   0  761.42   31.10
  -5   1   0  703.73   30.90
  -5   1   0  709.53   28.80
  -5   1   0  730.33   31.90
   5  -1   0  687.53   29.10
  -1  -4   0  711.73   26.20
  -4   5   0  717.93   28.10
   5  -1   0  696.33   31.80
   5  -1   0  721.83   28.60
   5  -1   0  696.83   26.50
   5  -1   0  708.63   31.40
   5  -1   0  732.23   28.00
  -1  -4   0  697.93   30.50
  -1  -4   0  717.43   27.60
   5  -1   0  733.83   32.90
   5  -1   0  733.63   29.00
  -1  -4   0  734.03   36.80
   5  -1   0  718.03   26.30
  -1  -4   0  713.73   27.80
   5  -1   0  684.63   29.80
  -4   5   0  713.53   28.10
  -1  -4   0  723.03   34.50
  -4   5   0  691.43   28.00
  -4   5   0  739.73   31.70
   5  -1   0  722.53   31.70
  -4   5   0  754.32   28.00
   5  -1   0  714.63   32.20
  -1  -4   0  665.03   28.90
  -1  -4   0  729.93   31.60
   5  -1   0  711.53   30.40
   5  -1   0  741.03   30.80
  -1  -4   0  696.83   33.80
  -1  -4   0  730.03   30.60
  -4   5   0  704.63   29.50
  -1  -4   0  672.63   32.70
  -4   5   0  703.13   31.20
  -4   5   0  650.03   33.20
  -4   5   0  723.23   30.10
  -1  -4   0  675.93   29.50
  -4   5   0  727.03   30.80
   5  -1   0  717.53   28.60
  -1  -4   0  757.32   31.10
  -4   5   0  717.03   25.00
   5  -1   0  720.63   32.10
  -1  -4   0  699.63   29.40
  -4   5   0  693.53   29.70
  -4   5   0  745.13   30.20
   2   3   0 1209.98   45.30
  -5   2   0 1242.08   48.60
  -5   2   0 1163.68   43.60
   3  -5   0 1168.18   43.00
   3  -5   0 1237.28   40.70
   3  -5   0 1196.68   45.80
   3  -5   0 1256.47   46.30
   2   3   0 1179.78   42.30
   2   3   0 1196.28   45.20
   3  -5   0 1230.08   41.00
  -5   2   0 1205.38   46.70
  -5   2   0 1291.67   44.80
   2   3   0 1219.78   42.30
   2   3   0 1191.78   41.00
  -5   2   0 1183.98   49.20
  -5   2   0 1195.48   42.30
  -5   2   0 1264.37   47.90
   3  -5   0 1232.68   44.60
  -5   2   0 1190.18   46.80
  -5   2   0 1220.48   43.90
   2   3   0 1177.78   45.40
  -5   2   0 1208.68   42.10
   3  -5   0 1238.88   43.30
   3  -5   0 1195.48   45.40
   2   3   0 1204.08   45.70
   2   3   0 1212.48   43.50
   2   3   0 1167.28   46.70
   3  -5   0 1244.88   44.90
   3  -5   0 1230.68   42.80
   2   3   0 1201.28   41.40
   2   3   0 1258.87   45.30
   3  -5   0 1215.48   49.70
   2   3   0 1216.18   45.00
   3  -5   0 1235.78   42.90
   3  -5   0 1146.79   43.10
  -5   2   0 1226.58   45.00
   2   3   0 1271.27   45.80
   2   3   0 1231.88   48.00
  -5   2   0 1174.98   48.80
  -5   2   0 1176.98   45.60
   3  -5   0 1134.19   49.90
   3  -5   0 1248.18   44.50
   2   3   0 1226.88   39.70
   2   3   0 1279.17   48.70
   2   3   0 1210.08   48.20
  -5   2   0 1262.97   48.00
  -2  -3   0 1246.28   46.00
  -2  -3   0 1205.28   45.60
  -2  -3   0 1249.88   43.10
  -3   5   0 1191.68   44.90
  -2  -3   0 1200.58   42.80
  -2  -3   0 1256.67   45.60
  -2  -3   0 1307.37   54.69
  -3   5   0 1202.98   39.50
  -2  -3   0 1219.38   41.60
   5  -2   0 1274.47   46.90
  -2  -3   0 1221.88   46.70
  -3   5   0 1238.68   48.60
  -3   5   0 1202.78   41.30
  -3   5   0 1272.27   45.30
   5  -2   0 1220.28   45.40
  -3   5   0 1194.58   42.10
  -2  -3   0 1271.57   45.70
  -3   5   0 1219.48   42.00
  -3   5   0 1192.98   46.90
  -3   5   0 1219.28   45.30
  -3   5   0 1206.88   44.00
  -3   5   0 1253.87   44.90
   5  -2   0 1205.48   47.00
   5  -2   0 1192.08   46.50
   5  -2   0 1234.48   42.90
   5  -2   0 1194.98   45.50
   5  -2   0 1173.08   44.80
   5  -2   0 1270.17   48.90
  -3   5   0 1222.78   43.30
  -2  -3   0 1232.98   42.10
   5  -2   0 1206.28   45.30
  -3   5   0 1175.18   44.50
  -2  -3   0 1200.08   48.40
  -2  -3   0 1220.38   47.30
  -2  -3   0 1202.38   45.20
  -2  -3   0 1171.58   46.10
   5  -2   0 1200.38   44.20
   5  -2   0 1139.09   46.40
   5  -2   0 1165.18   41.50
  -2  -3   0 1164.18   40.00
  -2  -3   0 1218.48   42.60
  -5   3   0  102.59    9.00
   2  -5   0   74.29   10.80
   3   2   0   95.49   11.90
  -5   3   0   99.29    8.40
   2  -5   0   99.99    8.20
  -5   3   0  104.39   11.70
  -5   3   0   93.69   10.90
   3   2   0  107.09    8.60
   3   2   0  106.49    9.10
  -5   3   0  110.69   10.50
   3   2   0   92.09    8.50
   3   2   0  110.49    7.40
  -5   3   0   94.59    7.50
   2  -5   0   90.99   12.60
   2  -5   0  104.49    5.80
   3   2   0  111.59    9.30
   2  -5   0   97.99    8.70
   2  -5   0  118.09    8.90
   2  -5   0  102.89    8.40
   2  -5   0  105.69    7.00
   3   2   0  109.09    9.90
  -5   3   0  111.39   10.00
   2  -5   0   97.79    5.30
   2  -5   0   95.99    8.80
   3   2   0  109.09   13.60
   3   2   0  107.29    9.30
   2  -5   0  107.59    8.20
   3   2   0  114.69    8.60
   3   2   0  106.49    9.60
   3   2   0  102.39    9.00
   3   2   0   99.49    7.80
  -5   3   0   95.19    7.40
  -5   3   0   93.59   10.80
   2  -5   0  104.19    9.00
   2  -5   0  107.79    8.50
   3   2   0   98.09    7.50
  -5   3   0  119.49    7.90
  -5   3   0  107.29   13.10
   2  -5   0  110.79    8.80
   3   2   0  102.09    9.00
  -3  -2   0  101.89    5.60
  -2   5   0   97.49    7.20
   5  -3   0  109.29    7.30
  -3  -2   0  113.69   12.90
  -2   5   0   91.79   10.80
  -2   5   0   95.29    7.00
  -2   5   0  107.59    8.80
  -3  -2   0  109.29    8.60
   5  -3   0  128.59   10.10
  -2   5   0   98.59    8.60
  -3  -2   0  107.09    9.00
  -2   5   0  103.29    6.10
  -3  -2   0  109.89    9.60
  -2   5   0   95.99   11.30
  -2   5   0  108.29    8.80
  -2   5   0  107.29    6.80
  -3  -2   0   94.49    7.60
   5  -3   0   86.59    9.60
   5  -3   0   95.79    8.30
   5  -3   0  100.19    8.40
   5  -3   0  108.09   12.70
  -3  -2   0  123.89    9.50
   5  -3   0   94.69   10.70
  -3  -2   0   99.39   11.60
  -3  -2   0   97.59    7.80
  -3  -2   0  100.09    7.50
  -3  -2   0  108.09   15.30
  -2   5   0  101.39   11.30
  -2   5   0  109.69    9.20
  -2   5   0  107.99    6.50
   5  -3   0  100.29    8.00
  -3  -2   0  101.39   10.80
  -2   5   0   99.99    6.10
  -3  -2   0   99.69    7.60
   5  -3   0   99.89    7.30
   5  -3   0  109.79    9.30
   5  -3   0  108.09    8.60
   5  -3   0   90.99   11.10
  -2   5   0   97.99    7.80
   5  -3   0  104.39    8.60
   4   1   0  436.06   20.20
  -5   4   0  409.36   16.40
   1  -5   0  414.86   20.50
   4   1   0  408.56   21.00
   4   1   0  417.56   18.70
   4   1   0  423.76   19.80
   1  -5   0  425.66   20.20
   1  -5   0  437.36   21.70
   1  -5   0  423.26   17.30
   1  -5   0  425.86   22.80
   4   1   0  446.66   18.60
  -5   4   0  432.66   22.30
  -5   4   0  406.56   20.00
  -5   4   0  425.46   21.10
   4   1   0  400.26   16.20
   4   1   0  476.35   24.70
   1  -5   0  374.06   20.10
   1  -5   0  440.06   21.00
   1  -5   0  405.56   18.60
  -5   4   0  397.16   21.90
  -5   4   0  424.26   20.30
   1  -5   0  405.06   18.70
   4   1   0  425.66   21.10
   4   1   0  396.86   21.00
   1  -5   0  427.26   21.30
  -5   4   0  426.16   21.90
   1  -5   0  414.76   17.00
   4   1   0  418.86   16.10
  -5   4   0  429.26   21.20
   1  -5   0  390.76   24.30
   4   1   0  424.96   20.70
  -5   4   0  443.16   18.20
  -5   4   0  458.05   25.40
   1  -5   0  439.36   23.30
   4   1   0  448.86   22.40
   1  -5   0  437.56   15.40
   4   1   0  423.06   20.40
   4   1   0  417.96   21.20
   4   1   0  404.16   19.20
  -5   4   0  406.06   21.90
   4   1   0  455.25   26.10
   5  -4   0  421.66   21.10
  -4  -1   0  422.76   22.70
  -1   5   0  446.96   19.90
   5  -4   0  408.26   20.00
  -1   5   0  411.56   22.20
  -1   5   0  404.36   21.60
  -4  -1   0  421.86   21.30
  -4  -1   0  417.06   17.00
   5  -4   0  410.36   23.40
  -4  -1   0  410.06   21.10
  -4  -1   0  416.96   19.70
  -4  -1   0  438.56   20.50
  -1   5   0  452.05   20.90
   5  -4   0  424.56   20.50
   5  -4   0  425.46   18.80
   5  -4   0  417.96   17.90
  -1   5   0  408.16   16.90
  -1   5   0  408.46   18.40
   5  -4   0  409.36   19.50
   5  -4   0  437.36   21.40
  -1   5   0  414.26   20.20
  -4  -1   0  449.36   20.10
  -1   5   0  404.46   17.80
   5  -4   0  419.66   17.90
   5  -4   0  392.66   21.80
   5  -4   0  432.86   20.40
   5  -4   0  433.26   24.20
  -4  -1   0  411.96   22.50
  -1   5   0  414.16   21.20
  -4  -1   0  360.96   22.60
  -1   5   0  429.36   20.90
   5  -4   0  395.66   19.70
  -4  -1   0  415.86   20.30
  -1   5   0  412.56   20.80
   5  -4   0  395.46   20.20
  -1   5   0  412.56   21.00
   5  -4   0  404.26   17.10
  -4  -1   0  422.06   26.80
  -4  -1   0  400.26   19.60
  -1   5   0  426.46   15.20
   0  -5   0   40.80    9.00
  -5   5   0   43.00    7.30
   5   0   0   47.20    5.40
   5   0   0   43.70    7.10
   5   0   0   50.69    7.60
  -5   5   0   53.49    4.60
   0  -5   0   39.90    5.10
   0  -5   0   43.90    6.00
   0  -5   0   50.39    8.60
   0  -5   0   49.40    6.30
   0  -5   0   34.80    6.70
  -5   5   0   47.30    8.40
   5   0   0   33.80    5.70
  -5   5   0   54.79   10.20
  -5   5   0   48.90    7.50
   5   0   0   57.39    9.20
  -5   5   0   37.60    5.60
   5   0   0   53.69    8.60
   0  -5   0   48.60    7.30
   5   0   0   38.00    6.90
  -5   5   0   44.00    3.90
   0  -5   0   43.70    7.30
   0  -5   0   42.40    7.20
  -5   5   0   44.30    5.40
   5   0   0   52.29    8.20
  -5   5   0   38.70    6.80
   5   0   0   47.30    6.70
   0  -5   0   48.10    7.70
   5   0   0   50.29    4.20
   0  -5   0   52.69   10.50
  -5   5   0   51.99    7.40
  -5   5   0   41.10    7.20
  -5   5   0   44.30    7.60
   5   0   0   40.50    5.70
   0  -5   0   51.49    8.00
   5   0   0   39.60    6.70
  -5   5   0   40.50    7.50
  -5   5   0   41.20    7.20
  -5   5   0   47.40    6.90
   5   0   0   42.90    8.10
   5   0   0   49.50    8.60
   5  -5   0   36.10    6.10
   5  -5   0   43.30    5.30
  -5   0   0   49.00   10.70
  -5   0   0   48.50    7.60
  -5   0   0   46.40    9.30
  -5   0   0   54.69    7.30
   5  -5   0   39.90    6.30
  -5   0   0   39.40    8.60
   5  -5   0   44.60    5.70
   5  -5   0   44.90    7.80
   0   5   0   51.59    8.00
   0   5   0   45.40    6.70
   0   5   0   44.60    5.70
   5  -5   0   62.49    7.30
   5  -5   0   43.00    9.10
  -5   0   0   47.90    7.80
  -5   0   0   53.69    8.50
   5  -5   0   42.40    8.40
  -5   0   0   47.40    7.50
   0   5   0   46.10    7.10
   0   5   0   38.80    7.10
   0   5   0   50.09    8.20
   0   5   0   51.89    6.70
   5  -5   0   63.89    8.50
   5  -5   0   48.50    7.60
   5  -5   0   53.79    8.00
   0   5   0   46.30    3.70
   0   5   0   48.40    7.50
  -5   0   0   43.50    8.40
  -5   0   0   46.70    6.10
  -5   0   0   62.09    9.40
   5  -5   0   36.20    6.80
   0   5   0   53.59    8.70
   0   5   0   53.09    8.00
  -5   0   0   43.60    6.50
   5  -5   0   47.30    7.20
   0   5   0   37.60    6.60
   5  -6   0   88.09   12.50
   1   5   0   79.39   10.00
  -6   1   0   90.59   11.20
  -6   1   0   90.49    7.30
   1   5   0   74.79   10.20
   1   5   0   89.89    6.80
   5  -6   0   92.99    8.20
   5  -6   0  107.49    8.50
  -6   1   0   73.29    9.90
   1   5   0   76.59   10.20
   5  -6   0   89.29   10.90
   5  -6   0   77.19   12.70
  -6   1   0   83.09   12.40
   5  -6   0   85.59   11.00
   5  -6   0   71.29    9.00
   5  -6   0   96.19   10.60
  -6   1   0   88.69   10.40
   5  -6   0   75.49    6.90
   1   5   0  101.39   11.70
   1   5   0   76.79   11.20
  -6   1   0   92.09   11.80
  -6   1   0   89.59    6.20
   1   5   0   80.69    7.30
   1   5   0  108.29   12.50
   1   5   0   75.49   10.50
  -6   1   0   98.29   14.90
   5  -6   0   81.69   10.60
   5  -6   0   79.09   10.10
  -6   1   0   80.19    9.10
  -6   1   0   80.39   11.20
   5  -6   0   75.29   11.00
   1   5   0   86.99    7.30
  -6   1   0   81.19   13.20
   1   5   0   97.09   11.20
   5  -6   0   91.49    8.10
   1   5   0   86.69    7.90
  -6   1   0   81.09    9.40
  -6   1   0   93.29   13.90
  -6   1   0   89.69    7.20
   5  -6   0   89.29    7.30
   5  -6   0  100.59    9.40
   1   5   0   91.49   11.20
   6  -1   0   82.49   10.40
  -1  -5   0   78.49    7.20
  -1  -5   0   75.49   10.50
  -1  -5   0   88.49   10.40
   6  -1   0   82.29   11.20
  -5   6   0   88.69    7.90
  -5   6   0   94.69   10.90
  -1  -5   0   88.59    6.60
   6  -1   0   74.19    8.40
   6  -1   0   74.89    6.20
  -1  -5   0  101.09   11.50
   6  -1   0   97.59    8.70
  -1  -5   0   93.89   11.50
  -5   6   0   96.09   11.90
  -5   6   0   87.39   10.40
  -5   6   0   85.69    7.90
   6  -1   0   76.19   11.40
  -1  -5   0   91.29   12.60
  -1  -5   0   80.29   13.20
   6  -1   0   90.19    8.40
  -1  -5   0   89.09   13.40
   6  -1   0   82.19   10.70
  -5   6   0   81.09    9.30
  -5   6   0   91.89    8.00
  -5   6   0   88.69   11.50
  -1  -5   0   75.29    9.70
  -5   6   0   91.99   13.50
   6  -1   0   83.19   11.40
  -5   6   0   72.59    9.80
  -5   6   0   84.89   10.60
  -5   6   0   73.49   10.10
   6  -1   0   75.49    8.70
   6  -1   0   84.79    6.80
  -1  -5   0  109.89    9.30
   6  -1   0   89.09    8.00
   6  -1   0   81.29   11.20
  -5   6   0   87.59   11.40
  -5   6   0   70.19    9.30
   6  -1   0   78.89   10.90
   6  -1   0   91.39   12.60
  -1  -5   0   93.59   15.30
  -1  -5   0   90.59   11.00
  -6   2   0   73.59   10.10
  -6   2   0   89.69   12.60
   4  -6   0   77.59    7.00
   2   4   0   78.39    6.80
  -6   2   0   80.29   11.20
  -6   2   0   92.09    6.80
  -6   2   0   75.99   12.30
   2   4   0   75.39   11.20
   2   4   0   98.39   11.20
   2   4   0   97.99   11.30
   2   4   0   98.89   11.90
   2   4   0   76.19    9.80
   2   4   0   88.69    6.70
   4  -6   0   96.79   12.10
   4  -6   0   83.49   12.00
   4  -6   0   92.69    7.90
   4  -6   0   96.59   13.70
  -6   2   0  112.49   13.30
   2   4   0   83.19    6.50
   2   4   0   81.09    5.80
   2   4   0   68.49   10.80
  -6   2   0   86.29    7.70
   4  -6   0   74.59    9.80
   4  -6   0   87.19    7.40
  -6   2   0   71.79   11.40
  -6   2   0   89.69    7.10
   2   4   0   86.39    7.20
   2   4   0   91.89   10.80
   2   4   0   81.49   11.60
   2   4   0   99.89   11.50
   4  -6   0   78.59    9.20
   2   4   0   89.89   10.70
   4  -6   0   95.09    6.60
  -6   2   0   85.49   12.90
  -6   2   0   74.49    9.10
   4  -6   0   82.89   10.60
   4  -6   0   78.69    7.00
   4  -6   0   74.39   10.60
   4  -6   0  100.19    8.10
  -6   2   0   94.29   10.60
   2   4   0  100.59   10.90
   4  -6   0   86.49    7.90
   2   4   0   75.99    8.60
  -6   2   0   98.09    8.50
  -6   2   0   97.09   12.00
   4  -6   0   71.89    9.10
   6  -2   0   82.89    7.50
   6  -2   0   81.69    6.60
  -2  -4   0   76.39    9.80
  -2  -4   0   95.69   15.70
  -2  -4   0   88.19   10.40
  -2  -4   0   72.99   10.40
  -4   6   0   91.69    7.50
  -4   6   0   82.99    9.90
  -2  -4   0   87.69    7.40
  -2  -4   0   81.49   12.20
   6  -2   0   78.79    9.70
   6  -2   0   88.19   11.90
   6  -2   0   82.19   10.20
   6  -2   0   84.99   11.10
   6  -2   0   74.89   10.60
   6  -2   0   91.69    7.60
   6  -2   0   84.09   10.20
  -2  -4   0   65.49   10.70
   6  -2   0   80.79   10.20
  -4   6   0   74.09    9.40
   6  -2   0   68.59    9.30
  -4   6   0   81.19   10.00
  -4   6   0   83.79    7.90
  -2  -4   0   88.89   10.90
  -2  -4   0   87.09    6.00
  -4   6   0   83.39    9.30
   6  -2   0   74.99   11.40
  -4   6   0   77.39   10.80
  -4   6   0  107.19    9.50
  -4   6   0   86.29    5.40
  -2  -4   0   77.59    6.50
  -4   6   0   57.09   10.10
  -4   6   0   93.99   10.80
  -2  -4   0   99.09   13.00
  -2  -4   0   92.59    8.10
  -4   6   0   84.29    6.60
  -2  -4   0   71.39    9.80
  -2  -4   0   73.99    9.90
  -2  -4   0   92.39    7.70
   6  -2   0   72.29    8.60
   3   3   0 1092.69   45.30
  -6   3   0 1069.99   40.30
   3  -6   0 1126.79   36.50
  -6   3   0 1034.50   44.40
  -6   3   0 1078.09   46.80
  -6   3   0 1095.89   40.00
   3   3   0 1085.79   43.60
   3   3   0 1058.89   42.80
   3  -6   0 1100.89   39.40
   3  -6   0 1107.59   41.40
   3   3   0 1116.49   42.90
   3   3   0 1051.49   38.40
   3   3   0 1117.19   43.20
  -6   3   0 1098.79   40.00
  -6   3   0 1058.19   42.10
  -6   3   0 1074.59   45.40
   3  -6   0 1113.69   43.90
   3  -6   0 1097.79   43.10
   3   3   0 1083.59   40.40
   3   3   0 1099.49   33.80
   3  -6   0 1024.90   47.30
   3  -6   0 1112.09   42.30
   3   3   0 1097.79   43.20
   3   3   0 1031.20   40.10
   3   3   0 1046.20   47.20
   3   3   0 1120.79   42.10
   3  -6   0 1026.30   47.80
   3  -6   0 1132.39   41.60
   3  -6   0 1086.19   41.90
   3   3   0 1045.60   46.20
  -6   3   0 1073.49   45.70
  -6   3   0 1089.39   46.50
   3  -6   0 1064.79   42.80
  -6   3   0 1060.49   42.70
   3  -6   0 1093.99   41.40
   3   3   0 1059.79   43.10
   3   3   0 1087.99   38.10
   3  -6   0 1098.99   39.50
  -6   3   0  968.80   46.00
  -6   3   0 1004.00   44.30
   3   3   0 1084.79   44.80
  -6   3   0 1078.29   43.50
  -3  -3   0 1111.49   45.60
   6  -3   0 1099.39   43.70
  -3  -3   0 1100.19   45.30
   6  -3   0 1099.79   39.10
   6  -3   0 1067.59   39.20
  -3  -3   0 1096.19   36.10
  -3   6   0 1119.09   39.20
  -3  -3   0 1135.59   45.80
   6  -3   0 1068.79   44.50
   6  -3   0  982.90   44.00
   6  -3   0 1067.19   44.70
  -3  -3   0 1080.59   43.00
  -3  -3   0 1088.89   43.20
   6  -3   0 1087.69   42.00
  -3  -3   0 1129.39   40.10
  -3   6   0 1073.09   41.40
  -3   6   0 1097.89   43.20
  -3   6   0 1106.79   42.60
  -3   6   0 1052.89   36.40
  -3  -3   0 1126.99   40.60
  -3  -3   0 1062.59   42.20
  -3   6   0 1132.99   43.50
  -3   6   0 1067.69   37.40
  -3  -3   0 1116.59   39.40
  -3   6   0 1092.99   38.60
  -3   6   0 1086.09   45.00
   6  -3   0 1056.99   44.00
  -3  -3   0 1093.79   42.70
  -3  -3   0 1091.09   52.29
  -3   6   0 1060.79   39.70
  -3   6   0 1047.70   41.90
  -3   6   0 1090.59   45.70
   6  -3   0 1062.29   41.90
   6  -3   0 1018.70   45.80
  -3   6   0 1034.30   42.10
  -3   6   0 1080.09   38.00
  -3  -3   0 1077.59   39.70
  -3  -3   0 1085.29   43.70
  -3   6   0 1006.10   44.70
   6  -3   0 1025.60   41.90
   6  -3   0 1055.29   42.40
   6  -3   0 1012.20   42.60
  -3  -3   0 1004.60   41.80
   4   2   0  245.78   18.20
   2  -6   0  235.78   14.90
   2  -6   0  251.07   15.60
  -6   4   0  247.18   16.90
   4   2   0  242.78   13.70
   4   2   0  245.88   16.50
   2  -6   0  246.88   16.40
   4   2   0  226.28   16.20
  -6   4   0  248.38   15.30
   4   2   0  224.78   15.20
   4   2   0  253.57   14.20
   4   2   0  271.17   15.50
   4   2   0  249.88   15.20
   4   2   0  237.38   15.70
   2  -6   0  246.18   14.70
   2  -6   0  260.17   15.80
  -6   4   0  272.57   19.80
   2  -6   0  236.08   12.30
  -6   4   0  233.78   16.90
  -6   4   0  255.27   17.80
  -6   4   0  254.07   17.10
   2  -6   0  237.08   13.90
  -6   4   0  214.48   13.90
   2  -6   0  280.77   15.80
  -6   4   0  272.57   13.90
   4   2   0  238.78   15.70
   2  -6   0  231.68    9.90
   2  -6   0  242.88   15.60
   2  -6   0  264.97   19.90
   4   2   0  244.68   16.30
  -6   4   0  242.98   17.10
   4   2   0  253.37   13.60
  -6   4   0  243.08   16.70
  -6   4   0  259.57   16.30
  -6   4   0  231.18   12.80
   2  -6   0  227.78   15.60
   4   2   0  219.98   15.50
   2  -6   0  244.88   11.20
   2  -6   0  243.38   18.40
   4   2   0  240.48   19.20
   4   2   0  240.48   15.90
  -4  -2   0  252.37   18.50
  -4  -2   0  233.88   15.60
  -4  -2   0  237.98   17.30
   6  -4   0  241.98   15.10
   6  -4   0  231.88   15.60
  -4  -2   0  237.58   14.30
   6  -4   0  244.38   12.80
   6  -4   0  214.18   15.10
  -2   6   0  237.18   11.20
   6  -4   0  245.88   15.50
   6  -4   0  259.37   15.30
  -4  -2   0  249.28   13.20
  -2   6   0  261.77   14.40
  -4  -2   0  257.87   16.40
  -2   6   0  254.07   13.30
  -2   6   0  232.48   13.50
  -2   6   0  236.58   15.20
  -4  -2   0  239.08   21.20
   6  -4   0  243.38   13.80
  -2   6   0  230.28   15.50
   6  -4   0  261.97   14.50
   6  -4   0  260.37   18.40
  -2   6   0  228.88   16.70
  -2   6   0  247.38   16.90
  -4  -2   0  253.97   15.70
   6  -4   0  227.98   15.50
  -2   6   0  241.88   12.40
  -2   6   0  244.38   16.30
   6  -4   0  240.88   18.10
  -2   6   0  259.97   11.50
  -2   6   0  256.07   16.20
  -2   6   0  242.98   15.40
  -2   6   0  239.88   15.10
  -4  -2   0  257.17   14.30
   6  -4   0  265.67   16.90
  -4  -2   0  262.77   15.30
   6  -4   0  235.68   15.10
  -4  -2   0  261.77   16.20
   5   1   0  372.46   21.60
   1  -6   0  365.66   17.90
   1  -6   0  332.47   19.50
   5   1   0  353.66   19.30
   5   1   0  356.46   20.30
  -6   5   0  351.86   20.10
   1  -6   0  321.87   21.40
  -6   5   0  385.86   21.80
   1  -6   0  364.46   16.10
   5   1   0  377.36   21.20
  -6   5   0  354.56   17.00
  -6   5   0  333.17   16.70
   5   1   0  347.07   16.90
   1  -6   0  351.46   19.80
   5   1   0  368.06   19.10
   1  -6   0  305.07   23.10
  -6   5   0  331.37   19.80
  -6   5   0  349.27   14.80
   5   1   0  359.06   19.60
   5   1   0  332.97   18.30
   5   1   0  344.57   17.50
   1  -6   0  351.76   22.30
   1  -6   0  334.57   15.70
   1  -6   0  326.77   19.50
   5   1   0  368.96   20.60
   1  -6   0  338.07   17.50
   1  -6   0  369.66   21.10
   5   1   0  374.36   20.60
   1  -6   0  378.56   21.20
  -6   5   0  353.46   21.60
  -6   5   0  354.56   19.50
  -6   5   0  336.97   21.10
  -6   5   0  363.46   24.40
   5   1   0  351.06   14.70
   5   1   0  332.67   22.40
   1  -6   0  330.87   19.10
  -6   5   0  381.06   20.20
  -6   5   0  362.16   21.10
   1  -6   0  344.77   20.40
  -1   6   0  366.36   15.20
  -1   6   0  354.06   16.00
  -5  -1   0  367.16   22.00
  -5  -1   0  366.26   22.20
  -5  -1   0  349.17   19.60
   6  -5   0  355.56   15.30
   6  -5   0  355.26   20.40
  -5  -1   0  379.06   19.50
  -5  -1   0  346.97   18.50
  -5  -1   0  363.36   19.50
  -1   6   0  329.67   20.60
   6  -5   0  360.46   17.70
   6  -5   0  352.56   19.00
  -5  -1   0  400.56   21.70
  -1   6   0  366.26   13.50
   6  -5   0  341.47   19.20
  -1   6   0  359.26   20.60
  -5  -1   0  372.06   15.70
  -5  -1   0  377.36   26.80
  -5  -1   0  360.26   23.40
   6  -5   0  373.16   23.50
   6  -5   0  345.67   19.70
   6  -5   0  349.47   20.20
  -1   6   0  356.06   19.80
  -1   6   0  356.96   19.60
   6  -5   0  345.27   19.30
  -1   6   0  349.87   20.00
  -1   6   0  330.07   17.20
  -1   6   0  341.37   21.50
  -1   6   0  364.16   19.10
   6  -5   0  381.06   24.20
  -1   6   0  342.87   19.50
  -5  -1   0  322.77   18.30
   6  -5   0  327.17   19.00
   6  -5   0  372.26   19.20
  -5  -1   0  372.86   20.80
  -1   6   0  335.47   20.50
   6  -5   0  335.97   16.50
   6  -5   0  330.17   20.80
   0  -6   0 5478.65  182.08
  -6   6   0 5448.35  187.28
   0  -6   0 5547.54  182.88
  -6   6   0 5238.18  179.78
   0  -6   0 5803.52  179.68
  -6   6   0 5570.64  170.78
   6   0   0 5523.55  178.58
   6   0   0 5494.65  180.58
   0  -6   0 5587.34  179.68
   6   0   0 5716.23  177.28
   6   0   0 5798.82  173.98
   6   0   0 5571.84  184.98
  -6   6   0 5472.85  178.68
   0  -6   0 5820.12  173.98
  -6   6   0 5468.15  172.28
  -6   6   0 5381.96  181.98
  -6   6   0 5492.05  179.08
  -6   6   0 5252.37  181.18
  -6   6   0 5268.97  179.88
  -6   6   0 5476.75  177.48
   0  -6   0 5626.24  189.28
   0  -6   0 5720.33  181.58
   0  -6   0 5535.55  187.28
   0  -6   0 5667.93  181.28
   6   0   0 5408.56  176.08
   6   0   0 5513.65  180.58
  -6   6   0 5432.66  179.88
   0  -6   0 5761.62  175.88
   6   0   0 5714.43  180.48
   6   0   0 5547.04  179.38
   6   0   0 5486.55  182.58
   6   0   0 5428.76  182.58
   6   0   0 5584.94  177.28
   6   0   0 5671.83  181.38
   0  -6   0 5654.43  175.48
   0  -6   0 5605.34  180.88
   0  -6   0 5549.65  174.88
  -6   6   0 5515.45  180.58
  -6   6   0 5591.74  174.18
   0  -6   0 5638.34  181.28
  -6   6   0 5539.85  175.28
   0   6   0 5680.23  180.28
  -6   0   0 5690.83  178.18
  -6   0   0 5695.83  185.18
  -6   0   0 5786.62  190.98
   6  -6   0 5558.24  174.88
   0   6   0 5481.85  182.18
   6  -6   0 5555.44  179.68
   0   6   0 5470.55  178.98
   0   6   0 5545.95  174.98
   6  -6   0 5555.94  180.58
   0   6   0 5555.14  179.78
   6  -6   0 5196.08  183.68
  -6   0   0 5533.75  180.28
   0   6   0 5657.23  177.78
  -6   0   0 5551.04  168.48
   0   6   0 5262.47  175.98
  -6   0   0 5425.96  181.98
  -6   0   0 5346.96  185.78
  -6   0   0 5608.54  177.68
   0   6   0 5487.25  179.18
   6  -6   0 5118.19  186.38
   0   6   0 5420.86  181.98
   6  -6   0 5553.44  177.78
   6  -6   0 5623.94  180.18
   6  -6   0 5587.14  179.08
  -6   0   0 5543.45  180.98
   6  -6   0 5547.65  176.78
   0   6   0 5486.75  180.78
  -6   0   0 5511.15  180.28
  -6   0   0 5495.05  179.28
  -6   0   0 5777.42  175.98
   6  -6   0 5619.74  174.08
   6  -6   0 5490.95  180.28
   6  -6   0 5400.96  180.48
   6  -6   0 5657.53  178.78
  -6   0   0 5670.03  186.38
  -7   1   0    3.60    4.20
   1   6   0    4.00    4.30
   1   6   0    5.10    3.90
  -7   1   0    3.80    3.80
   6  -7   0    2.90    2.80
   1   6   0    2.50    3.20
   6  -7   0    1.30    2.80
   6  -7   0    5.90    4.20
   6  -7   0    4.60    4.40
   6  -7   0    5.90    4.10
  -7   1   0    7.20    4.50
  -7   1   0   -0.50    4.10
   1   6   0    1.40    3.10
   6  -7   0    4.80    1.50
  -7   1   0    4.60    2.10
   6  -7   0    4.30    3.00
   6  -7   0    5.10    3.20
  -7   1   0    2.00    4.10
  -7   1   0    4.20    3.40
   1   6   0    5.70    3.80
   6  -7   0    2.70    3.30
  -7   1   0    4.50    2.80
   6  -7   0    6.60    5.30
  -7   1   0    3.60    2.50
   1   6   0    3.20    3.60
   1   6   0    4.40    2.60
   1   6   0    2.40    3.80
   6  -7   0    6.30    2.90
   1   6   0    1.70    2.50
   1   6   0    3.00    4.00
  -7   1   0    4.30    4.80
   6  -7   0    3.50    2.80
   6  -7   0    1.50    3.20
  -7   1   0    2.60    2.60
  -7   1   0    7.80    4.00
   1   6   0    3.40    2.90
   6  -7   0    7.90    4.50
   6  -7   0    3.90    3.80
   6  -7   0    3.80    2.80
   1   6   0    3.00    4.00
  -7   1   0    2.00    3.60
   6  -7   0    2.40    2.90
   7  -1   0    7.50    4.90
  -6   7   0    2.50    2.70
   7  -1   0    3.70    3.10
   7  -1   0    7.70    3.70
   7  -1   0   17.90    6.30
  -1  -6   0    3.90    4.80
  -1  -6   0    2.30    2.60
   7  -1   0    6.90    4.10
  -1  -6   0    9.10    4.90
  -6   7   0   14.50    5.20
  -1  -6   0    2.00    4.50
   7  -1   0    0.80    2.30
  -1  -6   0    8.00    4.30
  -1  -6   0    4.10    3.10
   7  -1   0    6.30    4.50
   7  -1   0    2.10    3.40
   7  -1   0    9.20    3.10
   7  -1   0    4.90    2.50
  -1  -6   0    8.30    2.90
  -6   7   0    6.60    4.10
  -6   7   0   13.70    4.00
  -1  -6   0    6.60    3.90
  -1  -6   0    7.70    4.40
  -6   7   0    1.90    2.80
   7  -1   0    9.10    4.40
  -1  -6   0    4.90    3.70
  -1  -6   0    5.60    4.00
  -6   7   0    1.10    3.60
   7  -1   0    5.20    4.60
  -6   7   0    2.50    3.60
  -6   7   0    6.90    3.00
   7  -1   0    8.60    3.80
  -6   7   0    3.10    4.10
   7  -1   0   -1.00    3.40
  -6   7   0    4.80    3.80
  -6   7   0    5.20    1.70
  -1  -6   0    2.20    3.70
  -6   7   0    0.20    2.80
  -6   7   0    5.60    3.70
  -6   7   0    4.70    3.30
   2   5   0  585.14   30.40
  -7   2   0  560.54   26.30
   2   5   0  538.85   28.10
   2   5   0  544.55   23.60
   2   5   0  586.34   25.20
   2   5   0  560.64   28.20
   5  -7   0  521.95   24.70
   5  -7   0  554.04   28.40
   2   5   0  541.45   29.80
   5  -7   0  541.25   27.30
  -7   2   0  580.44   27.40
   5  -7   0  574.14   25.90
  -7   2   0  578.84   26.00
  -7   2   0  527.15   28.50
  -7   2   0  551.14   23.80
   2   5   0  556.44   22.30
  -7   2   0  567.94   29.70
   5  -7   0  544.65   33.20
   2   5   0  537.25   27.90
   2   5   0  561.34   23.20
   2   5   0  542.25   26.40
   5  -7   0  518.75   25.70
  -7   2   0  555.04   32.60
   2   5   0  554.64   30.60
   2   5   0  539.05   27.70
  -7   2   0  607.64   32.60
   2   5   0  557.24   27.80
   5  -7   0  533.25   24.20
  -7   2   0  566.24   22.60
   5  -7   0  542.95   29.80
   5  -7   0  573.14   24.60
   5  -7   0  497.95   28.70
   2   5   0  570.34   24.70
   5  -7   0  607.64   26.10
   5  -7   0  524.95   27.90
   5  -7   0  544.85   26.70
  -7   2   0  550.14   29.10
   5  -7   0  537.25   22.90
  -7   2   0  570.44   32.30
   2   5   0  540.05   23.00
   5  -7   0  555.64   31.20
   2   5   0  503.25   29.90
  -7   2   0  564.14   27.90
  -7   2   0  577.44   31.80
   5  -7   0  564.24   24.60
   2   5   0  521.75   27.70
   7  -2   0  558.34   27.30
  -2  -5   0  583.14   27.90
  -2  -5   0  548.45   31.50
  -2  -5   0  558.44   28.80
  -2  -5   0  564.64   35.30
  -2  -5   0  547.35   24.70
  -5   7   0  531.65   25.90
  -5   7   0  548.45   28.10
  -2  -5   0  549.74   26.20
   7  -2   0  545.15   27.90
   7  -2   0  533.25   27.90
   7  -2   0  550.84   26.00
   7  -2   0  552.74   30.20
   7  -2   0  578.94   30.90
  -5   7   0  525.55   27.10
  -5   7   0  535.85   25.70
  -5   7   0  519.05   27.20
   7  -2   0  575.84   28.10
  -2  -5   0  553.74   31.50
  -5   7   0  555.94   24.80
   7  -2   0  546.65   24.60
  -5   7   0  534.75   27.30
  -2  -5   0  577.24   24.90
   7  -2   0  515.65   24.80
  -2  -5   0  565.94   28.20
  -2  -5   0  502.65   22.50
  -2  -5   0  555.84   28.10
  -5   7   0  521.65   29.20
  -2  -5   0  554.04   32.30
  -2  -5   0  540.85   29.40
   7  -2   0  544.65   28.40
  -2  -5   0  545.65   22.10
   7  -2   0  556.84   30.10
  -5   7   0  515.55   31.10
  -5   7   0  545.75   23.50
  -2  -5   0  487.55   27.00
   7  -2   0  536.55   29.40
  -5   7   0  599.74   22.10
   7  -2   0  532.05   29.70
   7  -2   0  554.34   23.10
   3   4   0  169.28   14.10
  -7   3   0  202.18   15.90
   4  -7   0  212.28   17.20
   3   4   0  198.88   11.20
   3   4   0  222.58   16.90
   3   4   0  233.38   15.70
   3   4   0  176.68   12.20
   4  -7   0  202.08   12.70
   3   4   0  174.58   16.10
   4  -7   0  202.08   14.10
   4  -7   0  203.48   10.40
   4  -7   0  218.18   15.90
   4  -7   0  188.08   15.20
   4  -7   0  219.38   13.90
   4  -7   0  251.87   16.60
   3   4   0  199.08   15.00
   4  -7   0  211.08   13.40
   3   4   0  191.88   13.10
   4  -7   0  230.38   19.70
  -7   3   0  194.38   13.50
  -7   3   0  191.18   17.20
   3   4   0  199.98   15.10
  -7   3   0  189.28   17.20
  -7   3   0  226.58   15.30
  -7   3   0  199.58   17.00
  -7   3   0  198.48   13.00
   3   4   0  226.08   15.30
  -7   3   0  196.08   17.60
   3   4   0  209.38    8.60
   3   4   0  212.88   17.00
   3   4   0  178.18   14.50
   3   4   0  217.48   12.40
   3   4   0  197.78   17.50
   4  -7   0  188.68   14.10
   4  -7   0  197.68   12.50
  -7   3   0  227.28   17.20
   4  -7   0  203.28   12.70
   3   4   0  204.18   11.40
  -7   3   0  175.48   15.40
  -7   3   0  213.68   17.00
  -7   3   0  209.78   12.30
   4  -7   0  210.88   17.90
  -7   3   0  198.98   13.70
  -7   3   0  204.98   15.50
  -7   3   0  194.58   12.40
   3   4   0  214.38   14.90
   7  -3   0  212.68    9.60
  -3  -4   0  197.08    9.80
   7  -3   0  210.68   15.50
  -3  -4   0  196.68   12.20
  -3  -4   0  185.38   14.50
  -4   7   0  201.48   14.90
  -3  -4   0  207.18   13.10
  -4   7   0  189.98    9.60
  -3  -4   0  226.28   18.10
  -3  -4   0  213.38   12.90
   7  -3   0  183.68   14.10
  -3  -4   0  212.68   15.50
  -3  -4   0  187.78   14.50
  -3  -4   0  221.98   15.90
   7  -3   0  194.48   12.30
  -3  -4   0  175.18   14.80
  -4   7   0  224.98   15.60
  -4   7   0  206.18   14.80
  -4   7   0  199.08   16.50
  -3  -4   0  140.19   20.70
   7  -3   0  182.38   15.70
  -4   7   0  195.28    8.10
   7  -3   0  213.78   16.10
   7  -3   0  184.28   15.10
  -4   7   0  191.08   14.40
   7  -3   0  189.78   14.30
   7  -3   0  208.78   12.00
  -4   7   0  204.28   14.70
  -4   7   0  198.88   16.30
   7  -3   0  206.18   16.30
  -4   7   0  251.17   15.50
  -4   7   0  208.18   11.30
  -3  -4   0  209.18   17.70
  -4   7   0  196.78   12.00
   7  -3   0  188.48   14.60
   7  -3   0  201.98   14.00
  -4   7   0  188.08   12.80
  -3  -4   0  196.68   12.50
  -3  -4   0  229.68   16.70
  -3  -4   0  196.48   14.60
  -4   7   0  222.58   17.80
  -3  -4   0  184.78   15.90
   7  -3   0  211.08   17.80
  -7   4   0   17.30    6.80
   3  -7   0   13.80    6.60
  -7   4   0   13.20    4.00
  -7   4   0   22.60    5.10
   3  -7   0    9.00    2.40
  -7   4   0   20.30    6.00
   4   3   0   12.00    4.70
   3  -7   0   20.10    5.60
  -7   4   0   10.20    5.00
  -7   4   0   14.70    4.80
   4   3   0   22.30    6.20
   4   3   0   13.40    5.40
  -7   4   0    9.90    5.00
   3  -7   0   14.70    2.60
   3  -7   0    5.90    3.60
  -7   4   0   15.30    6.00
   3  -7   0   11.70    4.20
   3  -7   0   12.00    3.50
   4   3   0   11.10    3.90
   4   3   0   16.60    5.20
  -7   4   0   24.50    7.40
   4   3   0   13.50    4.70
   4   3   0   13.20    4.10
  -7   4   0   15.70    4.20
   3  -7   0   19.20    7.10
   3  -7   0   13.60    4.70
   4   3   0   14.30    3.70
   4   3   0   10.50    4.70
  -7   4   0   17.90    6.30
   4   3   0   24.30    5.60
   3  -7   0   15.30    4.60
  -7   4   0   11.30    5.30
   4   3   0   13.40    5.60
  -7   4   0   14.40    4.80
   3  -7   0   18.10    5.30
   4   3   0   15.60    5.80
   4   3   0   12.80    5.10
   3  -7   0   13.30    5.10
  -4  -3   0   20.60    6.00
  -3   7   0   13.80    5.50
   7  -4   0   18.80    5.20
  -3   7   0   19.00    5.60
  -3   7   0   13.00    5.50
   7  -4   0   13.40    3.60
  -4  -3   0    9.60    4.70
   7  -4   0    3.60    3.10
  -3   7   0   14.20    5.50
  -4  -3   0   17.70    5.60
  -4  -3   0   19.00    6.00
  -3   7   0   14.40    5.30
  -3   7   0   11.00    5.70
  -3   7   0   12.30    3.10
  -3   7   0    5.00    3.30
   7  -4   0    8.20    4.70
  -3   7   0    6.70    3.90
   7  -4   0   15.40    4.60
  -4  -3   0   16.10    5.00
   7  -4   0    6.40    3.00
   7  -4   0   18.00    5.70
  -3   7   0   13.80    3.50
   7  -4   0   13.60    4.60
  -4  -3   0   14.20    7.40
  -3   7   0    4.00    3.40
  -4  -3   0    9.60    3.90
  -4  -3   0   13.10    5.60
   7  -4   0   19.80    7.20
  -4  -3   0   15.20    5.10
  -4  -3   0    7.80    3.80
  -4  -3   0   17.30    5.00
  -3   7   0   19.10    4.50
  -3   7   0   13.40    3.80
  -3   7   0   20.50    5.30
  -4  -3   0   20.00    4.80
   7  -4   0    8.40    4.50
   7  -4   0   17.20    5.90
   7  -4   0   10.70    4.60
   7  -4   0   14.40    5.00
  -4  -3   0   17.10    2.90
  -3   7   0   14.00    3.20
  -7   5   0 1026.40   42.60
   2  -7   0 1036.00   41.30
  -7   5   0  993.90   44.60
   5   2   0 1040.80   44.70
   2  -7   0  950.70   42.40
   2  -7   0 1073.59   34.00
   5   2   0 1007.40   41.70
  -7   5   0  997.60   45.50
  -7   5   0  995.00   43.40
  -7   5   0 1004.80   45.70
   5   2   0  986.70   43.50
   5   2   0 1004.20   42.20
   5   2   0  971.10   43.60
  -7   5   0 1018.60   38.00
   2  -7   0 1035.10   42.50
   2  -7   0  953.00   42.50
   5   2   0 1032.70   39.70
   2  -7   0 1027.90   44.10
  -7   5   0 1083.59   39.60
   5   2   0 1071.99   44.70
   5   2   0 1005.40   43.30
  -7   5   0  954.60   44.50
   5   2   0 1036.50   39.80
   5   2   0 1040.70   43.80
   2  -7   0 1043.00   43.40
  -7   5   0 1039.10   46.30
  -7   5   0 1072.59   42.40
   2  -7   0  971.20   49.00
   5   2   0 1021.60   47.70
   5   2   0 1005.90   44.20
  -7   5   0 1035.30   45.10
   2  -7   0 1033.80   37.60
   5   2   0 1050.09   40.10
   2  -7   0 1033.70   36.20
  -7   5   0 1003.10   49.10
   2  -7   0  951.80   39.70
   5   2   0 1091.29   42.00
   2  -7   0 1044.80   45.20
   5   2   0 1058.79   43.30
   2  -7   0 1009.90   42.40
   2  -7   0 1019.50   48.00
   7  -5   0 1046.60   38.60
   7  -5   0 1095.99   43.90
  -2   7   0 1075.29   44.60
  -2   7   0 1073.19   43.30
  -2   7   0 1050.69   44.30
  -5  -2   0 1029.20   42.00
  -5  -2   0 1034.80   41.50
  -5  -2   0  976.00   40.70
   7  -5   0  990.40   40.10
  -5  -2   0 1038.60   43.20
  -2   7   0 1011.30   42.50
  -5  -2   0  988.00   43.50
  -2   7   0 1029.30   36.20
  -2   7   0  989.00   42.80
   7  -5   0 1077.79   46.90
   7  -5   0  971.90   42.60
  -2   7   0 1028.90   35.70
   7  -5   0 1028.90   40.40
   7  -5   0 1046.70   44.50
   7  -5   0 1037.40   42.80
  -2   7   0 1002.20   38.60
  -5  -2   0  975.70   42.40
   7  -5   0 1052.69   48.10
  -5  -2   0 1095.99   47.20
  -5  -2   0 1025.30   53.09
   7  -5   0  981.90   47.50
  -2   7   0 1036.00   44.10
  -2   7   0 1008.70   40.50
   7  -5   0 1008.90   43.60
  -2   7   0 1051.29   40.50
  -2   7   0  960.20   45.40
  -5  -2   0 1023.80   47.50
   7  -5   0 1003.40   42.30
   7  -5   0  991.80   43.10
  -5  -2   0 1037.70   38.10
  -2   7   0 1005.00   37.80
  -2   7   0 1012.50   45.40
  -5  -2   0  975.70   43.60
   6   1   0  725.93   34.80
   6   1   0  746.93   33.00
  -7   6   0  776.32   34.70
   1  -7   0  798.32   34.90
   1  -7   0  745.13   37.90
   6   1   0  732.63   35.50
   6   1   0  727.73   38.30
   6   1   0  741.23   33.30
  -7   6   0  724.23   40.30
   1  -7   0  743.83   31.80
   6   1   0  725.53   33.80
  -7   6   0  708.83   35.80
   1  -7   0  765.82   36.10
   6   1   0  728.33   33.10
  -7   6   0  741.53   35.40
  -7   6   0  753.62   37.40
  -7   6   0  752.42   34.90
  -7   6   0  738.13   35.20
   6   1   0  784.92   35.70
   1  -7   0  796.62   39.20
  -7   6   0  740.73   37.10
  -7   6   0  716.23   35.80
   6   1   0  734.73   34.90
   6   1   0  762.92   31.80
  -7   6   0  748.43   30.50
   1  -7   0  728.43   29.30
   1  -7   0  682.53   34.30
   1  -7   0  745.13   34.80
   1  -7   0  726.23   31.30
   1  -7   0  759.82   29.20
   1  -7   0  683.63   40.10
  -7   6   0  750.22   30.80
   1  -7   0  739.53   36.00
   1  -7   0  752.72   36.30
  -7   6   0  731.23   27.10
   6   1   0  790.52   37.20
   6   1   0  777.62   30.60
  -7   6   0  697.03   33.80
   1  -7   0  767.92   35.30
   7  -6   0  714.53   33.50
   7  -6   0  758.42   33.60
  -1   7   0  739.33   33.80
  -1   7   0  770.72   36.90
   7  -6   0  755.72   31.30
   7  -6   0  765.92   36.90
  -6  -1   0  727.93   33.80
  -1   7   0  742.13   37.20
  -6  -1   0  679.33   34.60
  -6  -1   0  761.82   39.80
   7  -6   0  772.02   35.20
   7  -6   0  735.83   34.00
  -6  -1   0  749.13   37.70
  -1   7   0  752.02   30.10
  -6  -1   0  757.72   33.50
  -1   7   0  759.02   34.70
  -1   7   0  727.03   34.10
   7  -6   0  759.72   34.50
   7  -6   0  776.32   40.50
  -6  -1   0  810.52   44.60
   7  -6   0  718.53   35.00
   7  -6   0  734.43   34.90
  -1   7   0  764.22   28.10
   7  -6   0  730.03   39.30
  -1   7   0  706.63   34.60
  -1   7   0  739.43   31.30
  -6  -1   0  769.42   34.10
  -6  -1   0  744.43   28.00
  -1   7   0  765.42   36.00
  -6  -1   0  726.63   39.10
  -6  -1   0  721.23   35.50
  -1   7   0  774.42   36.90
  -6  -1   0  711.23   36.80
  -6  -1   0  779.52   34.70
  -1   7   0  764.52   34.40
  -6  -1   0  752.92   33.00
   7  -6   0  774.32   33.80
   7  -6   0  772.52   36.00
   7   0   0   97.59   11.50
  -7   7   0   97.99    6.80
   0  -7   0   87.59   13.50
   7   0   0   91.49   10.40
  -7   7   0  110.89    9.60
   7   0   0   99.79   14.30
   0  -7   0   93.39   13.10
   7   0   0   89.79   12.20
   0  -7   0  108.99   13.90
   7   0   0  101.09   15.00
   7   0   0   89.39   11.60
   7   0   0  103.79   13.80
  -7   7   0   95.39   12.90
   0  -7   0  110.79   13.30
   0  -7   0  109.19    9.30
   0  -7   0   94.19   13.00
   0  -7   0  101.39    9.20
  -7   7   0  125.19   15.30
  -7   7   0   98.69   13.90
  -7   7   0  107.19    9.00
   0  -7   0   85.89   12.90
   0  -7   0   98.59    8.30
   7   0   0  117.89   15.00
  -7   7   0  119.19   13.70
   0  -7   0   78.49   15.00
  -7   7   0   95.89   12.40
   0  -7   0   83.59   12.50
  -7   7   0   94.49   13.70
  -7   7   0   96.19   12.70
  -7   7   0   89.39   11.60
  -7   7   0  110.09   17.00
   0  -7   0   99.59    9.20
   7   0   0  102.79   14.80
   7   0   0   82.19   11.30
  -7   7   0   90.69   13.80
   0  -7   0   99.39   13.00
   0  -7   0  128.49   18.40
   7   0   0  100.89    8.30
   7   0   0  104.09   13.50
   7   0   0  102.89   11.90
  -7   0   0  112.69    9.70
  -7   0   0  103.39   12.00
  -7   0   0   95.69   13.10
   7  -7   0   94.49   13.00
   0   7   0   96.79   11.70
   7  -7   0   94.89   12.00
   0   7   0  111.69   12.60
  -7   0   0   77.89   14.10
   7  -7   0   91.99   11.80
   0   7   0  121.29   14.80
  -7   0   0   81.79   14.40
   0   7   0  104.29   12.90
   7  -7   0   80.29   11.90
   7  -7   0   89.69   11.60
   0   7   0   76.99   12.40
   7  -7   0  107.79    9.30
   0   7   0   93.49   10.30
   7  -7   0  105.29   13.50
   7  -7   0   94.49   12.80
   7  -7   0   91.79   12.00
  -7   0   0  107.99   14.20
   7  -7   0   99.69    8.50
   0   7   0  114.79   14.80
   7  -7   0   58.59   12.70
  -7   0   0   99.99   13.20
  -7   0   0   81.79   12.90
  -7   0   0   96.89   11.70
  -7   0   0   93.09   16.80
   7  -7   0  117.99   10.80
  -7   0   0  103.09   13.20
  -7   0   0   93.89   14.60
  -7   0   0   93.19    8.40
   0   7   0   85.19   12.30
   0   7   0  112.29   13.90
   0   7   0   95.89   12.80
   7  -7   0  115.49   17.50
   7  -7   0  110.39   14.10
   7  -8   0   98.39   13.10
   7  -8   0   87.69   12.20
  -8   1   0   75.29   12.50
   1   7   0   93.09   14.50
   7  -8   0   82.29   10.00
   1   7   0   99.39   13.40
   1   7   0   98.19   15.50
  -8   1   0   74.39    9.00
   1   7   0   62.69   11.00
   7  -8   0   79.19   10.30
   1   7   0   84.09   12.90
  -8   1   0   75.59   14.90
  -8   1   0   81.99   15.00
  -8   1   0   91.39   11.60
   7  -8   0   78.69   12.40
   7  -8   0   82.49   14.60
   7  -8   0   70.29   11.60
  -8   1   0   96.29   11.90
   7  -8   0   88.19   10.00
   7  -8   0   53.69   10.60
   7  -8   0   74.99   15.00
  -8   1   0   77.59   13.90
   1   7   0   95.49    8.10
   1   7   0   77.69   10.40
   1   7   0   85.19   12.80
   1   7   0   88.89   10.10
   7  -8   0   99.69   13.10
   1   7   0   70.79   11.80
   1   7   0   64.89   11.90
   1   7   0   71.29   11.50
   7  -8   0   81.29   11.20
   1   7   0   88.79   10.30
  -8   1   0  102.09   10.50
  -8   1   0   98.89   13.90
  -8   1   0   97.99   13.90
  -8   1   0   72.59   15.10
   7  -8   0   79.99   11.40
   7  -8   0   78.89    9.00
   7  -8   0   79.29   10.50
   1   7   0   76.39   12.30
   7  -8   0   91.79   14.10
  -8   1   0   77.79   12.60
  -7   8   0   98.79   13.70
  -1  -7   0   70.69    9.90
  -7   8   0   91.99   13.70
  -7   8   0   88.89   13.20
  -1  -7   0   72.79    9.40
  -7   8   0   71.29    9.80
  -1  -7   0   76.89   12.80
   8  -1   0   93.09   13.70
   8  -1   0   86.39   13.40
   8  -1   0   74.69   12.00
   8  -1   0   93.79   11.60
   8  -1   0   81.79   10.90
  -1  -7   0   76.69   12.10
  -1  -7   0   64.09   11.00
  -1  -7   0   86.69   14.10
  -7   8   0   89.59   12.20
   8  -1   0   89.79   11.00
  -7   8   0   77.99   11.70
  -1  -7   0   81.09   13.00
  -1  -7   0   80.09   15.60
   8  -1   0   89.79   14.20
  -1  -7   0   82.09   10.00
  -7   8   0   94.89   14.40
   8  -1   0   74.49   13.30
   8  -1   0   89.29    7.70
   8  -1   0   68.09   11.50
   8  -1   0   81.09   10.40
  -1  -7   0   82.39   16.40
  -7   8   0   80.99   11.70
  -7   8   0   85.39   15.30
  -1  -7   0   87.79   13.20
   8  -1   0  110.69   16.00
   8  -1   0   76.49   12.90
  -7   8   0   81.39   12.50
  -7   8   0   72.69    9.70
  -7   8   0   86.29    9.90
   6  -8   0  179.98   13.80
   2   6   0  167.58   15.20
  -8   2   0  191.88   17.60
   2   6   0  161.58   19.50
   2   6   0  203.58   16.60
   2   6   0  157.78   17.20
   2   6   0  198.78   16.20
   2   6   0  229.98   18.60
  -8   2   0  207.18   22.90
  -8   2   0  187.08   21.90
   2   6   0  194.48   12.30
  -8   2   0  202.88   17.00
   6  -8   0  163.58   15.30
   6  -8   0  187.38   13.10
   2   6   0  179.48   12.90
   6  -8   0  163.58   14.60
  -8   2   0  176.28   15.00
  -8   2   0  173.58   13.70
  -8   2   0  213.68   20.10
   6  -8   0  198.18   14.00
  -8   2   0  195.98   12.20
  -8   2   0  191.98   15.70
   2   6   0  197.18   13.30
  -8   2   0  184.38   12.30
   6  -8   0  185.78   16.60
   2   6   0  182.18   17.10
   6  -8   0  194.28   18.00
  -8   2   0  178.58   22.10
   2   6   0  180.88   15.80
   6  -8   0  191.18   12.90
  -8   2   0  187.98   19.90
   6  -8   0  163.58   14.10
   2   6   0  190.18   17.30
   2   6   0  200.88   16.00
   2   6   0  194.68   12.30
   2   6   0  194.18   11.50
   6  -8   0  157.38   13.60
   6  -8   0  178.08   12.40
   6  -8   0  167.28   12.90
  -8   2   0  162.38   13.00
   6  -8   0  149.09   17.20
   6  -8   0  204.58   23.90
   6  -8   0  171.28   11.70
   6  -8   0  185.48   17.60
  -8   2   0  186.88   16.60
  -8   2   0  196.08   11.10
  -2  -6   0  160.98   18.60
  -2  -6   0  169.48   12.60
  -6   8   0  206.28   14.10
  -6   8   0  175.58   13.70
   8  -2   0  175.78   14.00
  -6   8   0  179.88   15.20
  -2  -6   0  183.68   11.60
  -2  -6   0  217.28   27.40
  -6   8   0  180.68   15.40
  -6   8   0  189.08   16.10
   8  -2   0  187.58   14.00
   8  -2   0  141.79   17.40
   8  -2   0  196.68   20.80
  -2  -6   0  186.88   16.00
   8  -2   0  172.38   15.30
  -6   8   0  171.38   15.20
   8  -2   0  182.28   16.90
  -2  -6   0  173.08   22.00
  -6   8   0  165.68   19.20
  -6   8   0  181.98   21.60
  -2  -6   0  182.08   15.60
  -2  -6   0  163.68   13.90
  -2  -6   0  164.18   12.60
   8  -2   0  177.68   19.00
  -6   8   0  188.48   16.90
  -6   8   0  184.48   15.10
   8  -2   0  172.18   11.30
  -2  -6   0  171.68   14.20
  -2  -6   0  154.48   19.20
  -2  -6   0  174.38   15.70
   8  -2   0  178.48   15.40
  -6   8   0  160.48   14.50
   8  -2   0  195.88   14.20
   8  -2   0  172.78   13.50
   8  -2   0  187.98   16.80
   8  -2   0  195.38   13.40
  -6   8   0  194.18   12.60
  -2  -6   0  188.38   11.20
  -6   8   0  195.68   14.70
   8  -2   0  175.08   15.80
  -8   3   0 1350.96   57.79
  -8   3   0 1410.96   61.99
   5  -8   0 1349.77   59.89
   3   5   0 1411.06   49.80
   5  -8   0 1454.95   54.39
   5  -8   0 1455.35   59.69
   3   5   0 1429.76   61.49
  -8   3   0 1387.46   56.39
   5  -8   0 1426.36   53.09
   5  -8   0 1436.96   53.09
  -8   3   0 1393.96   61.79
   5  -8   0 1314.87   61.29
   5  -8   0 1425.46   52.59
   5  -8   0 1367.96   48.90
   3   5   0 1427.46   60.89
   3   5   0 1424.26   57.59
  -8   3   0 1412.26   53.39
  -8   3   0 1445.16   54.99
  -8   3   0 1352.56   60.99
  -8   3   0 1392.06   51.99
  -8   3   0 1385.66   59.39
   3   5   0 1382.26   57.19
   3   5   0 1408.06   57.09
   5  -8   0 1409.56   64.89
   5  -8   0 1421.66   53.39
  -8   3   0 1439.46   60.09
   3   5   0 1387.26   46.30
  -8   3   0 1432.96   63.39
   3   5   0 1475.95   56.19
   3   5   0 1399.46   49.90
   3   5   0 1435.46   58.19
   3   5   0 1342.77   58.99
   3   5   0 1450.55   52.49
   5  -8   0 1435.36   57.69
  -8   3   0 1404.06   50.59
  -8   3   0 1395.76   55.09
   3   5   0 1354.36   55.89
   3   5   0 1554.84   62.59
   5  -8   0 1386.36   55.79
   3   5   0 1406.56   51.39
   5  -8   0 1408.46   55.59
  -8   3   0 1338.77   59.99
   3   5   0 1450.75   57.69
  -8   3   0 1366.16   58.99
   5  -8   0 1361.56   57.59
  -3  -5   0 1421.66   57.09
   8  -3   0 1426.16   52.39
  -3  -5   0 1396.06   57.89
  -5   8   0 1423.66   51.99
   8  -3   0 1444.96   59.39
  -5   8   0 1260.07   58.69
  -3  -5   0 1418.56   67.59
  -5   8   0 1347.37   56.09
   8  -3   0 1386.96   60.59
  -3  -5   0 1567.24   61.19
  -5   8   0 1442.46   57.19
  -5   8   0 1359.06   56.29
  -3  -5   0 1417.76   52.19
  -3  -5   0 1455.75   57.79
  -3  -5   0 1376.36   52.69
  -3  -5   0 1465.55   58.29
  -5   8   0 1365.86   56.09
   8  -3   0 1464.25   57.59
   8  -3   0 1459.85   57.19
   8  -3   0 1421.86   54.99
  -3  -5   0 1420.46   51.19
  -5   8   0 1427.56   53.79
   8  -3   0 1363.16   57.09
  -5   8   0 1437.16   55.39
  -3  -5   0 1418.96   53.29
  -5   8   0 1471.65   62.59
  -3  -5   0 1365.36   57.39
   8  -3   0 1369.16   52.19
  -3  -5   0 1491.35   60.79
   8  -3   0 1520.55   62.29
   8  -3   0 1458.25   60.09
  -5   8   0 1365.06   56.49
  -3  -5   0 1299.07   61.39
   8  -3   0 1424.66   57.09
  -3  -5   0 1407.66   47.60
  -5   8   0 1462.55   50.29
   8  -3   0 1436.66   60.09
   8  -3   0 1456.95   57.79
  -5   8   0 1397.56   59.79
   8  -3   0 1436.46   50.59
  -3  -5   0 1453.75   62.89
  -8   4   0 4828.02  166.08
  -8   4   0 4869.31  157.68
   4   4   0 5010.00  153.08
   4  -8   0 4804.32  157.78
   4   4   0 4844.92  160.58
   4   4   0 4859.81  153.68
   4  -8   0 4852.01  162.48
   4   4   0 4633.24  166.38
   4  -8   0 4413.56  168.38
  -8   4   0 4925.71  164.98
  -8   4   0 4985.30  160.78
   4  -8   0 4796.32  161.48
   4   4   0 4803.22  164.78
   4  -8   0 4663.33  161.18
  -8   4   0 4996.20  166.08
   4  -8   0 4818.72  166.68
  -8   4   0 4898.61  156.98
   4  -8   0 4853.11  150.18
  -8   4   0 5180.28  170.28
   4   4   0 4861.91  159.08
  -8   4   0 4807.22  164.68
   4  -8   0 4873.01  158.58
  -8   4   0 4878.01  155.78
   4   4   0 4588.24  161.88
   4   4   0 4963.70  168.48
   4   4   0 4688.23  157.08
  -8   4   0 4931.21  166.48
  -8   4   0 4796.72  167.68
   4  -8   0 4459.75  167.08
   4  -8   0 4852.71  159.98
   4   4   0 4823.82  164.18
   4   4   0 4781.52  161.88
   4   4   0 4879.81  157.38
   4  -8   0 4890.61  155.38
   4   4   0 4858.21  161.18
   4  -8   0 4895.61  158.78
  -8   4   0 4873.91  162.38
   4   4   0 4924.31  161.88
   4   4   0 4692.33  161.18
  -8   4   0 5259.37  162.28
  -4   8   0 4718.43  164.38
  -4  -4   0 5123.79  161.18
  -4  -4   0 4885.21  160.98
  -4  -4   0 4784.92  161.48
  -4  -4   0 4873.61  157.48
  -4  -4   0 4764.42  155.68
  -4   8   0 4938.21  156.38
  -4  -4   0 4780.02  161.28
  -4  -4   0 4703.83  167.58
  -4  -4   0 4821.82  160.08
   8  -4   0 4866.01  164.18
  -4   8   0 4942.81  152.18
  -4  -4   0 4727.03  174.88
   8  -4   0 4672.93  160.68
  -4   8   0 4673.33  160.58
   8  -4   0 4810.92  159.48
  -4  -4   0 4961.80  165.88
   8  -4   0 4805.52  154.48
  -4   8   0 4706.43  159.98
  -4   8   0 4698.53  160.88
  -4   8   0 4644.04  159.58
  -4   8   0 4627.44  160.18
  -4   8   0 4922.71  155.18
   8  -4   0 5010.70  168.08
   8  -4   0 4820.62  161.68
  -4   8   0 4936.71  159.98
  -4  -4   0 4835.92  149.39
  -4  -4   0 5102.89  166.38
   8  -4   0 4714.73  163.58
  -4   8   0 4786.02  165.58
  -4  -4   0 4703.93  163.28
  -4   8   0 4912.11  165.38
   8  -4   0 4828.72  161.88
  -4  -4   0 5171.78  155.68
  -4   8   0 4863.51  153.98
  -4  -4   0 4641.24  161.88
   8  -4   0 5056.49  155.68
   8  -4   0 4711.83  163.68
   8  -4   0 4756.62  159.48
   8  -4   0 5095.19  161.38
  -4  -4   0 5021.50  156.58
   3  -8   0   59.49    9.70
   5   3   0   42.30    9.30
   3  -8   0   60.09    9.60
   3  -8   0   54.69   12.00
   3  -8   0   45.20    5.10
   3  -8   0   46.30    8.70
  -8   5   0   59.49   13.50
   3  -8   0   48.40   11.70
  -8   5   0   43.70   10.10
   5   3   0   51.49    9.80
  -8   5   0   39.40    9.60
   5   3   0   67.09   10.30
  -8   5   0   43.70   10.10
   5   3   0   48.90    8.60
   3  -8   0   31.80    7.10
   3  -8   0   47.60    6.90
  -8   5   0   70.79   12.50
   3  -8   0   62.69   10.20
  -8   5   0   56.49   11.20
  -8   5   0   46.10    7.90
   5   3   0   37.40    6.80
  -8   5   0   46.10   10.30
   5   3   0   49.99    9.30
  -8   5   0   51.39    9.40
  -8   5   0   52.89    8.50
   5   3   0   65.59   10.80
   5   3   0   43.60    8.80
   3  -8   0   53.69    4.10
   5   3   0   45.30    7.50
   5   3   0   56.09   11.70
   5   3   0   45.90    9.40
  -8   5   0   57.69   10.40
  -8   5   0   43.10    7.20
  -8   5   0   59.99    9.10
   3  -8   0   54.79   10.30
   5   3   0   40.20    8.90
   5   3   0   47.30    7.20
   3  -8   0   52.29    8.20
   3  -8   0   42.90    8.20
  -5  -3   0   47.80   10.40
   8  -5   0   51.29    9.30
  -3   8   0   41.20    8.40
   8  -5   0   50.09    8.40
   8  -5   0   62.09   10.10
  -3   8   0   48.40   10.60
   8  -5   0   49.70   10.30
  -3   8   0   60.19    8.40
  -5  -3   0   50.69   10.80
  -5  -3   0   69.99    9.20
  -5  -3   0   50.09    9.70
  -5  -3   0   84.99   11.90
   8  -5   0   46.90    8.60
   8  -5   0   39.10   10.20
  -3   8   0   49.00    6.70
  -3   8   0   51.39   10.30
  -5  -3   0   45.60    7.80
   8  -5   0   46.50    7.20
  -5  -3   0   44.60    7.70
  -3   8   0   54.39    9.90
  -5  -3   0   36.60    7.80
  -5  -3   0   50.79    9.40
  -3   8   0   44.80    5.30
   8  -5   0   38.20    8.70
  -3   8   0   47.90    5.80
  -3   8   0   49.20    9.30
  -3   8   0   52.29    7.60
  -3   8   0   48.40    9.20
  -3   8   0   45.40    7.90
   8  -5   0   41.30    9.50
   8  -5   0   43.80   10.10
  -5  -3   0   51.49   13.90
  -3   8   0   42.70    8.40
   8  -5   0   42.40    9.70
  -5  -3   0   47.90    9.60
  -5  -3   0   44.00    8.80
  -3   8   0   52.69   10.10
   8  -5   0   57.39   10.70
   8  -5   0   41.80    6.50
   6   2   0  218.88   17.60
   2  -8   0  226.38   15.10
   2  -8   0  239.88   18.60
  -8   6   0  212.38   17.90
   2  -8   0  234.98   19.00
  -8   6   0  204.78   18.40
  -8   6   0  209.28   16.20
  -8   6   0  207.08   17.10
   6   2   0  217.08   14.60
   2  -8   0  227.98   21.60
   6   2   0  211.48   17.00
  -8   6   0  216.18   13.90
   6   2   0  230.28   16.50
   2  -8   0  210.88   11.80
  -8   6   0  231.58   14.40
   6   2   0  207.88   19.40
  -8   6   0  224.28   18.70
   2  -8   0  200.28   12.30
   6   2   0  245.98   18.10
   2  -8   0  263.67   17.90
   6   2   0  233.58   14.50
   2  -8   0  194.08   16.40
   6   2   0  227.68   18.40
  -8   6   0  183.38   22.80
  -8   6   0  207.48   18.50
  -8   6   0  199.78   18.00
   2  -8   0  224.28   20.50
   2  -8   0  206.58   16.60
   6   2   0  211.68   17.40
   2  -8   0  241.88   17.60
   2  -8   0  218.08   17.60
  -8   6   0  256.67   19.40
   6   2   0  228.28   14.80
   2  -8   0  207.98   15.20
  -8   6   0  219.98   16.70
   2  -8   0  236.18   17.60
   6   2   0  209.68   17.50
   6   2   0  222.48   17.10
  -2   8   0  236.78   19.00
  -6  -2   0  234.48   17.10
  -6  -2   0  229.98   19.20
  -2   8   0  202.08   16.60
  -6  -2   0  224.78   15.90
  -2   8   0  204.98   14.60
   8  -6   0  208.18   17.10
  -2   8   0  217.68   13.20
  -2   8   0  210.88   16.60
  -2   8   0  202.78   17.00
  -2   8   0  240.28   17.30
  -6  -2   0  225.88   17.80
   8  -6   0  204.38   23.40
   8  -6   0  209.18   16.70
   8  -6   0  216.88   16.60
   8  -6   0  204.98   16.70
  -6  -2   0  217.38   16.00
   8  -6   0  209.68   14.90
   8  -6   0  215.58   17.60
  -2   8   0  227.88   15.70
  -6  -2   0  206.88   17.10
  -6  -2   0  200.28   22.40
  -6  -2   0  247.28   14.60
  -2   8   0  245.18   17.80
   8  -6   0  174.78   20.30
   8  -6   0  218.98   16.70
  -6  -2   0  224.28   16.80
   8  -6   0  221.48   14.90
  -2   8   0  218.88   19.00
  -2   8   0  233.38   12.40
   8  -6   0  199.08   19.30
  -6  -2   0  208.98   27.50
   8  -6   0  212.98   17.20
  -2   8   0  215.58   11.20
  -2   8   0  233.58   18.40
  -6  -2   0  223.68   16.20
   1  -8   0  436.66   26.00
   1  -8   0  417.26   25.20
   7   1   0  422.86   23.30
   7   1   0  426.96   22.30
   1  -8   0  406.46   19.70
   1  -8   0  408.06   24.50
   7   1   0  373.86   27.60
  -8   7   0  366.16   24.50
   1  -8   0  432.36   26.60
   1  -8   0  409.56   26.20
  -8   7   0  387.36   26.90
   1  -8   0  407.36   21.90
   7   1   0  422.16   25.00
  -8   7   0  432.16   26.70
   1  -8   0  427.36   28.90
   7   1   0  444.26   24.30
   7   1   0  414.56   26.10
  -8   7   0  410.56   24.70
  -8   7   0  390.16   26.70
  -8   7   0  426.96   25.70
  -8   7   0  409.36   26.60
   1  -8   0  432.26   26.60
   7   1   0  376.76   25.70
  -8   7   0  469.95   26.30
   7   1   0  378.86   25.00
   1  -8   0  425.36   19.80
   1  -8   0  425.86   28.50
   7   1   0  410.26   25.00
  -8   7   0  399.06   20.80
  -8   7   0  425.46   21.50
   1  -8   0  464.15   26.70
   7   1   0  381.56   26.80
   1  -8   0  445.36   32.10
   7   1   0  418.76   24.50
   1  -8   0  401.06   21.90
   7   1   0  427.66   20.80
  -8   7   0  441.06   31.60
   7   1   0  414.06   23.40
   7   1   0  444.16   26.40
  -8   7   0  421.86   24.60
  -8   7   0  426.46   26.10
  -1   8   0  425.46   24.50
   8  -7   0  389.86   25.80
  -7  -1   0  401.06   29.00
  -7  -1   0  404.76   25.90
   8  -7   0  442.46   21.90
  -1   8   0  417.96   21.90
  -7  -1   0  397.86   26.80
  -1   8   0  400.36   24.60
   8  -7   0  373.26   23.80
   8  -7   0  412.16   25.10
   8  -7   0  411.66   29.60
   8  -7   0  419.36   29.40
  -1   8   0  396.66   24.40
   8  -7   0  378.76   25.00
   8  -7   0  412.66   25.60
  -7  -1   0  420.16   24.30
  -1   8   0  400.46   26.90
  -1   8   0  396.26   23.80
   8  -7   0  468.55   25.60
  -7  -1   0  472.75   29.30
  -1   8   0  442.36   27.40
  -7  -1   0  414.66   23.00
  -7  -1   0  365.06   30.60
  -1   8   0  404.56   26.10
  -1   8   0  424.46   26.40
  -1   8   0  356.56   24.10
  -7  -1   0  399.76   23.30
   8  -7   0  413.06   25.40
   8  -7   0  417.36   23.80
  -7  -1   0  398.36   25.30
  -7  -1   0  433.46   25.00
  -7  -1   0  401.76   23.80
   8  -7   0  463.95   24.90
  -7  -1   0  452.65   30.30
  -8   8   0  164.78   19.30
   8   0   0  175.98   16.40
   8   0   0  190.28   14.00
   8   0   0  178.48   20.60
   8   0   0  168.98   14.20
   8   0   0  185.38   16.40
   0  -8   0  189.18   17.10
   0  -8   0  167.18   19.00
  -8   8   0  174.88   13.50
   8   0   0  170.18   14.50
   0  -8   0  174.48   16.00
   0  -8   0  164.58   12.90
  -8   8   0  198.18   17.20
   8   0   0  199.48   20.90
  -8   8   0  135.69   17.20
  -8   8   0  170.88   14.20
   0  -8   0  172.48   19.90
   0  -8   0  165.78   23.40
   0  -8   0  168.18   18.70
  -8   8   0  144.49   21.40
   0  -8   0  191.08   16.10
   8   0   0  180.18   12.00
   8   0   0  182.78   20.90
  -8   8   0  190.38   16.30
   0  -8   0  161.18   22.50
   0  -8   0  175.28   13.40
   8   0   0  181.48   21.90
  -8   8   0  155.88   12.10
  -8   8   0  187.88   16.20
  -8   8   0  178.28   20.00
  -8   8   0  158.28   19.30
   8   0   0  189.78   20.10
   8   0   0  188.28   15.70
  -8   8   0  158.58   19.90
   0  -8   0  182.18   13.10
   8   0   0  173.68   15.50
   0  -8   0  177.78   17.30
   0  -8   0  187.38   17.20
  -8   8   0  191.28   15.80
  -8   0   0  186.08   15.50
   0   8   0  135.49   18.30
   8  -8   0  151.98   18.00
  -8   0   0  190.08   25.60
  -8   0   0  177.08   21.20
   8  -8   0  175.18   15.50
   0   8   0  193.78   17.00
   8  -8   0  217.38   16.60
   0   8   0  177.88   13.30
   8  -8   0  187.08   16.70
   8  -8   0  161.18   13.60
  -8   0   0  179.68   16.80
   0   8   0  176.48   16.00
   0   8   0  149.29   17.00
  -8   0   0  160.18   21.80
   0   8   0  175.58   16.30
   8  -8   0  169.58   15.20
   8  -8   0  169.88   12.80
  -8   0   0  162.68   21.80
   0   8   0  193.48   21.00
   8  -8   0  171.68   12.10
   8  -8   0  177.38   22.80
   0   8   0  178.28   14.70
   0   8   0  171.98   20.60
   8  -8   0  168.78   19.10
   8  -8   0  162.18   22.00
   8  -8   0  181.48   14.60
  -8   0   0  162.28   18.00
  -8   0   0  154.48   19.20
  -8   0   0  187.38   12.80
  -8   0   0  164.78   18.50
  -8   0   0  181.88   15.00
  -8   0   0  161.78   18.20
   8  -8   0  167.08   15.40
   8  -8   0  170.88   16.40
   8  -8   0  169.78   18.70
  -9   1   0  267.47   20.70
   1   8   0  258.07   21.20
  -9   1   0  291.37   25.20
  -9   1   0  253.97   23.00
   8  -9   0  261.37   21.70
   8  -9   0  240.08   18.10
   1   8   0  251.47   17.60
   8  -9   0  261.87   17.90
  -9   1   0  287.37   21.60
   8  -9   0  250.17   19.60
   1   8   0  278.07   22.40
   8  -9   0  255.07   19.90
   1   8   0  229.08   19.40
   1   8   0  263.37   17.50
   8  -9   0  278.97   24.40
  -9   1   0  229.28   17.60
   1   8   0  269.37   21.50
  -9   1   0  256.47   29.00
   8  -9   0  274.07   26.00
   1   8   0  247.08   23.00
  -9   1   0  259.97   21.30
  -9   1   0  278.57   25.40
   8  -9   0  229.28   16.20
   8  -9   0  258.07   18.00
   1   8   0  243.18   20.20
   8  -9   0  202.48   18.80
   1   8   0  270.57   20.80
   1   8   0  241.48   16.50
   8  -9   0  243.28   19.90
   1   8   0  252.47   22.00
   8  -9   0  221.88   19.50
   8  -9   0  271.37   19.20
   8  -9   0  289.57   20.10
  -9   1   0  262.07   21.20
   8  -9   0  206.48   19.20
  -9   1   0  266.47   19.00
  -1  -8   0  255.87   17.00
   9  -1   0  241.18   21.60
  -8   9   0  268.27   17.90
  -8   9   0  226.08   19.90
  -1  -8   0  253.77   29.90
   9  -1   0  231.48   20.00
  -1  -8   0  269.17   21.30
  -1  -8   0  263.27   21.90
  -1  -8   0  248.38   17.20
   9  -1   0  263.37   21.50
  -1  -8   0  250.67   29.90
  -8   9   0  219.78   24.20
  -8   9   0  266.67   25.10
  -8   9   0  234.58   19.10
  -1  -8   0  288.67   21.90
  -8   9   0  233.08   20.90
   9  -1   0  315.47   19.20
  -1  -8   0  262.27   21.00
  -8   9   0  242.68   16.90
  -8   9   0  276.07   19.80
  -1  -8   0  257.17   17.40
  -1  -8   0  261.17   21.10
   9  -1   0  232.48   20.60
  -1  -8   0  259.27   22.90
   9  -1   0  253.17   17.70
   9  -1   0  248.68   18.40
   9  -1   0  251.17   19.90
   9  -1   0  232.28   21.80
  -1  -8   0  253.77   20.20
   9  -1   0  232.08   19.50
  -8   9   0  257.07   21.00
   9  -1   0  234.48   21.10
  -8   9   0  248.88   19.80
  -8   9   0  286.77   22.80
   9  -1   0  233.48   17.80
  -8   9   0  227.08   15.40
  -9   2   0   95.29   17.00
  -9   2   0   89.69   12.20
   2   7   0  107.29   14.90
   2   7   0  108.29   15.80
   7  -9   0   81.59   12.30
   7  -9   0   80.09   14.20
  -9   2   0  116.89   18.20
   7  -9   0   75.79   11.40
   7  -9   0   79.49   11.30
   7  -9   0   99.59   11.60
   2   7   0   87.39   14.80
   7  -9   0   78.09   13.10
   7  -9   0  100.79   12.50
   2   7   0   94.49   15.90
   2   7   0   85.79   10.70
   2   7   0   77.49   12.90
  -9   2   0   92.59   16.70
   7  -9   0   86.29   16.80
   7  -9   0   86.99   15.70
   7  -9   0  109.19   11.80
  -9   2   0   95.09   15.00
   2   7   0   77.69   13.90
   2   7   0   69.99   12.10
   2   7   0   85.49   13.50
   7  -9   0   86.99   14.20
   7  -9   0   88.19   10.10
   2   7   0   90.79   11.10
  -9   2   0   86.39   13.80
  -9   2   0   93.39   14.80
   2   7   0   98.39   10.70
  -9   2   0   82.69   14.70
  -9   2   0   93.49   12.40
  -9   2   0   87.79   10.50
   2   7   0   99.49   14.20
   7  -9   0  101.99   11.10
   7  -9   0   90.99   13.50
   7  -9   0   90.09   14.10
  -9   2   0   78.79   12.30
   2   7   0  106.29   15.50
   7  -9   0  104.09   12.80
  -9   2   0  101.19   16.70
   9  -2   0   95.99   14.70
  -7   9   0   83.99   13.50
  -2  -7   0   84.49   14.50
  -7   9   0  114.49   16.40
  -2  -7   0   84.29   12.00
  -7   9   0   89.29   12.10
  -7   9   0  113.09   15.20
   9  -2   0   86.89   11.60
   9  -2   0   70.09   13.00
  -2  -7   0   79.99   13.00
  -2  -7   0   97.49   13.40
  -2  -7   0   79.69   13.50
  -7   9   0  106.39   11.40
  -7   9   0   92.09   15.30
   9  -2   0   93.69   13.60
  -2  -7   0   83.99   13.40
  -7   9   0   92.39   13.40
  -2  -7   0   92.69   18.40
   9  -2   0   96.29   15.40
  -7   9   0   67.79    9.40
   9  -2   0   92.29   13.90
  -2  -7   0   77.29    9.00
   9  -2   0   85.79   14.80
  -2  -7   0   96.39   11.30
  -2  -7   0   85.69   16.70
  -2  -7   0   85.59   10.70
  -2  -7   0  102.19   16.80
  -7   9   0   92.19   12.60
  -7   9   0   60.89   13.80
  -7   9   0   82.89   11.60
   9  -2   0   81.99   11.20
  -7   9   0   84.19   13.50
   9  -2   0   75.69   10.20
   9  -2   0   79.49   13.20
  -7   9   0   90.19   13.40
   9  -2   0  101.19   15.70
   9  -2   0  101.19   12.30
  -7   9   0   94.19   15.40
  -9   3   0  518.65   25.20
   3   6   0  530.35   26.30
   6  -9   0  518.95   25.90
  -9   3   0  523.55   33.40
   3   6   0  513.65   28.40
  -9   3   0  545.45   28.40
   3   6   0  537.15   30.20
  -9   3   0  557.54   35.90
   3   6   0  512.05   29.50
   6  -9   0  551.44   34.60
   6  -9   0  537.45   27.50
   6  -9   0  515.45   30.60
   3   6   0  555.24   33.60
   6  -9   0  530.75   29.10
   3   6   0  630.04   34.80
  -9   3   0  506.55   30.90
  -9   3   0  548.35   32.40
  -9   3   0  524.85   29.80
  -9   3   0  557.64   29.40
   3   6   0  533.75   25.40
   3   6   0  551.54   25.50
   3   6   0  520.85   30.50
   6  -9   0  530.75   36.70
   3   6   0  575.04   31.30
   6  -9   0  522.95   25.50
   3   6   0  548.05   33.90
   3   6   0  566.54   31.40
  -9   3   0  574.94   34.80
   6  -9   0  529.15   29.20
   6  -9   0  510.95   26.20
   6  -9   0  582.84   33.70
   6  -9   0  555.44   31.60
   3   6   0  542.95   32.90
   6  -9   0  546.45   27.40
   3   6   0  547.45   30.60
   6  -9   0  585.74   23.90
  -9   3   0  542.85   34.20
  -9   3   0  549.35   33.10
   6  -9   0  523.65   26.80
   6  -9   0  500.15   31.60
  -9   3   0  576.14   32.80
  -9   3   0  500.75   26.80
   9  -3   0  532.05   26.10
  -3  -6   0  514.25   30.00
  -3  -6   0  479.55   28.70
  -6   9   0  530.75   32.80
  -6   9   0  499.15   28.10
  -6   9   0  508.15   23.90
  -3  -6   0  556.34   35.60
  -6   9   0  481.15   28.90
  -6   9   0  533.25   30.20
   9  -3   0  525.35   32.70
  -6   9   0  542.35   34.30
  -3  -6   0  542.05   30.80
  -3  -6   0  517.95   30.30
  -3  -6   0  494.05   30.10
  -3  -6   0  543.95   27.80
  -3  -6   0  576.54   27.00
  -6   9   0  523.15   26.00
  -6   9   0  548.35   28.80
   9  -3   0  540.65   30.50
   9  -3   0  550.84   27.80
   9  -3   0  528.85   24.60
  -3  -6   0  529.85   32.60
   9  -3   0  516.75   32.00
  -3  -6   0  492.25   24.00
  -3  -6   0  489.55   33.50
  -3  -6   0  561.84   26.20
   9  -3   0  558.74   32.60
   9  -3   0  499.25   28.90
   9  -3   0  549.25   26.60
   9  -3   0  503.95   27.60
   9  -3   0  521.55   32.50
  -6   9   0  524.65   30.40
  -6   9   0  543.15   33.20
   9  -3   0  541.45   30.60
  -6   9   0  526.35   27.40
   9  -3   0  529.75   29.90
   9  -3   0  502.15   31.80
   9  -3   0  528.85   30.40
  -3  -6   0  507.45   37.90
  -6   9   0  504.65   29.50
  -9   4   0  582.14   28.00
  -9   4   0  565.24   32.30
  -9   4   0  616.44   32.60
   5  -9   0  550.54   35.70
  -9   4   0  643.54   36.60
   5  -9   0  574.14   35.10
  -9   4   0  586.34   34.30
   4   5   0  585.14   34.40
   4   5   0  561.14   29.80
   5  -9   0  583.44   29.10
  -9   4   0  585.74   36.30
   4   5   0  589.04   31.20
   5  -9   0  514.65   36.20
   5  -9   0  551.44   31.60
   4   5   0  522.35   30.40
   4   5   0  515.35   31.00
   5  -9   0  566.64   28.00
   4   5   0  544.25   33.00
  -9   4   0  581.74   33.90
   4   5   0  504.55   30.30
   4   5   0  580.84   31.60
  -9   4   0  600.34   26.50
  -9   4   0  617.74   35.70
   4   5   0  599.24   28.20
   4   5   0  526.75   31.00
   5  -9   0  573.94   32.60
  -9   4   0  571.04   29.00
   4   5   0  583.74   35.30
  -9   4   0  590.84   27.80
   5  -9   0  574.14   27.10
  -9   4   0  515.35   34.50
   5  -9   0  535.45   26.30
  -9   4   0  554.24   30.50
   5  -9   0  552.34   30.10
   5  -9   0  539.45   31.10
   5  -9   0  544.45   29.20
  -9   4   0  530.25   33.90
  -5   9   0  571.74   26.00
  -5   9   0  551.04   30.00
   9  -4   0  536.15   32.70
  -5   9   0  548.65   30.10
  -4  -5   0  606.44   28.30
  -4  -5   0  610.94   41.00
  -4  -5   0  585.44   32.30
   9  -4   0  556.64   30.20
  -4  -5   0  590.64   32.90
   9  -4   0  595.04   27.40
   9  -4   0  569.44   35.10
   9  -4   0  576.04   31.50
   9  -4   0  615.04   30.60
  -5   9   0  565.44   31.10
  -5   9   0  549.54   33.80
  -5   9   0  547.25   27.40
  -5   9   0  549.35   23.90
   9  -4   0  585.74   31.20
   9  -4   0  588.24   32.30
   9  -4   0  572.04   35.10
   9  -4   0  556.34   25.30
  -5   9   0  549.35   30.70
  -5   9   0  537.95   25.50
   9  -4   0  528.05   30.90
  -5   9   0  498.25   32.60
   9  -4   0  565.54   33.30
  -5   9   0  595.14   34.30
  -4  -5   0  595.54   32.50
   9  -4   0  556.64   31.80
  -5   9   0  514.15   30.40
  -4  -5   0  612.54   34.90
  -4  -5   0  540.05   26.00
  -4  -5   0  564.64   26.90
  -4  -5   0  551.74   30.20
  -5   9   0  534.35   30.30
  -4  -5   0  553.14   30.90
   9  -4   0  545.05   26.50
  -4  -5   0  627.44   36.00
  -4  -5   0  611.74   37.00
  -4  -5   0  569.34   27.10
  -9   5   0   13.20    6.70
   5   4   0   20.40    7.50
   4  -9   0   12.40    5.20
  -9   5   0   11.30    5.30
   5   4   0    7.60    4.80
   4  -9   0   21.00    7.00
   4  -9   0   13.60    6.10
   4  -9   0   21.70    6.40
  -9   5   0   25.30    6.50
   4  -9   0   13.90    6.90
   4  -9   0   13.90    7.50
   4  -9   0   15.40    6.00
   4  -9   0   24.50    9.40
   4  -9   0   16.30    5.40
   4  -9   0   16.80    4.70
  -9   5   0   12.50    6.60
   5   4   0   20.30    7.60
   5   4   0   23.50    7.70
   5   4   0    5.70    4.70
   5   4   0   14.10    5.10
   5   4   0   18.70    4.60
   5   4   0   15.80    5.80
  -9   5   0    7.00    5.30
  -9   5   0   14.30    6.70
   5   4   0   20.10    8.20
   4  -9   0   19.70    6.30
   4  -9   0   16.40    6.20
   5   4   0   14.40    5.60
  -9   5   0   12.40    7.40
  -9   5   0   10.80    6.20
   5   4   0   18.10    5.40
  -9   5   0   13.50    6.80
  -9   5   0   19.10    5.60
  -9   5   0   13.30    4.50
   5   4   0   17.00    4.40
  -9   5   0   20.30    8.00
   5   4   0   17.40    6.40
   5   4   0   16.30    6.30
  -5  -4   0   18.60    6.40
  -5  -4   0   13.50    6.40
  -5  -4   0   24.20    8.20
  -5  -4   0   17.20    7.60
  -5  -4   0   14.90    6.50
  -5  -4   0   14.00    8.60
  -4   9   0   25.30    7.50
  -4   9   0   17.10    7.20
  -4   9   0   20.80    7.00
  -4   9   0   12.10    5.30
  -4   9   0    7.90    5.50
   9  -5   0    8.40    5.10
  -5  -4   0   18.10    6.00
   9  -5   0   21.40    7.70
  -4   9   0   14.80    5.60
   9  -5   0   33.20    9.30
  -4   9   0   20.40    6.80
   9  -5   0   21.40    8.70
  -4   9   0   20.40    4.90
  -5  -4   0   13.70    5.10
   9  -5   0   13.30    5.20
   9  -5   0   20.20    4.90
   9  -5   0   16.10    6.00
  -4   9   0   13.40    5.60
  -5  -4   0   16.60    6.20
  -5  -4   0   32.50    8.90
  -5  -4   0    8.70    4.20
  -4   9   0   17.70    5.20
  -5  -4   0    9.40    3.80
   9  -5   0   19.50    6.90
  -4   9   0   16.50    5.10
  -5  -4   0   22.30    7.00
   9  -5   0   14.20    5.90
   9  -5   0   21.50    8.40
  -4   9   0   10.00    5.70
   9  -5   0    8.90    5.50
   9  -5   0   15.30    4.70
   9  -5   0   17.10    7.20
   6   3   0   96.99   14.50
   3  -9   0   90.89   13.10
   3  -9   0   85.49   13.80
   3  -9   0   78.89   12.10
  -9   6   0   91.59   12.10
  -9   6   0   98.59   15.70
   3  -9   0   81.39   15.50
   6   3   0  102.29   13.60
  -9   6   0   96.69   12.90
  -9   6   0   78.09   13.10
   3  -9   0   64.69   11.30
  -9   6   0   87.39   14.70
   6   3   0  104.19   15.40
   3  -9   0   74.09   11.60
   3  -9   0   94.79   13.70
   6   3   0   81.99   10.90
  -9   6   0  121.29   17.30
   3  -9   0   95.59    8.60
   6   3   0   94.39   13.70
   6   3   0   91.79   14.30
   6   3   0   94.99   13.10
  -9   6   0   77.49   14.10
   6   3   0   95.79   11.00
  -9   6   0  109.49   16.10
   3  -9   0  116.59   16.10
   6   3   0   87.19   13.60
   3  -9   0   88.99   13.50
   6   3   0   97.39   16.20
   6   3   0   85.09   13.40
   3  -9   0   78.19   16.20
   6   3   0   95.79   11.50
  -9   6   0   85.39   12.70
  -9   6   0   92.59   17.40
  -9   6   0   96.39   15.80
  -9   6   0   87.89   11.10
   3  -9   0   86.19   11.30
   6   3   0  101.09   14.40
  -6  -3   0  121.29   15.80
   9  -6   0   95.19   11.10
  -3   9   0   91.29   15.10
  -6  -3   0  102.59   12.60
  -3   9   0   97.99   14.50
   9  -6   0   91.09   13.20
   9  -6   0   96.49   10.50
  -6  -3   0  130.09   14.10
   9  -6   0   90.99   13.30
   9  -6   0  100.99   13.70
  -6  -3   0   91.79   13.50
  -6  -3   0   78.59   12.90
   9  -6   0  114.19   18.20
  -3   9   0   97.39   13.40
  -6  -3   0  111.99   14.20
  -3   9   0  104.79   14.70
   9  -6   0   98.59   14.30
  -3   9   0   96.59   12.20
  -6  -3   0  104.09   16.30
  -3   9   0  106.99   14.90
  -6  -3   0   93.79   15.90
  -3   9   0   72.69   13.10
   9  -6   0  104.99   16.20
  -3   9   0   94.09   11.80
  -3   9   0   97.19   13.50
  -3   9   0  107.39   14.80
  -3   9   0  100.89   11.10
  -6  -3   0  113.99   20.80
   9  -6   0   92.59   14.50
   9  -6   0  101.09   12.40
  -3   9   0   94.89    8.70
   9  -6   0  105.49   15.10
   9  -6   0   90.79   14.30
  -6  -3   0   91.79   12.40
   9  -6   0   88.19   15.10
  -6  -3   0  121.09   16.00
   2  -9   0   11.90    6.50
  -9   7   0   12.30    4.50
   2  -9   0    6.50    5.10
   7   2   0   13.50    5.50
   2  -9   0   17.90    7.60
  -9   7   0    3.50    4.40
   7   2   0   17.50    6.60
   2  -9   0   11.40    5.00
  -9   7   0    2.90    4.30
  -9   7   0    8.60    4.70
   7   2   0    8.30    5.50
   2  -9   0    7.30    5.20
   2  -9   0    9.20    4.50
  -9   7   0   11.20    6.30
   7   2   0    4.90    5.20
  -9   7   0   10.40    5.60
  -9   7   0    4.00    5.20
   7   2   0    7.40    4.20
   7   2   0   13.10    6.80
   7   2   0    6.30    3.60
   7   2   0    6.70    3.90
  -9   7   0    6.40    4.90
   2  -9   0   14.80    6.40
   7   2   0   12.10    6.70
   7   2   0    8.50    5.90
  -9   7   0   10.60    6.70
  -9   7   0   22.00    9.30
  -9   7   0    3.30    3.90
   2  -9   0   14.00    6.70
   2  -9   0   17.30    6.40
   7   2   0   16.00    6.20
   2  -9   0    4.20    6.20
   7   2   0    2.60    4.60
   2  -9   0    3.90    4.90
  -9   7   0    8.10    5.70
  -9   7   0    3.40    4.30
   2  -9   0   14.60    6.10
  -9   7   0    4.60    3.60
   7   2   0   14.50    6.40
  -2   9   0   15.20    7.10
  -7  -2   0    8.10    5.00
   9  -7   0    8.60    5.10
  -2   9   0    9.40    5.40
   9  -7   0   11.20    5.30
   9  -7   0    0.80    4.00
  -7  -2   0    7.10    5.20
  -2   9   0    7.90    5.10
  -2   9   0    6.40    3.40
  -7  -2   0    8.10    6.40
   9  -7   0   13.80    5.00
  -7  -2   0    4.20    4.30
  -7  -2   0    7.50    5.20
  -2   9   0    9.80    5.50
  -2   9   0   10.90    5.60
  -7  -2   0    8.40    6.70
   9  -7   0    4.80    4.80
  -2   9   0    6.80    5.60
  -7  -2   0    4.70    5.70
   9  -7   0    8.80    5.50
   9  -7   0   10.70    6.00
  -2   9   0    9.60    6.20
  -7  -2   0   10.90    5.50
  -2   9   0   12.10    6.20
  -7  -2   0    9.70    7.60
  -2   9   0   13.30    5.20
   9  -7   0    8.20    4.50
  -2   9   0    3.40    4.20
  -7  -2   0    3.20    3.70
   9  -7   0   12.10    8.00
   9  -7   0    2.10    4.20
  -7  -2   0   12.70    6.20
   9  -7   0    8.70    5.30
   9  -7   0   20.10    8.50
  -9   8   0   68.09   12.80
   8   1   0   65.49   11.20
   1  -9   0   72.89   13.10
  -9   8   0   59.49   11.00
   8   1   0   60.69   10.70
  -9   8   0   58.39   11.90
   1  -9   0   63.39    9.60
   1  -9   0   77.29   12.90
   1  -9   0   71.39   15.90
   1  -9   0   61.79   12.10
   8   1   0   52.69   11.00
   1  -9   0   79.39   13.10
   1  -9   0   81.69   13.70
   1  -9   0   65.99   11.60
   1  -9   0   63.89   13.60
  -9   8   0   67.79   13.90
   1  -9   0   80.79   15.70
  -9   8   0   76.29   14.10
   8   1   0   55.29   12.60
  -9   8   0   57.99    9.30
   8   1   0   72.69   12.10
  -9   8   0   63.59   13.20
   8   1   0   68.69   10.10
   8   1   0   77.99   13.80
  -9   8   0   69.69   13.20
  -9   8   0   50.89   13.60
   8   1   0   84.69   12.80
  -9   8   0   66.99   12.60
   8   1   0   57.59   13.40
   8   1   0   58.99   10.60
   8   1   0   65.69   12.50
   8   1   0   77.99   13.30
  -9   8   0   53.89   12.10
   8   1   0   60.09    8.40
   8   1   0   57.89   11.80
   1  -9   0   59.79    9.70
   1  -9   0   70.39   12.90
  -9   8   0   64.39    9.10
  -9   8   0   77.09   12.60
   9  -8   0   70.49   12.90
   9  -8   0   70.49   12.50
  -1   9   0   62.89   11.40
   9  -8   0   79.19   10.20
  -8  -1   0   65.59   11.50
  -8  -1   0   65.19   12.80
  -1   9   0   62.99   11.50
   9  -8   0   61.79   11.40
   9  -8   0   72.29   12.60
  -1   9   0   71.39   13.50
  -1   9   0   60.19   11.40
   9  -8   0   73.69   12.50
  -1   9   0   61.09   12.60
   9  -8   0   71.39   11.70
   9  -8   0   69.09   14.90
  -8  -1   0   78.29   10.00
  -1   9   0   78.79   13.10
  -8  -1   0   51.39   10.60
  -8  -1   0   73.09   14.80
   9  -8   0  100.69   17.60
   9  -8   0   67.39   12.40
   9  -8   0   75.29   12.40
  -8  -1   0   51.09    9.50
  -8  -1   0   79.79   13.40
  -8  -1   0   62.69   14.50
  -1   9   0   75.79   14.00
  -1   9   0   73.49   12.80
  -8  -1   0   56.29   10.50
  -1   9   0   79.89   10.80
   9  -8   0   78.29   13.60
  -8  -1   0   71.79   13.00
   9  -8   0   89.59   13.20
   9  -8   0   62.59   10.50
  -1   9   0   62.19   10.80
  -8  -1   0   62.19   15.70
   0  -9   0  588.24   29.10
  -9   9   0  582.34   40.00
   9   0   0  601.24   34.90
   0  -9   0  621.34   42.00
  -9   9   0  537.25   27.10
   9   0   0  591.14   32.20
  -9   9   0  585.34   35.20
   0  -9   0  547.25   38.20
   9   0   0  577.04   35.50
   9   0   0  624.14   37.20
  -9   9   0  603.04   35.60
   0  -9   0  533.35   34.80
   0  -9   0  604.44   35.60
   9   0   0  581.94   34.70
  -9   9   0  562.84   28.90
   9   0   0  538.65   29.90
  -9   9   0  615.34   34.10
   9   0   0  557.24   30.70
   9   0   0  548.25   31.50
   9   0   0  618.04   30.00
  -9   9   0  541.65   32.90
   9   0   0  564.64   33.40
   9   0   0  638.94   34.20
   9   0   0  582.74   37.70
  -9   9   0  618.84   37.50
   0  -9   0  571.54   34.40
   0  -9   0  579.14   36.20
   0  -9   0  589.44   34.50
   0  -9   0  557.44   32.40
  -9   9   0  588.54   34.60
  -9   9   0  573.94   30.70
  -9   9   0  619.64   33.90
   0  -9   0  554.24   33.00
   0  -9   0  557.54   34.20
  -9   0   0  568.94   34.50
   9  -9   0  594.14   34.80
  -9   0   0  571.34   33.10
  -9   0   0  572.34   39.00
   0   9   0  570.04   33.70
   0   9   0  553.64   35.40
  -9   0   0  613.74   41.30
   9  -9   0  606.84   30.60
   9  -9   0  583.24   30.20
   0   9   0  610.54   30.90
  -9   0   0  571.14   38.00
   9  -9   0  616.24   34.80
   0   9   0  522.05   32.20
  -9   0   0  550.74   30.40
   9  -9   0  507.45   37.90
   9  -9   0  512.15   31.40
   0   9   0  571.14   30.70
  -9   0   0  574.04   33.80
  -9   0   0  573.44   33.00
   0   9   0  518.65   32.40
   0   9   0  580.14   34.40
   9  -9   0  586.74   34.10
   9  -9   0  569.34   30.80
  -9   0   0  612.44   32.30
   0   9   0  589.94   37.90
   0   9   0  576.74   35.20
   9  -9   0  551.84   31.80
  -9   0   0  536.75   36.00
   9  -9   0  556.44   32.40
   0   9   0  604.64   35.30
   9  -9   0  613.54   39.20
   9  -9   0  553.84   33.40
   9  -9   0  562.84   34.00
   0   9   0  643.94   35.80
   9  -9   0  605.84   33.20
   9  -9   0  519.15   33.50
   1   9   0 1008.70   50.09
 -10   1   0 1012.70   48.90
 -10   1   0  983.60   44.70
   9 -10   0  966.80   44.60
   1   9   0  919.01   47.00
   9 -10   0  948.11   55.59
   1   9   0  970.30   50.99
   9 -10   0  887.41   47.60
 -10   1   0  994.50   53.59
 -10   1   0  911.31   52.79
   9 -10   0  937.21   44.90
   1   9   0  946.91   47.20
   1   9   0  968.60   47.20
   9 -10   0  946.51   47.30
   9 -10   0  933.01   47.80
   9 -10   0  956.30   41.30
   9 -10   0  962.80   49.10
   9 -10   0  961.40   46.30
 -10   1   0  925.51   43.70
   1   9   0  867.81   47.20
   9 -10   0  900.81   47.10
   1   9   0  895.51   50.79
   9 -10   0  857.11   51.19
 -10   1   0  918.61   48.10
 -10   1   0  945.31   51.79
 -10   1   0  897.81   47.20
 -10   1   0  901.91   46.20
   9 -10   0  898.61   45.80
   1   9   0  887.61   48.40
   9 -10   0  863.21   41.60
 -10   1   0 1061.09   55.89
  -9  10   0  954.60   46.30
  -1  -9   0  901.81   48.60
  -9  10   0  903.41   53.59
  -1  -9   0  913.21   46.70
  10  -1   0  931.01   49.50
  -1  -9   0 1029.70   52.49
  -1  -9   0  907.71   47.40
  -9  10   0  905.21   47.80
  -1  -9   0  932.91   48.30
  -9  10   0  955.70   48.30
  10  -1   0  859.41   41.10
  10  -1   0  972.30   48.20
  -1  -9   0  858.01   40.70
  -9  10   0  942.51   49.99
  -9  10   0  891.31   45.90
  10  -1   0  882.91   46.20
  -9  10   0  992.10   50.09
  10  -1   0  955.20   51.59
  10  -1   0  963.90   49.80
  10  -1   0  898.11   47.20
  -1  -9   0  962.30   56.09
  -1  -9   0  977.70   55.69
  10  -1   0  977.40   46.80
  -9  10   0  882.81   48.50
  10  -1   0  919.81   43.30
  -1  -9   0  926.71   50.69
  10  -1   0  905.81   43.50
  -1  -9   0  911.81   47.60
  10  -1   0  983.50   49.40
   8 -10   0 2115.79   89.59
   8 -10   0 2108.39   84.89
   8 -10   0 2108.39   80.79
   8 -10   0 2168.58   87.89
 -10   2   0 2081.09   84.89
   2   8   0 2134.19   89.49
   8 -10   0 2162.68   85.89
 -10   2   0 2263.37   87.69
   8 -10   0 2100.49   78.49
   2   8   0 2067.69   83.59
   8 -10   0 2099.49   79.79
   8 -10   0 2146.29   94.89
   2   8   0 2097.19   84.69
 -10   2   0 2113.69   79.79
   2   8   0 2219.28   88.59
   8 -10   0 1901.41   83.29
   8 -10   0 2024.10   82.59
 -10   2   0 2177.68   83.29
 -10   2   0 2124.89   92.19
   8 -10   0 2044.20   78.79
   8 -10   0 2024.00   81.79
 -10   2   0 2218.28   91.09
   2   8   0 2044.60   83.99
 -10   2   0 2149.88   79.89
   2   8   0 2071.59   84.59
   2   8   0 2172.98   84.19
   2   8   0 2154.78   85.39
 -10   2   0 2204.28   91.49
 -10   2   0 2122.19   89.59
 -10   2   0 2160.78   85.99
   2   8   0 2128.69   87.89
 -10   2   0 2102.19   85.39
  -2  -8   0 2179.78   85.49
  10  -2   0 2121.99   88.29
  10  -2   0 2098.89   86.89
  -8  10   0 2071.39   83.69
  -8  10   0 2060.59   82.99
  -8  10   0 2059.19   84.29
  10  -2   0 2118.49   85.69
  10  -2   0 2114.89   86.59
  10  -2   0 1980.80   82.49
  10  -2   0 2137.99   85.09
  -2  -8   0 2125.79   94.59
  -8  10   0 2035.20   80.29
  10  -2   0 2192.38   79.79
  -2  -8   0 1993.70   84.09
  -2  -8   0 2086.09   89.39
  10  -2   0 2100.59   78.89
  10  -2   0 2105.89   78.99
  10  -2   0 2074.69   84.09
  -2  -8   0 2132.59   77.09
  -8  10   0 2011.00   84.89
  -2  -8   0 2184.68   93.69
  -8  10   0 2001.80   90.99
  -8  10   0 2084.59   75.29
  -8  10   0 2175.18   79.69
  -2  -8   0 1964.50   81.79
  10  -2   0 2187.18   86.89
  -8  10   0 2154.08   87.89
  -2  -8   0 2063.59   83.79
  -8  10   0 2035.00   86.79
  -8  10   0 2059.69   83.49
  -2  -8   0 2138.59   79.89
  -2  -8   0 2098.19   87.19
   7 -10   0  133.99   14.90
   7 -10   0  150.28   23.20
 -10   3   0  131.79   18.00
   3   7   0  128.29   18.70
   3   7   0  116.59   16.90
   7 -10   0  116.99   16.60
   3   7   0  111.59   15.80
   3   7   0   96.29   16.80
   7 -10   0  121.39   16.10
 -10   3   0  160.28   21.90
 -10   3   0   99.19   16.40
   3   7   0  141.79   12.90
   3   7   0  130.29   17.20
   7 -10   0  142.39   20.60
 -10   3   0  172.48   18.80
 -10   3   0  113.79   20.00
 -10   3   0  128.59   17.00
   7 -10   0  127.59   16.20
   3   7   0  155.88   18.40
 -10   3   0  150.48   19.60
 -10   3   0  122.29   14.70
   3   7   0  129.89   19.20
   3   7   0  153.68   19.20
   7 -10   0  122.29   14.60
   7 -10   0  120.09   14.40
   7 -10   0  133.09   17.90
 -10   3   0  140.39   20.70
   7 -10   0  134.79   14.50
   7 -10   0  156.98   20.30
 -10   3   0  137.49   19.80
   3   7   0   98.29   15.00
 -10   3   0  150.78   16.40
   7 -10   0  128.69   19.30
 -10   3   0  139.59   20.60
   7 -10   0  108.69   13.70
  -7  10   0  113.79   16.30
  10  -3   0  137.79   17.50
  10  -3   0  129.99   14.10
  -3  -7   0  166.48   21.60
  10  -3   0  143.69   12.70
  -7  10   0  124.39   16.40
  -3  -7   0  126.69   13.80
  -7  10   0  138.19   20.60
  10  -3   0  106.89   16.10
  10  -3   0  124.79   16.80
  -7  10   0  152.58   17.10
  -7  10   0  149.39   20.30
  10  -3   0  139.89   19.70
  10  -3   0  145.29   15.70
  -3  -7   0  113.09   18.60
  -7  10   0  122.29   14.80
  -3  -7   0  150.38   18.30
  10  -3   0  137.09   18.60
  10  -3   0  149.79   20.30
  -3  -7   0  147.79   17.10
  10  -3   0  160.28   20.40
  10  -3   0  135.19   19.00
  -7  10   0  113.09   15.60
  -3  -7   0  130.19   17.60
  -3  -7   0  174.18   26.10
  -3  -7   0  142.49   18.40
  10  -3   0  134.79   15.50
  -3  -7   0  140.59   21.60
  -3  -7   0  138.99   14.70
  -7  10   0  147.89   18.70
  -7  10   0  124.99   19.20
  -7  10   0  132.99   18.20
  -7  10   0  124.39   16.90
 -10   4   0  234.38   25.20
   4   6   0  215.38   22.80
 -10   4   0  186.58   22.20
 -10   4   0  206.38   17.20
   4   6   0  176.58   19.70
 -10   4   0  213.68   25.40
   6 -10   0  183.08   17.00
   6 -10   0  180.28   14.10
   4   6   0  204.58   24.10
   4   6   0  226.68   24.50
 -10   4   0  183.28   21.30
   4   6   0  200.98   17.40
   6 -10   0  210.38   23.50
   6 -10   0  180.18   23.70
   4   6   0  206.38   18.80
   4   6   0  192.08   21.20
   4   6   0  215.58   19.10
   4   6   0  181.68   19.60
   6 -10   0  179.38   15.80
   6 -10   0  165.08   24.30
   6 -10   0  197.18   15.20
   6 -10   0  177.48   20.60
   6 -10   0  180.48   16.40
   6 -10   0  159.88   19.50
   4   6   0  187.48   23.50
 -10   4   0  170.28   22.20
 -10   4   0  210.78   25.30
   6 -10   0  221.88   15.90
   6 -10   0  193.98   22.60
 -10   4   0  173.08   15.10
   6 -10   0  200.28   15.30
 -10   4   0  211.98   18.30
 -10   4   0  210.98   25.80
  -4  -6   0  198.78   15.00
  10  -4   0  193.48   23.90
  10  -4   0  204.28   18.90
  -6  10   0  233.28   18.40
  10  -4   0  249.08   22.60
  10  -4   0  184.98   14.60
  -4  -6   0  203.18   25.60
  -6  10   0  173.58   19.60
  -4  -6   0  157.48   19.40
  -4  -6   0  184.78   22.70
  -6  10   0  230.08   25.50
  10  -4   0  200.38   17.90
  10  -4   0  213.48   17.20
  10  -4   0  196.38   23.30
  10  -4   0  201.98   18.00
  -4  -6   0  225.58   19.60
  -4  -6   0  188.88   20.50
  -6  10   0  213.08   24.30
  -4  -6   0  209.18   15.70
  10  -4   0  228.48   19.20
  -4  -6   0  205.88   24.90
  -4  -6   0  202.28   14.00
  10  -4   0  179.28   14.30
  -6  10   0  215.28   16.20
  10  -4   0  192.18   22.50
  -6  10   0  194.88   23.80
  10  -4   0  192.68   21.10
  -4  -6   0  199.28   17.90
  -6  10   0  186.48   16.40
  -6  10   0  184.38   20.50
  -6  10   0  173.28   19.80
  -4  -6   0  204.58   21.70
  -6  10   0  214.08   18.50
  10  -4   0  223.68   26.60
  10  -4   0  211.28   18.90
  -4  -6   0  179.18   27.20
   5 -10   0   96.29   15.00
   5 -10   0  129.39   15.20
   5   5   0  149.88   21.00
 -10   5   0  141.09   15.70
 -10   5   0  124.69   18.60
 -10   5   0  131.29   21.00
   5   5   0  142.19   15.00
   5 -10   0  113.49   19.60
 -10   5   0  132.79   20.50
   5   5   0  145.99   18.80
 -10   5   0  136.19   11.90
   5 -10   0  121.59   11.30
   5   5   0  155.28   20.10
   5   5   0  142.79   18.20
   5 -10   0  159.38   19.70
 -10   5   0  173.58   22.30
   5 -10   0  141.39   17.00
   5 -10   0  102.29   17.30
 -10   5   0  122.39   14.40
   5   5   0  148.29   17.80
   5   5   0  149.88   18.40
 -10   5   0  141.39   17.40
   5   5   0  137.89   18.10
 -10   5   0  146.79   20.10
   5 -10   0  124.79   15.10
 -10   5   0  140.69   18.30
   5 -10   0  128.79   13.70
   5 -10   0  139.19   15.40
   5   5   0  131.99   15.60
   5 -10   0  145.39   21.90
   5   5   0  186.48   20.30
   5   5   0  111.29   17.20
 -10   5   0  125.49   19.20
 -10   5   0  143.29   20.00
   5   5   0  198.38   15.30
 -10   5   0  128.19   14.20
   5 -10   0  132.89   18.00
  -5  10   0  141.09   19.40
  10  -5   0  152.58   18.00
  -5  -5   0  144.59   13.00
  10  -5   0  159.18   18.60
  -5  10   0  127.79   17.20
  10  -5   0  113.79   14.90
  -5  -5   0  126.69   19.70
  10  -5   0  150.18   21.20
  -5  10   0  154.78   18.20
  -5  10   0  156.08   21.40
  -5  -5   0  156.18   18.50
  -5  10   0  126.99   11.90
  -5  -5   0  127.89   23.30
  -5  10   0  145.89   19.90
  10  -5   0  147.79   19.60
  -5  10   0  144.99   17.90
  -5  -5   0  147.59   18.50
  -5  -5   0  136.49   16.70
  10  -5   0  140.39   12.40
  10  -5   0  153.28   19.70
  10  -5   0  145.69   16.80
  -5  -5   0  135.49   18.10
  -5  10   0  147.09   17.50
  10  -5   0  164.18   22.20
  -5  -5   0  158.28   21.10
  -5  10   0  125.09   16.60
  10  -5   0  147.89   21.60
  -5  -5   0  152.28   21.80
  10  -5   0  172.88   20.40
  -5  -5   0  107.19   15.90
  -5  10   0  130.09   17.10
  10  -5   0  121.99   17.00
  10  -5   0  154.38   14.00
  -5  -5   0  128.69   13.80
  10  -5   0  125.29   16.30
   6   4   0  103.19   16.10
   4 -10   0  132.49   21.30
   4 -10   0  108.09   16.10
 -10   6   0  122.39   18.50
   4 -10   0  134.09   16.40
   6   4   0  133.99   17.70
   4 -10   0  102.59   13.80
 -10   6   0  116.59   16.50
 -10   6   0  114.59   14.40
   6   4   0  116.89   16.50
   6   4   0  107.69   13.50
 -10   6   0  107.29   17.70
   4 -10   0   99.09   18.30
   6   4   0  114.89   15.90
 -10   6   0  117.59   17.90
   4 -10   0  117.79   15.40
   4 -10   0  111.99   15.30
 -10   6   0  149.29   15.40
   4 -10   0  118.89   14.30
   6   4   0  128.49   16.40
   6   4   0  118.09   15.00
   6   4   0  113.99   16.00
   4 -10   0  102.59   17.50
   6   4   0  109.09   18.30
   4 -10   0  107.69   15.90
   4 -10   0  121.79   16.40
   6   4   0  119.69   13.50
 -10   6   0  134.39   19.10
   6   4   0   99.99   15.30
   6   4   0  115.99   16.70
 -10   6   0  100.89   14.50
   4 -10   0  100.99   16.00
 -10   6   0  154.78   22.80
 -10   6   0   85.39   16.30
 -10   6   0  104.09   13.00
 -10   6   0  122.59   19.30
  10  -6   0   72.79   12.60
  -4  10   0  102.79   15.30
  -6  -4   0  132.79   18.40
  -4  10   0  105.09   17.30
  10  -6   0  141.89   19.20
  10  -6   0  114.59   17.40
  10  -6   0  120.69   20.00
  10  -6   0  128.29   16.00
  -4  10   0  111.49   12.30
  -4  10   0  136.89   19.10
  -6  -4   0  112.19   13.50
  -4  10   0  106.89   15.20
  -4  10   0  100.69   15.30
  -6  -4   0  120.99   16.20
  -4  10   0  102.59   14.50
  -6  -4   0  119.49   17.10
  -6  -4   0  107.09   17.40
  -6  -4   0  129.79   17.50
  -6  -4   0   86.09   19.20
  10  -6   0  100.69   13.70
  10  -6   0   97.39   14.70
  -4  10   0  124.09   17.60
  -4  10   0  100.99   15.40
  -6  -4   0  126.09   14.90
  -6  -4   0  116.29   17.30
  -6  -4   0   96.69   14.50
  10  -6   0  110.79   18.10
  10  -6   0  121.49   17.20
  -4  10   0  125.69   16.10
  10  -6   0   91.59   14.70
  10  -6   0  116.79   11.00
  -6  -4   0  122.89   19.20
  -6  -4   0  120.89   15.50
   7   3   0  516.95   35.20
   3 -10   0  473.35   29.70
   7   3   0  481.35   30.70
   7   3   0  522.95   32.80
 -10   7   0  581.94   27.90
   7   3   0  512.15   26.80
   7   3   0  521.75   35.40
   7   3   0  477.05   31.20
   7   3   0  522.25   32.00
   3 -10   0  518.55   30.90
   7   3   0  551.74   30.80
   3 -10   0  484.75   32.20
 -10   7   0  561.14   34.70
 -10   7   0  508.15   34.40
 -10   7   0  418.06   30.00
   3 -10   0  519.75   29.70
 -10   7   0  516.45   29.40
   3 -10   0  512.65   36.10
 -10   7   0  528.25   32.60
   3 -10   0  515.25   30.80
   3 -10   0  528.65   38.40
   7   3   0  552.74   33.10
   7   3   0  480.15   31.50
 -10   7   0  498.35   33.50
 -10   7   0  519.25   30.70
   3 -10   0  540.85   33.10
   7   3   0  545.55   30.60
 -10   7   0  476.85   32.80
 -10   7   0  518.25   34.50
   3 -10   0  490.45   30.90
 -10   7   0  560.34   27.00
 -10   7   0  475.95   36.60
   3 -10   0  518.15   31.10
   3 -10   0  573.64   38.20
 -10   7   0  565.74   33.60
 -10   7   0  498.45   29.70
   7   3   0  549.95   27.70
   3 -10   0  515.35   27.90
  -7  -3   0  545.75   40.40
  -7  -3   0  518.65   32.20
  10  -7   0  540.95   32.80
  10  -7   0  543.35   27.70
  -3  10   0  517.65   28.20
  -7  -3   0  562.14   29.70
  -3  10   0  491.75   31.60
  -7  -3   0  530.85   35.90
  -7  -3   0  557.84   31.50
  10  -7   0  466.45   30.80
  10  -7   0  550.94   31.40
  -3  10   0  525.75   31.20
  -7  -3   0  540.15   35.30
  10  -7   0  518.85   36.40
  -7  -3   0  537.85   31.20
  -3  10   0  506.15   30.60
  -7  -3   0  524.65   34.50
  10  -7   0  484.45   31.50
  -7  -3   0  443.06   27.20
  -3  10   0  529.85   31.70
  -3  10   0  528.35   32.70
  -3  10   0  560.54   35.30
  -3  10   0  528.85   33.70
  -3  10   0  539.85   32.10
  -7  -3   0  503.35   33.90
  10  -7   0  494.05   30.40
  -7  -3   0  494.35   31.50
  10  -7   0  523.55   31.30
  10  -7   0  588.54   37.00
  10  -7   0  493.15   33.70
  10  -7   0  518.15   28.10
  -7  -3   0  575.34   30.70
   8   2   0 2280.27   83.09
   8   2   0 2192.68   85.19
   8   2   0 2089.69   85.89
   8   2   0 2097.19   91.29
   2 -10   0 2141.69   96.89
 -10   8   0 2173.28   85.29
   8   2   0 2005.40   88.59
   8   2   0 2121.69   78.69
   2 -10   0 2106.19   86.99
   8   2   0 2145.99   84.69
 -10   8   0 2213.38   90.49
 -10   8   0 2061.99   87.59
   8   2   0 2142.59   85.99
 -10   8   0 2211.78   96.59
   2 -10   0 2056.09   84.69
   2 -10   0 2129.99   79.19
   2 -10   0 2111.39   88.39
 -10   8   0 2174.88   84.59
 -10   8   0 2172.88   78.09
   2 -10   0 2147.69   86.19
   2 -10   0 2237.98   85.99
   2 -10   0 2268.27   93.59
   8   2   0 2245.78   88.19
 -10   8   0 2174.68   88.59
   8   2   0 2116.69   84.99
 -10   8   0 2117.19   84.29
   2 -10   0 2131.49   83.89
   2 -10   0 2085.29   86.69
   2 -10   0 2199.68   86.19
 -10   8   0 2119.99   87.39
 -10   8   0 2274.27   85.09
   8   2   0 2209.28   86.59
 -10   8   0 2181.08   89.69
 -10   8   0 2225.38   87.19
  -8  -2   0 2259.87   91.79
  -8  -2   0 2191.78   97.59
  10  -8   0 2230.08   85.59
  -2  10   0 2189.58   87.29
  -2  10   0 2039.60   84.09
  10  -8   0 2075.89   87.79
  -2  10   0 2188.98   86.19
  10  -8   0 2200.08   84.49
  10  -8   0 2137.59   84.09
  10  -8   0 2230.98   85.89
  -8  -2   0 2152.08   83.79
  -8  -2   0 2122.49   82.09
  -2  10   0 2179.38   84.79
  -8  -2   0 2030.30   87.79
  10  -8   0 2213.38   93.69
  -8  -2   0 2152.88   82.19
  -2  10   0 2018.20   87.79
  -8  -2   0 2193.08   86.59
  -8  -2   0 2166.48   91.79
  10  -8   0 2130.89   80.59
  10  -8   0 2173.68   85.99
  -8  -2   0 2196.88   83.89
  -8  -2   0 2133.69   86.19
  10  -8   0 2113.79   92.49
  10  -8   0 2184.88   85.79
  10  -8   0 2104.09   86.09
  -2  10   0 2121.19   87.39
  -8  -2   0 2073.69   81.59
  -2  10   0 2034.00   83.69
  -2  10   0 2193.58   84.29
   9   1   0   -0.60    5.10
   1 -10   0    3.60    6.70
   1 -10   0    2.10    4.70
 -10   9   0    1.50    5.00
 -10   9   0    3.50    5.30
 -10   9   0    3.40    5.90
   9   1   0    9.30    5.60
 -10   9   0    6.70    6.10
   9   1   0    1.40    3.50
 -10   9   0    4.40    5.40
 -10   9   0    5.40    6.30
   1 -10   0   -0.60    3.70
   9   1   0    3.10    5.60
 -10   9   0    7.70    6.60
   9   1   0   13.00    7.30
   9   1   0    3.00    5.40
   9   1   0    1.80    4.60
   1 -10   0    3.20    5.00
   1 -10   0    8.40    7.40
   9   1   0   -1.30    4.40
   1 -10   0   -0.30    4.10
 -10   9   0    1.50    4.60
   1 -10   0    1.00    4.60
   1 -10   0    9.80    8.00
   9   1   0    4.10    5.50
   9   1   0    6.30    6.20
   1 -10   0    5.80    6.50
   9   1   0    4.70    5.90
   1 -10   0    8.90    6.20
   1 -10   0    0.50    4.10
 -10   9   0   -0.80    3.90
  10  -9   0    0.90    4.80
  -1  10   0    1.10    5.80
  -9  -1   0    3.50    6.80
  10  -9   0    2.30    5.40
  -1  10   0   -1.00    4.30
  10  -9   0    7.80    5.60
  10  -9   0    2.00    4.70
  10  -9   0    5.80    5.00
  10  -9   0    2.90    6.50
  10  -9   0    6.10    5.60
  -1  10   0    1.80    5.60
  -9  -1   0    7.70    6.20
  10  -9   0    0.50    4.40
  10  -9   0    5.10    4.40
  -1  10   0    8.90    7.90
  10  -9   0    1.00    4.80
  -9  -1   0    0.30    5.00
  10  -9   0   -4.80    2.60
  -1  10   0    7.10    5.60
  -9  -1   0   11.50    8.60
  -1  10   0    2.00    4.40
  -9  -1   0    0.40    4.80
  -9  -1   0    6.90    6.80
  -9  -1   0    3.60    5.20
  -9  -1   0    1.10    5.30
  -1  10   0    6.00    6.10
  -1  10   0    7.30    5.50
  -1  10   0   -1.20    4.70
  -9  -1   0    8.90    5.60
  10  -9   0   -3.40    4.20
  10  -9   0    9.00    8.70
  10  -9   0    0.00    4.50
  -9  -1   0    6.00    5.40
  -1  10   0    2.00    5.00
 -10  10   0   11.60    9.00
 -10  10   0    7.50    4.80
 -10  10   0   -1.60    5.30
 -10  10   0    4.20    6.20
   0 -10   0    6.70    6.30
 -10  10   0    5.70    5.80
  10   0   0   -4.70    4.40
  10   0   0   10.00    7.60
  10   0   0    5.90    6.60
   0 -10   0    1.20    4.90
 -10  10   0    5.40    6.70
 -10  10   0    2.10    5.60
  10   0   0    2.70    5.20
  10   0   0    3.90    4.90
  10   0   0    2.10    6.00
  10   0   0    4.40    6.30
   0 -10   0   -2.90    5.80
   0 -10   0    4.30    6.80
 -10  10   0    0.10    4.30
   0 -10   0    4.40    6.30
   0 -10   0   -1.50    4.40
 -10  10   0    2.40    6.10
  10   0   0    2.20    5.30
   0 -10   0    6.40    6.80
   0 -10   0    3.40    5.50
  10   0   0    5.20    6.00
  10   0   0   -3.50    4.20
  10   0   0   -3.10    4.80
 -10   0   0   -0.80    5.10
 -10   0   0   -1.10    6.70
  10 -10   0    6.30    5.90
 -10   0   0    1.10    5.30
  10 -10   0    2.30    5.40
  10 -10   0    2.30    5.00
 -10   0   0    5.90    5.00
   0  10   0    0.90    6.70
  10 -10   0    7.60    6.20
  10 -10   0    6.00    6.30
   0  10   0   -1.60    4.30
  10 -10   0   -0.80    3.70
  10 -10   0    5.20    5.60
   0  10   0   13.60    8.50
   0  10   0    5.40    6.20
  10 -10   0    0.80    7.40
  10 -10   0    5.90    7.90
  10 -10   0   -1.20    4.90
   0  10   0    1.90    6.10
   0  10   0    5.80    7.00
 -10   0   0    1.70    5.40
  10 -10   0   -1.10    4.50
   0  10   0    3.60    5.60
 -10   0   0    4.90    6.50
 -10   0   0    0.50    4.00
  10 -10   0    4.00    5.80
  10 -10   0    0.40    5.10
 -10   0   0    6.40    7.10
 -10   0   0   -3.60    4.60
   0  10   0   -1.60    4.50
   0  10   0    2.50    5.10
  10 -10   0   -0.90    4.40
 -11   1   0  650.03   43.50
   1  10   0  596.44   37.10
  10 -11   0  645.44   37.50
   1  10   0  643.44   40.00
   1  10   0  600.84   37.80
 -11   1   0  594.94   43.10
  10 -11   0  602.54   35.40
  10 -11   0  683.43   45.20
  10 -11   0  560.84   38.30
  10 -11   0  601.04   37.50
  10 -11   0  591.54   38.70
   1  10   0  606.54   37.90
 -11   1   0  640.94   38.70
 -11   1   0  642.94   38.40
 -11   1   0  600.64   41.50
  10 -11   0  586.94   38.40
 -11   1   0  677.53   40.70
  10 -11   0  665.13   39.70
 -11   1   0  629.54   42.50
   1  10   0  642.24   41.70
  10 -11   0  611.14   45.60
 -11   1   0  628.54   37.60
   1  10   0  628.24   42.60
   1  10   0  663.93   40.00
  10 -11   0  585.34   36.30
  10 -11   0  609.94   38.60
   1  10   0  540.65   37.50
 -11   1   0  593.44   34.50
 -10  11   0  667.13   40.30
  11  -1   0  603.94   41.30
 -10  11   0  579.64   39.60
  -1 -10   0  671.53   46.60
  -1 -10   0  601.44   38.80
  -1 -10   0  646.14   41.80
  11  -1   0  628.54   39.70
  -1 -10   0  660.23   39.90
  -1 -10   0  623.44   45.60
  11  -1   0  644.54   38.60
  -1 -10   0  612.24   38.80
 -10  11   0  615.04   36.60
 -10  11   0  604.24   44.80
  11  -1   0  613.54   37.90
 -10  11   0  655.53   40.90
  -1 -10   0  583.34   39.40
 -10  11   0  616.34   37.60
  -1 -10   0  583.64   37.10
  11  -1   0  645.04   39.30
 -10  11   0  619.44   40.80
 -10  11   0  625.34   39.10
  11  -1   0  659.73   37.80
  11  -1   0  577.24   39.00
  11  -1   0  634.94   40.40
   9 -11   0  223.08   20.30
   9 -11   0  158.28   21.60
 -11   2   0  207.78   26.90
   9 -11   0  212.38   23.80
 -11   2   0  215.48   24.60
   2   9   0  181.08   24.60
   9 -11   0  188.38   24.40
   2   9   0  194.38   23.70
   9 -11   0  192.98   23.20
   2   9   0  192.18   22.90
   2   9   0  225.88   27.30
 -11   2   0  206.98   24.30
 -11   2   0  196.58   24.00
   9 -11   0  180.78   20.40
 -11   2   0  190.48   24.80
   9 -11   0  209.68   27.00
   2   9   0  232.58   27.00
   2   9   0  201.38   23.40
 -11   2   0  222.18   29.40
 -11   2   0  201.38   18.20
   9 -11   0  201.08   22.90
   9 -11   0  200.98   21.00
 -11   2   0  196.18   20.50
 -11   2   0  164.08   20.50
   9 -11   0  236.38   31.20
   2   9   0  187.08   22.00
   2   9   0  212.78   24.20
  11  -2   0  201.88   25.50
  -9  11   0  157.98   20.90
  -2  -9   0  209.78   26.20
  11  -2   0  216.38   25.50
  -2  -9   0  209.58   24.70
  -9  11   0  212.38   19.00
  -9  11   0  220.78   26.20
  -9  11   0  235.08   27.60
  11  -2   0  175.08   22.20
  -9  11   0  172.88   22.30
  -2  -9   0  246.38   31.50
  11  -2   0  172.48   21.70
  -9  11   0  198.98   23.80
  11  -2   0  154.38   21.30
  11  -2   0  234.18   26.20
  -2  -9   0  167.98   21.10
  -2  -9   0  205.48   24.30
  -2  -9   0  212.78   30.40
  11  -2   0  212.48   26.30
  -9  11   0  187.08   24.20
  -2  -9   0  185.58   22.50
  11  -2   0  206.68   18.10
  -9  11   0  209.98   28.50
  -2  -9   0  197.48   26.00
  11  -2   0  186.28   21.60
  11  -2   0  200.38   17.40
   8 -11   0   33.70   11.60
 -11   3   0   18.90    9.50
   8 -11   0   26.20    8.30
 -11   3   0   30.60   10.40
 -11   3   0   16.20    7.70
   3   8   0   16.30    7.80
   8 -11   0   28.50    8.90
   8 -11   0   17.10    8.70
   8 -11   0   31.20    8.60
   8 -11   0   21.80    9.00
   8 -11   0   29.40    9.00
 -11   3   0   20.70    7.00
   8 -11   0   23.20    8.90
   3   8   0   13.70    7.80
   3   8   0   18.30    8.30
   3   8   0   18.50    7.90
   3   8   0   40.60   11.80
 -11   3   0   14.90    8.90
 -11   3   0   22.60    9.90
   3   8   0   29.30   10.50
   8 -11   0   34.50   11.60
   8 -11   0   29.00   12.00
 -11   3   0   35.20   10.40
   8 -11   0   27.70    8.10
   3   8   0   17.20    7.70
 -11   3   0   41.20   12.10
 -11   3   0   20.80   10.30
   3   8   0   20.30    9.40
   3   8   0   21.90    8.80
  -8  11   0   25.70    8.10
  -3  -8   0   22.90   10.30
  -3  -8   0   19.50    9.30
  -8  11   0   40.60   12.30
  -3  -8   0   34.40   10.10
  -8  11   0   17.10    8.10
  11  -3   0   23.90   10.40
  11  -3   0   24.80    8.60
  -3  -8   0   27.20    9.50
  -8  11   0   20.70    8.40
  -3  -8   0   13.50    8.30
  11  -3   0    9.60    6.70
  11  -3   0   29.00   10.10
  -8  11   0   19.20    9.40
  11  -3   0   26.90    8.00
  -8  11   0   23.60    9.00
  -3  -8   0   20.80    7.60
  11  -3   0   23.80    9.90
  -8  11   0   24.60    8.80
  11  -3   0   26.30   10.00
  11  -3   0   15.00    7.10
  -3  -8   0   22.50    7.50
  -8  11   0   29.80    9.60
  11  -3   0    8.50    5.40
  -8  11   0   16.40    8.80
  -3  -8   0   20.50   10.30
  11  -3   0   31.10   10.30
   4   7   0  226.88   26.80
 -11   4   0  249.18   30.80
   4   7   0  218.08   20.40
   4   7   0  303.27   22.90
   7 -11   0  218.68   18.70
   4   7   0  206.38   23.70
 -11   4   0  197.38   24.10
 -11   4   0  261.57   29.60
   7 -11   0  235.88   30.60
   7 -11   0  275.47   24.30
 -11   4   0  244.58   27.10
 -11   4   0  222.98   20.50
   4   7   0  226.78   26.40
   4   7   0  261.37   22.50
 -11   4   0  194.38   25.20
   7 -11   0  253.77   22.40
   7 -11   0  199.58   23.60
 -11   4   0  240.08   28.10
   4   7   0  234.88   27.80
 -11   4   0  208.98   21.70
   7 -11   0  245.88   23.30
   7 -11   0  273.57   25.70
   4   7   0  237.08   21.50
   7 -11   0  246.88   20.40
   7 -11   0  216.98   20.10
 -11   4   0  280.57   24.60
   4   7   0  215.78   23.80
 -11   4   0  221.28   17.90
  -4  -7   0  235.28   20.70
  -4  -7   0  246.98   20.80
  11  -4   0  249.68   21.70
  -7  11   0  224.38   20.70
  11  -4   0  216.48   25.80
  -7  11   0  250.67   20.40
  11  -4   0  254.97   19.70
  -7  11   0  277.77   29.50
  11  -4   0  220.38   20.80
  -7  11   0  245.88   28.30
  -7  11   0  205.18   25.30
  -4  -7   0  284.07   23.30
  11  -4   0  225.18   20.40
  -4  -7   0  257.77   34.00
  -7  11   0  198.28   17.30
  -7  11   0  223.38   21.00
  -7  11   0  260.77   20.90
  -4  -7   0  263.47   25.70
  11  -4   0  254.77   27.60
  -7  11   0  246.58   21.80
  -7  11   0  232.98   21.30
  11  -4   0  233.98   18.90
  11  -4   0  238.78   28.90
  11  -4   0  208.68   19.20
  -4  -7   0  243.38   28.00
  11  -4   0  243.88   21.10
  11  -4   0  249.68   26.80
  -4  -7   0  251.47   29.40
  -4  -7   0  235.88   21.40
  11  -4   0  188.18   22.90
  11  -4   0  258.87   24.40
  -7  11   0  233.28   21.10
 -11   5   0   19.90    9.20
 -11   5   0   21.30    9.30
 -11   5   0   27.60    8.00
   6 -11   0   21.20   10.20
   5   6   0   24.20    8.40
 -11   5   0   19.40    9.20
 -11   5   0   11.50    5.60
   6 -11   0   19.00    8.10
   6 -11   0   17.10    7.60
   6 -11   0   27.10   10.20
 -11   5   0   16.90    8.60
   5   6   0   16.30    7.70
   5   6   0   36.00   10.90
 -11   5   0   22.00    9.10
   6 -11   0   21.30   10.10
   6 -11   0   19.50    7.30
   5   6   0   16.10    7.40
   6 -11   0   19.00    8.40
   6 -11   0   17.50    7.50
   5   6   0   24.40    8.50
   5   6   0    9.90    6.50
   6 -11   0   16.40    6.40
 -11   5   0   12.00    6.60
   5   6   0    9.50    7.90
 -11   5   0   24.70    8.80
 -11   5   0   23.80   10.60
   5   6   0   31.30   10.50
   6 -11   0   15.50    6.10
   5   6   0   25.20    9.60
   5   6   0   21.70    8.00
  11  -5   0   15.20    8.70
  -5  -6   0   28.00   10.40
  -6  11   0   20.60    9.10
  11  -5   0   22.80    8.00
  -5  -6   0   19.90    8.40
  -5  -6   0   18.30    7.60
  -5  -6   0   31.40   12.90
  -6  11   0   27.20   10.30
  -6  11   0   16.00    7.30
  -6  11   0   16.10    7.70
  11  -5   0   44.60   12.90
  11  -5   0   24.10    9.20
  11  -5   0   27.00    9.00
  -6  11   0   14.60    8.30
  -5  -6   0   16.20    8.30
  -5  -6   0   22.00    9.80
  11  -5   0    9.80    7.90
  -6  11   0   36.60   10.40
  11  -5   0   21.00    7.60
  -5  -6   0   19.20    8.00
  11  -5   0   28.20    8.00
  -6  11   0   24.60    8.30
  11  -5   0   33.20    9.70
  -6  11   0   13.50    7.30
  -5  -6   0   22.90    8.60
  11  -5   0    8.10    7.10
  -5  -6   0   20.10    7.90
  11  -5   0   18.30    8.00
  11  -5   0   26.00    9.60
 -11   6   0  172.48   21.50
   5 -11   0  155.78   17.70
   6   5   0  154.18   19.40
   5 -11   0  165.68   18.90
   5 -11   0  165.68   21.40
   6   5   0  125.79   18.30
 -11   6   0  165.38   17.20
   6   5   0  143.89   20.40
   6   5   0  174.38   18.30
   6   5   0  171.38   15.00
   5 -11   0  151.48   22.20
   6   5   0  177.28   21.30
 -11   6   0  180.68   22.70
   5 -11   0  132.49   19.10
 -11   6   0  163.38   22.70
   6   5   0  149.49   21.90
   6   5   0  133.39   18.60
   5 -11   0  119.29   17.00
 -11   6   0  157.38   19.30
 -11   6   0  184.68   25.90
   6   5   0  133.49   19.70
   5 -11   0  170.08   25.10
 -11   6   0  153.48   17.20
   5 -11   0  219.18   28.70
   6   5   0  171.18   20.40
   6   5   0  150.48   19.50
 -11   6   0  176.38   24.40
   5 -11   0  186.38   21.80
 -11   6   0  159.88   23.30
   5 -11   0  171.58   15.80
 -11   6   0  118.89   19.60
 -11   6   0  150.08   22.30
  11  -6   0  179.18   23.40
  11  -6   0  175.58   19.10
  -5  11   0  156.98   20.00
  -6  -5   0  185.98   21.70
  -6  -5   0  137.79   15.40
  -6  -5   0  196.58   30.40
  11  -6   0  165.68   20.00
  -6  -5   0  174.38   22.50
  -5  11   0  160.18   20.20
  -5  11   0  181.08   21.60
  11  -6   0  175.88   21.80
  -5  11   0  175.78   23.80
  -5  11   0  151.88   18.70
  11  -6   0  130.39   19.20
  -6  -5   0  182.68   24.60
  11  -6   0  137.29   19.20
  11  -6   0  147.19   21.80
  -6  -5   0  164.18   23.20
  11  -6   0  150.88   18.30
  -6  -5   0  149.39   19.90
  -5  11   0  173.68   20.50
  11  -6   0  182.48   24.90
  11  -6   0  197.38   25.90
  -5  11   0  142.89   20.70
  -6  -5   0  149.79   18.50
  -5  11   0  141.39   20.00
  -6  -5   0  147.99   20.40
  11  -6   0  141.89   18.90
  -5  11   0  147.09   19.10
  -6  -5   0  164.88   19.70
   4 -11   0  513.65   31.70
 -11   7   0  547.75   36.90
   7   4   0  511.25   28.20
 -11   7   0  521.95   36.30
   4 -11   0  589.24   40.90
   4 -11   0  497.45   31.50
   4 -11   0  567.94   40.60
   4 -11   0  573.54   35.20
   7   4   0  514.95   33.00
 -11   7   0  596.74   35.40
   7   4   0  487.75   30.70
   7   4   0  532.55   34.40
   7   4   0  489.25   35.70
   4 -11   0  521.75   33.20
   4 -11   0  486.55   36.50
   7   4   0  510.65   32.80
 -11   7   0  516.25   28.50
 -11   7   0  535.85   32.40
   4 -11   0  537.85   31.30
   7   4   0  493.35   30.10
   7   4   0  480.45   35.60
   4 -11   0  483.15   33.40
 -11   7   0  496.05   28.80
   7   4   0  520.55   33.00
   7   4   0  515.95   32.90
 -11   7   0  481.35   38.00
   4 -11   0  469.55   28.40
 -11   7   0  513.45   35.30
   7   4   0  498.45   33.50
 -11   7   0  527.25   35.50
 -11   7   0  561.54   34.60
 -11   7   0  562.04   37.50
   4 -11   0  463.85   33.20
  -7  -4   0  485.05   31.20
  -7  -4   0  544.25   38.00
  -4  11   0  527.55   32.30
  11  -7   0  510.75   32.20
  -7  -4   0  526.25   33.60
  11  -7   0  595.24   35.80
  -4  11   0  480.75   31.80
  -7  -4   0  499.15   34.40
  -7  -4   0  552.74   33.20
  11  -7   0  523.95   33.60
  -7  -4   0  485.55   34.70
  11  -7   0  479.25   34.90
  -4  11   0  466.25   32.20
  11  -7   0  515.05   31.80
  -4  11   0  467.45   31.20
  11  -7   0  493.35   28.90
  -4  11   0  525.65   33.70
  -4  11   0  496.35   34.60
  11  -7   0  561.14   35.10
  11  -7   0  509.95   32.20
  -4  11   0  540.05   34.20
  -7  -4   0  517.85   33.30
  -7  -4   0  495.05   30.50
  -4  11   0  562.54   37.00
  11  -7   0  523.65   37.70
  -7  -4   0  515.55   35.30
  -7  -4   0  509.95   28.40
  -7  -4   0  501.65   41.00
  11  -7   0  512.35   36.10
 -11   8   0  799.42   45.60
   8   3   0  818.72   47.50
   3 -11   0  802.12   45.30
   3 -11   0  777.02   38.10
   3 -11   0  814.02   42.70
 -11   8   0  838.22   44.50
   3 -11   0  765.92   48.50
   8   3   0  807.32   43.90
   8   3   0  750.72   43.30
   3 -11   0  794.52   50.89
 -11   8   0  769.92   43.90
   8   3   0  742.33   42.30
   8   3   0  742.23   42.10
   8   3   0  811.02   44.10
 -11   8   0  773.92   46.20
   8   3   0  825.42   44.40
 -11   8   0  821.12   51.79
   8   3   0  826.02   41.50
   3 -11   0  815.52   43.00
   3 -11   0  785.92   42.00
   3 -11   0  800.02   42.80
 -11   8   0  898.41   48.00
   8   3   0  827.62   42.30
   3 -11   0  705.33   41.60
   3 -11   0  773.62   44.10
 -11   8   0  786.22   46.90
 -11   8   0  800.02   40.60
   3 -11   0  746.53   48.00
   8   3   0  843.52   49.20
 -11   8   0  733.93   41.20
 -11   8   0  911.41   44.20
 -11   8   0  729.53   44.70
  -8  -3   0  842.32   41.30
  -8  -3   0  826.82   42.60
  11  -8   0  759.42   43.30
  -8  -3   0  824.22   47.80
  11  -8   0  759.22   45.30
  -3  11   0  766.12   42.10
  11  -8   0  763.22   43.50
  11  -8   0  824.22   44.50
  -8  -3   0  811.12   44.00
  -3  11   0  799.62   42.70
  -3  11   0  733.23   43.40
  -3  11   0  696.53   44.20
  -3  11   0  824.82   43.90
  -8  -3   0  838.12   40.40
  -8  -3   0  728.63   44.90
  11  -8   0  781.72   42.30
  -8  -3   0  747.33   43.30
  11  -8   0  745.23   46.90
  11  -8   0  730.73   41.20
  -3  11   0  790.32   44.20
  -3  11   0  782.32   42.60
  -8  -3   0  864.01   49.50
  -8  -3   0  854.01   53.89
  11  -8   0  815.62   43.40
  -8  -3   0  827.82   47.10
  -8  -3   0  806.22   42.00
  11  -8   0  785.12   49.20
   2 -11   0  102.89   15.80
   9   2   0  127.19   18.10
   9   2   0   83.39   15.80
   2 -11   0   74.09   14.80
 -11   9   0  116.69   19.00
   9   2   0   69.39   14.10
   2 -11   0   78.79   14.90
   9   2   0   89.29   16.70
 -11   9   0  113.59   19.10
   2 -11   0   95.69   17.50
   2 -11   0  104.19   21.40
   9   2   0  106.69   18.80
   2 -11   0   84.09   15.80
   9   2   0   66.69   13.40
   9   2   0   99.99   15.90
 -11   9   0   78.89   14.80
   9   2   0   70.79   14.30
 -11   9   0   75.19   14.10
 -11   9   0   81.79   17.00
   9   2   0   97.69   15.10
   2 -11   0   99.19   18.90
 -11   9   0   75.19   15.30
   2 -11   0   73.49   17.00
   2 -11   0   84.29   15.40
   2 -11   0   95.79   16.30
 -11   9   0   98.09   18.00
   9   2   0   82.49   17.90
 -11   9   0  115.29   17.40
 -11   9   0   82.19   14.40
 -11   9   0   68.69   17.00
 -11   9   0  105.89   19.10
  -2  11   0   84.39   16.30
  -2  11   0   97.79   16.90
  -2  11   0  104.19   16.90
  -9  -2   0   72.39   14.30
  -9  -2   0  111.89   22.90
  -9  -2   0   92.29   15.00
  11  -9   0   85.89   15.90
  -9  -2   0   90.09   17.20
  11  -9   0  115.09   17.00
  11  -9   0   94.89   16.90
  11  -9   0   74.69   14.40
  11  -9   0   88.89   16.70
  -9  -2   0   94.49   16.60
  11  -9   0   91.49   15.40
  11  -9   0   95.59   16.10
  -9  -2   0  111.69   20.50
  11  -9   0   73.19   16.80
  -9  -2   0   85.79   17.00
  -2  11   0  101.19   18.30
  11  -9   0   84.89   18.90
  11  -9   0   97.29   16.60
  -2  11   0   99.89   18.10
  -9  -2   0   94.49   14.40
  -2  11   0   83.89   14.30
  -2  11   0   93.09   15.30
  -9  -2   0   94.39   14.80
  -2  11   0  108.39   17.10
  -9  -2   0   91.79   17.40
  -9  -2   0   77.59   13.90
  10   1   0  122.49   18.50
 -11  10   0  140.89   20.20
  10   1   0  124.79   18.70
  10   1   0  117.29   20.70
  10   1   0   98.59   16.50
 -11  10   0  170.58   21.70
 -11  10   0  128.39   19.60
 -11  10   0   84.09   19.80
   1 -11   0  133.99   20.00
   1 -11   0  103.69   17.40
   1 -11   0  138.39   19.40
   1 -11   0  177.18   23.30
   1 -11   0  143.29   21.00
   1 -11   0  115.29   18.90
 -11  10   0  133.59   21.50
  10   1   0  135.19   18.50
   1 -11   0  134.99   19.60
 -11  10   0  120.89   20.30
   1 -11   0  146.99   26.40
   1 -11   0  190.28   26.00
  10   1   0  131.49   20.90
  10   1   0  118.99   19.00
 -11  10   0  154.58   20.10
  10   1   0  164.88   21.80
 -11  10   0  143.39   17.80
  10   1   0  131.79   21.10
 -11  10   0  115.49   18.70
  11 -10   0  164.98   25.40
 -10  -1   0  152.88   19.10
 -10  -1   0  142.19   20.20
 -10  -1   0  130.19   21.50
 -10  -1   0  151.58   24.00
  11 -10   0  154.08   20.70
  -1  11   0  171.78   23.60
  11 -10   0  151.88   21.20
  -1  11   0  123.39   19.00
  -1  11   0  152.08   21.30
  -1  11   0  123.19   18.00
  11 -10   0  126.49   16.90
  11 -10   0  121.69   18.00
 -10  -1   0  108.09   16.90
  11 -10   0  146.49   21.50
 -10  -1   0  180.18   25.00
  -1  11   0  154.38   20.30
  11 -10   0  124.39   22.70
  11 -10   0  140.89   20.80
  -1  11   0  114.19   19.90
  11 -10   0  143.79   19.60
  -1  11   0   97.19   19.60
  11 -10   0  115.99   17.90
 -10  -1   0  136.89   24.90
  -1  11   0  154.68   20.60
  11 -10   0  117.19   18.70
  11 -10   0  143.99   18.80
 -10  -1   0  151.38   21.20
   0 -11   0   23.80   11.60
  11   0   0   21.60    9.20
   0 -11   0   12.20   10.10
 -11  11   0   33.00   13.40
  11   0   0   30.60   11.40
   0 -11   0   23.30    9.50
 -11  11   0   22.90    9.70
 -11  11   0   27.00   11.70
 -11  11   0   15.90    8.80
 -11  11   0   16.90    9.50
  11   0   0   17.20    9.00
   0 -11   0   32.60   11.20
   0 -11   0   25.80   10.50
  11   0   0   30.00   12.40
  11   0   0   29.90    9.60
  11   0   0   18.10   10.10
 -11  11   0   22.70    9.60
  11   0   0   26.20    9.80
  11   0   0   19.90    8.40
   0 -11   0   25.10    9.90
  11   0   0   28.00   10.60
 -11  11   0   23.10    9.20
   0 -11   0   21.20    9.10
 -11  11   0   25.40   11.70
   0 -11   0   34.80   11.50
 -11   0   0   19.50    9.80
  11 -11   0   28.20    9.70
   0  11   0   35.10   12.90
   0  11   0   31.20   10.50
  11 -11   0   20.80    9.10
   0  11   0   22.90    9.90
  11 -11   0   18.80    8.80
   0  11   0   39.40   11.30
  11 -11   0    5.30   10.20
   0  11   0   18.70    9.50
   0  11   0   21.30   10.10
  11 -11   0   16.40    8.50
 -11   0   0   24.40   11.90
 -11   0   0   17.20   11.50
  11 -11   0   17.70    9.20
 -11   0   0   28.20   10.20
 -11   0   0   21.10    8.90
 -11   0   0   42.30   13.50
  11 -11   0   27.30   10.80
   0  11   0   19.50   10.80
   0  11   0   18.90    8.40
  11 -11   0   20.20    9.20
 -11   0   0   28.60    9.50
  11 -11   0   32.10   10.40
  11 -11   0   20.50   11.60
  10 -12   0   76.99   16.40
 -12   2   0   78.89   16.00
  10 -12   0  105.59   22.20
   2  10   0  104.69   20.40
 -12   2   0   72.99   18.50
   2  10   0   80.89   17.60
 -12   2   0  107.29   17.50
   2  10   0  106.69   18.20
  10 -12   0   92.89   16.50
  10 -12   0   84.49   17.20
 -12   2   0  115.79   21.10
 -12   2   0   91.99   17.80
  10 -12   0   92.59   16.70
  10 -12   0   85.29   17.10
  10 -12   0   86.49   14.90
  10 -12   0   92.39   17.20
 -12   2   0  117.39   19.10
   2  10   0   85.09   16.00
   2  10   0  113.39   18.30
  10 -12   0   91.09   20.30
 -12   2   0  114.79   21.00
  10 -12   0  115.59   19.50
   2  10   0   76.69   15.60
   2  10   0   91.19   18.20
   2  10   0   97.39   17.20
  -2 -10   0   88.49   18.90
 -10  12   0  102.49   19.40
  -2 -10   0   80.19   17.70
  12  -2   0  106.09   18.50
 -10  12   0   73.29   15.90
  12  -2   0   81.39   15.70
  -2 -10   0   88.99   17.40
  12  -2   0  114.89   20.60
  -2 -10   0  117.89   23.80
 -10  12   0  107.09   21.80
  12  -2   0  121.49   20.10
  12  -2   0   83.59   19.50
  -2 -10   0   98.39   17.70
 -10  12   0   91.99   17.20
 -10  12   0  123.09   21.40
  12  -2   0   94.89   18.50
  -2 -10   0   87.69   17.10
  12  -2   0   51.49   13.90
 -10  12   0   81.59   16.00
  -2 -10   0  111.69   22.70
 -10  12   0  101.99   18.90
  12  -2   0  103.49   17.40
  -2 -10   0   86.79   16.20
  12  -2   0   95.89   18.30
   3   9   0   55.79   13.10
   3   9   0   51.89   13.00
   3   9   0   68.69   16.40
   9 -12   0   75.59   14.40
 -12   3   0   40.20   13.80
   9 -12   0   58.09   14.10
   9 -12   0   72.49   18.40
   3   9   0   62.59   16.60
 -12   3   0  113.29   20.70
 -12   3   0   54.89   14.40
 -12   3   0   52.89   13.70
   9 -12   0   41.40   14.10
   9 -12   0   62.99   14.80
   3   9   0   47.40   14.00
 -12   3   0   63.59   13.20
   3   9   0   52.79   13.10
   9 -12   0   47.20   12.40
 -12   3   0   58.79   15.30
   9 -12   0   51.19   13.50
   3   9   0   44.20   12.00
   3   9   0   50.69   12.70
   9 -12   0   60.59   15.20
 -12   3   0   40.40   12.50
  -9  12   0   46.30   13.30
  -3  -9   0   53.39   12.80
  -3  -9   0   76.79   15.00
  -3  -9   0   80.79   17.50
  -3  -9   0   47.40   14.00
  -3  -9   0   49.60   13.60
  12  -3   0   71.39   16.90
  -3  -9   0   80.89   19.70
  12  -3   0   55.29   14.50
  12  -3   0   39.90   12.90
  12  -3   0   59.19   14.70
  -9  12   0   46.10   12.00
  12  -3   0   51.59   12.90
  12  -3   0   57.69   14.00
  -9  12   0   58.29   13.60
  12  -3   0   53.99   12.60
  -9  12   0   64.39   15.10
  -3  -9   0   93.99   20.10
  -9  12   0   61.19   15.40
  12  -3   0   72.79   15.10
  -3  -9   0   65.89   14.50
  12  -3   0   40.50   12.50
  -9  12   0   52.19   15.40
   4   8   0    9.10    7.70
 -12   4   0   14.70    8.40
 -12   4   0   11.30    9.50
 -12   4   0    7.40    7.80
   8 -12   0   21.30    9.30
   4   8   0   16.50    9.20
   8 -12   0   15.50   10.90
   8 -12   0   25.60   10.50
   8 -12   0   23.00    9.70
   4   8   0   23.20   10.70
 -12   4   0   17.00    9.30
 -12   4   0   17.00    9.60
   4   8   0   16.90    8.60
   4   8   0   13.10    7.50
   4   8   0   13.20    8.50
 -12   4   0   16.00    9.80
 -12   4   0   22.40    8.80
 -12   4   0   13.70   10.90
   8 -12   0   28.00   12.00
   8 -12   0   34.50   10.20
   8 -12   0   29.10   11.50
   8 -12   0    9.50    7.50
   4   8   0   14.60    8.00
   4   8   0   13.40    8.40
   4   8   0   28.60   10.70
  12  -4   0    8.80    8.10
  -8  12   0   19.20    9.20
  -8  12   0   30.70   10.60
  -8  12   0   12.50    9.30
  12  -4   0   38.90   13.60
  12  -4   0   28.20   10.50
  12  -4   0   24.50   10.70
  12  -4   0   15.10    7.30
  12  -4   0    7.70    7.20
  -8  12   0   17.00    8.50
  -8  12   0   24.80   10.70
  -4  -8   0   25.20   10.30
  -4  -8   0   17.00    8.30
  -8  12   0   10.80    7.10
  12  -4   0   22.70    9.40
  -4  -8   0   32.70    9.70
  -8  12   0   23.70    9.00
  -4  -8   0   37.90   12.30
  12  -4   0   17.20   10.00
  -4  -8   0   24.60   11.00
  12  -4   0   15.80    8.10
  -8  12   0   22.60    9.90
  12  -4   0   16.10    8.10
  -4  -8   0   22.10    8.80
  -4  -8   0   18.20   11.50
  -4  -8   0   17.80    9.60
   5   7   0  753.02   44.40
 -12   5   0  842.02   42.30
 -12   5   0  749.53   46.80
   5   7   0  818.02   44.70
 -12   5   0  789.72   44.20
 -12   5   0  888.21   50.89
 -12   5   0  885.01   51.59
   5   7   0  746.33   43.80
   5   7   0  736.73   46.20
   5   7   0  820.52   49.10
 -12   5   0  776.42   48.20
 -12   5   0  828.02   47.60
 -12   5   0  865.01   48.50
 -12   5   0  870.11   52.59
   5   7   0  909.11   48.10
   7 -12   0  831.22   47.60
   5   7   0  826.12   48.90
   7 -12   0  812.22   46.80
   7 -12   0  723.53   42.50
   7 -12   0  865.81   51.89
   7 -12   0  844.12   54.49
   7 -12   0  829.42   43.00
   7 -12   0  777.32   47.80
   5   7   0  834.02   43.30
   5   7   0  777.72   44.90
   7 -12   0  765.12   45.10
  12  -5   0  783.22   48.00
  12  -5   0  833.92   46.00
  -5  -7   0  880.91   50.69
  12  -5   0  826.02   42.10
  -5  -7   0  785.42   44.80
  12  -5   0  826.52   44.40
  -7  12   0  784.42   44.60
  -7  12   0  833.22   46.10
  -7  12   0  814.82   44.80
  -7  12   0  762.72   47.10
  12  -5   0  798.72   40.80
  12  -5   0  884.41   52.39
  -5  -7   0  843.62   55.69
  12  -5   0  843.62   49.20
  12  -5   0  762.32   44.70
  12  -5   0  773.82   44.10
  -5  -7   0  767.02   48.20
  -5  -7   0  764.92   43.30
  12  -5   0  821.62   47.40
  -7  12   0  863.21   44.70
  12  -5   0  793.72   46.90
  -7  12   0  847.52   45.70
  -7  12   0  806.12   45.20
  -5  -7   0  750.62   43.10
  -5  -7   0  801.32   45.30
  -7  12   0  839.82   49.70
  -5  -7   0  797.42   50.09
  12  -5   0  799.02   43.40
  12  -5   0  851.91   46.10
 -12   6   0 1967.50   81.59
   6 -12   0 1750.12   74.49
   6 -12   0 1729.83   72.19
   6 -12   0 1884.11   86.29
   6 -12   0 1797.72   78.29
   6 -12   0 1747.53   76.79
   6   6   0 1697.53   76.69
   6   6   0 1635.34   75.09
   6 -12   0 1587.34   76.39
   6 -12   0 1844.22   72.79
 -12   6   0 1779.12   83.49
   6   6   0 1819.62   75.59
   6   6   0 1733.93   79.39
   6   6   0 1653.43   70.69
   6 -12   0 1747.53   81.59
 -12   6   0 1770.72   71.79
   6 -12   0 1752.22   76.69
 -12   6   0 1687.13   74.39
 -12   6   0 1738.53   79.99
 -12   6   0 1852.41   84.59
   6   6   0 1706.73   77.59
   6   6   0 1687.03   74.39
 -12   6   0 1733.23   78.59
   6   6   0 1753.72   81.29
   6   6   0 1792.82   76.89
   6 -12   0 1775.12   86.59
 -12   6   0 1746.83   77.99
   6   6   0 1759.12   75.99
 -12   6   0 1752.42   80.69
  -6  12   0 1754.92   76.29
  12  -6   0 1690.13   81.69
  -6  -6   0 1841.32   77.89
  12  -6   0 1727.73   80.99
  12  -6   0 1989.20   85.49
  -6  12   0 1588.64   77.39
  12  -6   0 1705.03   77.99
  -6  -6   0 1663.83   74.49
  -6  -6   0 1629.44   79.19
  -6  -6   0 1617.74   94.49
  12  -6   0 1726.83   75.49
  -6  -6   0 1733.73   73.79
  -6  12   0 1710.73   74.79
  12  -6   0 1651.83   75.79
  -6  -6   0 1850.41   90.39
  -6  12   0 1674.33   74.39
  -6  12   0 1769.32   80.99
  -6  -6   0 1844.32   77.39
  -6  12   0 1646.64   74.09
  12  -6   0 1741.43   75.29
  12  -6   0 1631.84   76.99
  -6  -6   0 1722.13   83.19
  12  -6   0 1739.53   72.99
  -6  -6   0 1832.82   77.89
  12  -6   0 1746.33   77.19
  12  -6   0 1703.93   72.49
  -6  12   0 1753.82   79.89
   5 -12   0   68.39   14.80
   7   5   0   60.69   14.40
 -12   7   0   67.79   13.90
   7   5   0   41.80   13.40
   7   5   0   43.30   12.10
 -12   7   0   49.80   15.70
 -12   7   0   49.99   14.20
   7   5   0   27.50   10.10
 -12   7   0   66.69   15.00
 -12   7   0   45.40   12.30
   5 -12   0   70.39   18.10
   5 -12   0   46.10   12.40
   5 -12   0   76.69   12.90
   7   5   0   64.49   13.80
   7   5   0   70.09   14.20
   7   5   0   56.29   13.00
   5 -12   0   60.69   12.90
   7   5   0   45.80   12.50
 -12   7   0   60.69   15.70
   5 -12   0   42.00   11.30
   5 -12   0   21.60   11.00
 -12   7   0   49.90   12.90
   5 -12   0   67.29   16.10
   5 -12   0   54.69   11.30
   5 -12   0   67.59   14.70
   7   5   0   76.89   16.90
  -7  -5   0   69.49   14.00
  -7  -5   0   59.69   15.40
  -5  12   0   42.40   12.40
  -7  -5   0   54.49   14.60
  12  -7   0   31.70   10.00
  -7  -5   0   67.69   12.70
  12  -7   0   51.19   15.20
  -5  12   0   51.49   12.40
  12  -7   0   68.39   16.10
  12  -7   0   42.30   12.70
  -5  12   0   51.29   12.40
  12  -7   0   34.40   12.80
  -7  -5   0   58.79   17.20
  12  -7   0   42.50   12.50
  -7  -5   0   43.40   13.20
  12  -7   0   66.29   14.50
  -5  12   0   33.70   11.50
  -5  12   0   47.70   12.60
  12  -7   0   51.59   12.20
  12  -7   0   61.59   14.10
  -5  12   0   49.20   12.00
  -5  12   0   52.69   13.40
  -7  -5   0   58.89   13.60
  -5  12   0   44.60   12.20
  -7  -5   0   48.40   13.00
  12  -7   0   61.69   13.50
  -7  -5   0   53.99   13.20
 -12   8   0   55.49   14.50
   8   4   0   35.20   10.90
 -12   8   0   48.20   13.90
 -12   8   0   30.40   11.20
   8   4   0   47.80   12.50
 -12   8   0   43.60   11.40
   4 -12   0   42.80   12.20
 -12   8   0   31.70   10.70
   4 -12   0   38.70   13.40
   8   4   0   35.30   11.80
   8   4   0   31.30   10.20
   4 -12   0   59.59   15.60
   8   4   0   35.80   10.60
   4 -12   0   45.00   12.80
   4 -12   0   31.30   13.30
 -12   8   0   58.19   14.70
   4 -12   0   46.30   12.30
 -12   8   0   39.80   14.40
   4 -12   0   37.60   11.40
 -12   8   0   31.00   12.30
   8   4   0   49.50   12.70
   4 -12   0   49.20   12.00
   8   4   0   27.10   11.20
 -12   8   0   34.50   10.60
   8   4   0   47.20   12.20
   4 -12   0   25.30    9.00
   8   4   0   50.09   14.00
  12  -8   0   43.60   11.30
  -8  -4   0   22.20    9.20
  -4  12   0   40.90   11.80
  12  -8   0   43.00   13.00
  12  -8   0   38.00   13.30
  -8  -4   0   52.19   13.20
  -8  -4   0   39.50   10.40
  -8  -4   0   55.39   13.90
  -4  12   0   30.10    9.70
  12  -8   0   48.10   12.70
  -4  12   0   42.60   12.00
  12  -8   0   35.10   11.90
  -4  12   0   35.00   11.10
  12  -8   0   29.60    9.70
  -8  -4   0   27.40    9.60
  12  -8   0   31.80   10.50
  -4  12   0   43.20   12.30
  -8  -4   0   24.20    9.30
  -8  -4   0   21.10   10.10
  12  -8   0   30.00   12.70
  -8  -4   0   33.50   12.30
  12  -8   0   38.40   12.50
  -8  -4   0   56.69   17.40
  12  -8   0   37.60   11.60
  -4  12   0   43.80   11.70
  -4  12   0   38.20   12.20
  -8  -4   0   20.60   10.80
  -8  -4   0   37.80   11.00
 -12   9   0  236.48   28.60
 -12   9   0  228.58   26.40
   3 -12   0  267.27   29.20
   9   3   0  229.68   30.10
   3 -12   0  251.77   23.20
 -12   9   0  251.47   30.10
   9   3   0  224.68   26.30
 -12   9   0  248.88   22.80
   9   3   0  232.78   26.90
   9   3   0  267.47   29.40
   9   3   0  242.08   26.10
 -12   9   0  272.77   35.10
 -12   9   0  233.98   26.20
   3 -12   0  277.57   24.30
   3 -12   0  226.78   31.80
   3 -12   0  279.07   33.30
   9   3   0  230.38   27.10
   9   3   0  282.47   25.20
   3 -12   0  232.28   26.20
   9   3   0  229.78   25.60
   3 -12   0  223.18   26.70
   3 -12   0  233.18   22.20
   3 -12   0  240.48   26.40
   9   3   0  272.27   31.10
 -12   9   0  199.48   27.50
   3 -12   0  242.38   31.10
 -12   9   0  273.27   31.50
 -12   9   0  250.97   29.30
  -9  -3   0  272.97   31.70
  12  -9   0  219.48   26.00
  -3  12   0  259.47   23.10
  12  -9   0  268.47   28.80
  -9  -3   0  265.57   30.30
  -3  12   0  232.48   25.90
  -9  -3   0  305.77   38.00
  -9  -3   0  239.28   22.30
  12  -9   0  250.97   26.20
  12  -9   0  216.48   27.20
  -9  -3   0  261.67   21.70
  12  -9   0  278.47   33.50
  -3  12   0  217.58   27.70
  12  -9   0  256.57   27.10
  -9  -3   0  248.78   27.40
  -3  12   0  192.38   23.80
  -3  12   0  231.08   25.80
  -3  12   0  246.48   27.80
  12  -9   0  197.08   24.80
  -9  -3   0  244.08   29.80
  -3  12   0  210.78   25.70
  12  -9   0  248.48   26.80
  12  -9   0  216.58   29.20
  -3  12   0  225.68   27.30
  12  -9   0  218.38   26.70
  -9  -3   0  266.37   23.60
  -9  -3   0  276.07   31.60
  -9  -3   0  261.07   24.70
   2 -12   0   43.20   12.80
   2 -12   0   49.99   14.10
   2 -12   0   53.79   17.00
   2 -12   0   54.79   13.60
 -12  10   0   71.09   19.40
  10   2   0   46.50   12.70
   2 -12   0   64.99   13.80
  10   2   0   55.99   15.20
  10   2   0   58.59   13.70
   2 -12   0   48.80   13.80
   2 -12   0   39.50   13.80
   2 -12   0   66.19   15.00
 -12  10   0   37.50   13.60
 -12  10   0   45.10   13.20
  10   2   0   45.30   12.10
 -12  10   0   77.49   18.50
  10   2   0   70.19   17.00
  10   2   0   50.19   13.40
 -12  10   0   64.99   14.30
  10   2   0   71.29   16.30
 -12  10   0   43.70   12.00
 -12  10   0   56.49   13.20
   2 -12   0   44.70   11.40
 -12  10   0   32.30   11.70
  10   2   0   49.00   13.40
  10   2   0   68.29   14.40
 -10  -2   0   56.69   15.80
  12 -10   0   48.50   13.00
 -10  -2   0   51.39   12.30
  -2  12   0   50.29   14.00
  -2  12   0   58.09   15.90
  12 -10   0   43.70   12.20
  -2  12   0   60.39   14.10
  12 -10   0   48.70   15.40
  -2  12   0   50.19   13.00
  -2  12   0   54.99   14.30
  -2  12   0   51.59   12.90
  12 -10   0   39.50   11.60
  12 -10   0   63.19   14.30
  12 -10   0   48.00   15.90
 -10  -2   0   91.89   19.90
  12 -10   0   81.29   16.90
 -10  -2   0   50.29   13.40
 -10  -2   0   55.79   15.20
  -2  12   0   66.79   14.90
 -10  -2   0   33.60   10.60
  12 -10   0   40.50   12.60
 -10  -2   0   72.29   19.20
 -10  -2   0   56.09   12.60
  12 -10   0   59.39   12.80
 -10  -2   0   71.19   15.40
  -2  12   0   39.10   13.00
  12 -10   0   40.10   11.70
  12 -10   0   39.70   12.60
 -13   5   0  900.21   50.79
   8 -13   0  812.52   51.89
   5   8   0  743.93   45.50
 -13   5   0  750.82   47.10
   5   8   0  795.32   46.60
   8 -13   0  798.62   55.39
 -13   5   0  755.72   48.90
   5   8   0  817.82   50.39
 -13   5   0  760.02   51.89
   8 -13   0  750.02   46.30
   5   8   0  809.12   44.30
   5   8   0  790.42   49.10
   8 -13   0  837.92   48.70
   8 -13   0  808.82   45.80
   8 -13   0  815.82   50.29
 -13   5   0  831.92   51.19
   5   8   0  788.22   47.40
   5   8   0  797.72   49.80
 -13   5   0  710.13   46.20
   5   8   0  796.62   46.00
   8 -13   0  731.13   43.00
   8 -13   0  806.12   49.60
   5   8   0  721.73   44.60
  -8  13   0  788.42   46.20
  -5  -8   0  785.52   46.20
  -8  13   0  733.83   44.70
  -5  -8   0  777.92   47.00
  13  -5   0  757.82   48.70
  13  -5   0  832.12   52.79
  -5  -8   0  794.02   51.59
  -8  13   0  831.22   50.49
  13  -5   0  761.22   46.00
  -5  -8   0  811.42   56.29
  -5  -8   0  742.23   49.00
  13  -5   0  737.63   45.90
  13  -5   0  809.32   45.10
  13  -5   0  912.81   50.79
  13  -5   0  817.12   46.40
  13  -5   0  805.32   49.00
  13  -5   0  850.91   51.09
  -8  13   0  723.53   44.60
  -8  13   0  823.72   50.59
  -5  -8   0  823.02   45.50
  -8  13   0  736.83   45.70
  -8  13   0  790.72   50.69
   6   7   0  527.35   36.40
   6   7   0  495.45   38.70
 -13   6   0  497.15   37.50
 -13   6   0  634.94   44.20
   7 -13   0  539.95   37.70
   6   7   0  522.85   33.70
   7 -13   0  583.04   45.50
 -13   6   0  464.75   37.40
   7 -13   0  558.14   42.70
   7 -13   0  548.05   38.90
   7 -13   0  540.25   35.90
   7 -13   0  577.34   35.20
 -13   6   0  532.25   36.10
   6   7   0  586.54   37.30
   6   7   0  549.54   37.30
   6   7   0  552.94   38.50
   6   7   0  517.15   37.60
   6   7   0  644.94   42.40
 -13   6   0  534.75   41.40
   7 -13   0  485.35   37.00
   6   7   0  529.15   36.70
   7 -13   0  539.85   40.40
 -13   6   0  557.34   39.50
 -13   6   0  545.35   39.10
 -13   6   0  569.94   40.90
  13  -6   0  579.44   37.80
  -7  13   0  503.35   36.00
  13  -6   0  560.44   41.80
  -6  -7   0  544.25   36.40
  -6  -7   0  563.04   36.30
  13  -6   0  626.94   40.90
  13  -6   0  609.04   43.90
  -7  13   0  540.25   37.40
  -6  -7   0  594.54   38.00
  13  -6   0  571.14   38.00
  -7  13   0  491.65   35.70
  -6  -7   0  597.24   43.10
  13  -6   0  555.64   40.40
  13  -6   0  578.94   41.50
  -7  13   0  503.15   35.90
  -7  13   0  573.54   41.10
  13  -6   0  560.44   37.30
  -7  13   0  563.54   40.30
  -7  13   0  566.54   40.80
  13  -6   0  579.24   40.00
  -6  -7   0  509.95   36.40
  -6  -7   0  583.74   46.70
  -6  -7   0  488.55   39.10
  13  -6   0  494.75   33.20
 -13   7   0    4.70    7.80
   6 -13   0   17.00    9.90
   6 -13   0   10.00    8.00
   6 -13   0   12.40    8.10
 -13   7   0    7.90    8.60
   7   6   0    8.90    7.60
   6 -13   0   25.00   10.10
   7   6   0   -2.10    5.60
   7   6   0    5.50    8.30
   7   6   0   12.20    8.10
   6 -13   0   20.50   10.00
   6 -13   0    4.50    7.70
 -13   7   0    5.30    6.90
   7   6   0   15.90    9.40
 -13   7   0    5.10    7.80
   7   6   0   12.80    9.40
   7   6   0    3.00    6.30
 -13   7   0   21.20   10.80
 -13   7   0    6.90    8.20
 -13   7   0    5.30    8.10
 -13   7   0   12.60   10.30
   7   6   0    9.40    7.30
   7   6   0    3.20    6.60
   6 -13   0    8.10    9.40
   6 -13   0   -1.40    7.50
  -7  -6   0   17.20    9.10
  13  -7   0   11.70    8.10
  -6  13   0   -1.30    7.70
  -6  13   0   20.70   10.80
  -7  -6   0   12.70    9.00
  -6  13   0   11.80    9.10
  13  -7   0   13.60    8.60
  -7  -6   0    0.90    7.20
  13  -7   0    4.50    7.10
  -6  13   0    1.50    6.60
  13  -7   0   10.90    8.80
  13  -7   0   10.20    8.20
  -6  13   0    8.50    7.30
  -7  -6   0    8.90   10.50
  -7  -6   0    7.50    6.90
  -7  -6   0    7.40    7.30
  -7  -6   0    8.80    7.30
  -6  13   0    8.80    8.20
  13  -7   0    9.90    8.80
  -7  -6   0    7.80    7.00
  13  -7   0    2.70    6.40
  13  -7   0    3.70    7.10
  13  -7   0    7.50    9.10
  13  -7   0    0.70    6.70
  -6  13   0    6.00    6.70
   8   5   0   78.39   17.90
   8   5   0   70.09   15.20
   8   5   0  101.89   20.40
   5 -13   0   86.39   20.80
   5 -13   0   75.89   19.20
   5 -13   0   96.39   18.10
   5 -13   0   90.89   17.80
 -13   8   0  106.09   20.30
 -13   8   0   84.79   16.30
   5 -13   0   87.09   17.80
   5 -13   0   95.69   19.90
 -13   8   0   81.39   17.10
 -13   8   0   54.49   15.40
   8   5   0   68.59   15.40
   8   5   0   63.69   15.30
   8   5   0   84.79   17.30
 -13   8   0  105.29   20.20
   8   5   0   67.39   15.00
 -13   8   0   80.09   19.20
 -13   8   0   77.29   17.30
   8   5   0   89.09   16.90
   5 -13   0   85.89   16.00
 -13   8   0   81.19   17.70
  -8  -5   0   55.19   13.30
  -5  13   0   83.39   17.20
  13  -8   0   64.29   15.20
  -5  13   0   55.39   15.00
  13  -8   0   74.59   15.00
  -8  -5   0  101.49   18.80
  -8  -5   0   83.29   18.80
  -5  13   0  104.99   19.00
  -5  13   0   99.29   17.60
  13  -8   0   66.49   15.40
  -8  -5   0   92.69   22.50
  -5  13   0   93.59   19.10
  -5  13   0   77.49   16.30
  13  -8   0   94.49   16.30
  -8  -5   0   65.59   16.90
  -8  -5   0   90.99   16.70
  13  -8   0   64.69   15.20
  13  -8   0   73.99   16.10
  13  -8   0   90.69   18.70
  -8  -5   0   89.29   16.60
  13  -8   0   79.59   18.00
  -5  13   0   57.09   13.90
  13  -8   0  107.99   22.20
   0   0  -1    0.30    0.30
   0   0  -1    0.20    0.20
   0   0  -1    0.50    0.30
   0   0  -1    0.20    0.20
   0   0  -1    0.50    0.40
   0   0  -1    0.00    0.20
   0   0  -1    1.10    0.40
   0   0  -1    0.00    0.10
   0   0  -1    0.10    0.20
   0   0  -1    0.00    0.20
   0   0  -1    0.30    0.30
   0   0  -1    0.00    0.20
   0   0  -1    0.00    0.20
   0   0  -1    0.40    0.30
   0   0  -1    0.40    0.30
   0   0   1    0.00    0.20
   0   0   1    0.10    0.20
   0   0   1    0.00    0.30
   0   0   1   -0.10    0.10
   0   0   1   -0.10    0.20
   0   0   1   -0.10    0.20
   0   0   1    0.00    0.20
   0   0   1   -0.10    0.10
   0   1  -1  428.46   16.20
   0   1  -1  462.35   15.90
   1  -1  -1  483.55   17.00
  -1   0  -1  460.65   14.50
  -1   0  -1  476.45   16.80
   0   1  -1  463.15   15.60
   1  -1  -1  447.06   15.00
   1  -1  -1  460.15   15.20
   1  -1  -1  457.45   15.50
  -1   0  -1  460.35   16.30
   1  -1  -1  466.25   15.80
   1  -1  -1  478.65   15.70
  -1   0  -1  459.95   16.30
   0   1  -1  445.16   15.50
  -1   0  -1  467.65   16.50
  -1   0  -1  489.15   16.00
   1  -1  -1  474.75   16.00
   0   1  -1  472.75   16.30
   1  -1  -1  473.75   16.10
   1  -1  -1  436.66   16.90
  -1   0  -1  447.36   16.70
  -1   0  -1  471.25   14.50
  -1   0  -1  463.05   15.90
   1  -1  -1  444.36   14.50
   0   1  -1  435.86   16.40
   1  -1  -1  423.16   14.80
   1  -1  -1  459.65   15.80
  -1   0  -1  441.96   15.40
   0   1  -1  454.05   15.80
  -1   0  -1  453.75   16.20
   1  -1  -1  471.95   15.70
   0   1  -1  459.05   16.30
  -1   0  -1  458.05   16.40
   0   1  -1  464.65   15.80
  -1   0  -1  458.65   16.50
  -1   0  -1  451.05   16.00
   1  -1  -1  420.66   16.30
   0   1  -1  453.85   15.30
   0   1  -1  472.35   16.70
  -1   0  -1  473.15   16.70
  -1   0  -1  451.85   16.30
   1  -1  -1  449.56   15.80
   1  -1  -1  454.65   15.10
   0   1  -1  462.75   15.90
   1  -1  -1  450.85   15.00
   1  -1  -1  475.55   15.60
   0   1  -1  456.25   15.80
   0   1  -1  473.75   17.10
  -1   0  -1  441.96   16.00
   0   1  -1  445.76   14.80
   0   1  -1  411.86   16.20
  -1   0  -1  425.26   14.30
   1  -1  -1  474.75   15.50
  -1   0  -1  497.65   16.80
   1  -1  -1  468.95   16.00
   1  -1  -1  451.45   16.00
  -1   0  -1  390.36   15.80
  -1   0  -1  446.16   15.60
   1  -1  -1  458.75   16.10
   1  -1  -1  474.75   16.80
   1  -1  -1  480.55   15.70
  -1   0  -1  470.95   15.70
   0   1  -1  456.65   14.80
   0   1  -1  445.86   15.60
   0   1  -1  472.25   16.30
   0   1  -1  464.35   16.40
   1   0   1  454.05   16.50
   1   0   1  465.35   16.10
  -1   1   1  468.95   15.50
   1   0   1  458.95   16.60
  -1   1   1  466.15   16.60
   0  -1   1  447.36   16.50
  -1   1   1  459.75   15.70
   0  -1   1  444.96   16.00
   1   0   1  453.15   15.20
  -1   1   1  415.36   16.40
   1   0   1  461.45   16.60
   1   0   1  457.15   16.40
   1   0   1  460.25   16.70
  -1   1   1  465.75   16.80
   0  -1   1  458.75   15.80
   1   0   1  453.45   16.20
   1   0   1  463.55   16.80
   0  -1   1  460.15   15.60
  -1   1   1  480.25   15.90
   0  -1   1  462.55   16.00
   0  -1   1  475.25   15.80
   1   0   1  449.86   16.30
  -1   1   1  461.55   15.70
   0  -1   1  493.75   16.60
   1   0   1  489.65   16.50
  -1   1   1  484.15   16.60
   0  -1   1  468.55   16.20
   0  -1   1  457.95   16.50
   0  -1   1  444.36   15.60
  -1   1   1  469.75   14.90
   1   0   1  426.56   15.30
  -1   1   1  455.85   16.30
   0  -1   1  432.16   15.80
   0  -1   1  466.85   15.40
  -1   1   1  488.85   16.40
   0  -1   1  439.86   16.10
   1   0   1  461.75   15.80
  -1   1   1  472.15   17.10
   1   0   1  469.05   16.00
   1   0   1  459.65   15.60
   1   0   1  450.65   16.30
   0  -1   1  470.15   16.20
  -1   1   1  472.25   17.00
   0  -1   1  461.75   16.50
   1   0   1  456.05   16.00
   0  -1   1  436.46   15.00
   1   0   1  479.55   16.80
   1   0   1  459.45   16.30
   1   0  -1  491.75   16.30
   1   0  -1  454.55   16.60
   1   0  -1  470.05   16.50
  -1   1  -1  447.76   16.20
   0  -1  -1  450.75   16.30
  -1   1  -1  450.05   14.60
   1   0  -1  477.95   15.60
   0  -1  -1  472.65   14.40
   0  -1  -1  475.45   15.50
   1   0  -1  476.45   15.90
   1   0  -1  453.05   16.30
  -1   1  -1  469.95   15.70
  -1   1  -1  479.05   16.50
   0  -1  -1  443.66   16.10
   0  -1  -1  478.25   15.60
   0  -1  -1  476.55   16.10
   0  -1  -1  443.46   14.80
  -1   1  -1  469.85   15.40
   0  -1  -1  454.55   16.20
   1   0  -1  411.56   14.80
   1   0  -1  445.36   15.90
   1   0  -1  458.75   15.50
  -1   1  -1  421.66   15.70
   1   0  -1  484.95   16.40
   0  -1  -1  442.36   16.20
   0  -1  -1  473.55   16.20
   0  -1  -1  425.06   15.80
   0  -1  -1  462.35   15.80
   0  -1  -1  446.06   15.50
  -1   1  -1  453.45   16.70
   1   0  -1  499.85   15.00
   1   0  -1  466.15   15.50
   1   0  -1  466.05   15.10
   1   0  -1  444.56   14.80
   1   0  -1  465.15   16.30
   1   0  -1  457.15   15.20
   1   0  -1  459.15   16.30
  -1   1  -1  478.85   17.40
   1   0  -1  464.65   16.20
   0  -1  -1  463.15   16.10
   0  -1  -1  466.25   16.00
  -1   1  -1  448.16   16.10
  -1   1  -1  474.05   15.70
   1   0  -1  470.85   16.90
  -1   1  -1  448.86   15.00
   0  -1  -1  444.26   14.70
   1   0  -1  450.35   14.40
   1   0  -1  417.86   16.30
   1   0  -1  493.85   16.80
   1   0  -1  481.95   16.50
   1   0  -1  487.25   16.30
   1   0  -1  475.25   16.20
  -1   1  -1  386.56   15.70
  -1   1  -1  458.05   15.30
  -1   1  -1  459.35   16.10
  -1   1  -1  460.65   16.40
   1   0  -1  420.86   16.10
   1   0  -1  479.45   15.50
   0  -1  -1  456.65   15.00
   1   0  -1  469.95   16.00
  -1   1  -1  484.35   16.30
  -1   1  -1  410.16   16.20
   1   0  -1  467.25   16.20
   0  -1  -1  434.36   15.30
   0  -1  -1  452.95   14.20
  -1   1  -1  458.25   16.10
  -1   1  -1  451.85   14.90
   1   0  -1  460.55   15.00
   1   0  -1  456.55   14.50
   0  -1  -1  430.16   16.90
   0  -1  -1  435.66   16.80
  -1   0   1  449.06   16.00
  -1   0   1  442.56   16.40
   1  -1   1  468.95   16.20
   1  -1   1  459.95   15.30
   1  -1   1  471.45   16.30
   1  -1   1  450.05   16.10
   0   1   1  427.66   14.60
   0   1   1  448.56   16.10
   1  -1   1  462.05   16.10
   0   1   1  449.95   15.40
  -1   0   1  453.45   15.10
   1  -1   1  447.06   16.00
  -1   0   1  411.06   15.20
  -1   0   1  478.95   15.90
   0   1   1  444.86   16.30
  -1   0   1  465.55   15.30
  -1   0   1  451.35   16.20
  -1   0   1  396.46   14.80
   0   1   1  452.85   16.40
   1  -1   1  436.26   16.40
   1  -1   1  449.95   16.00
   1  -1   1  441.26   15.60
   0   1   1  421.26   14.70
   0   1   1  446.26   15.90
   0   1   1  453.55   16.90
   1  -1   1  467.45   15.40
   0   1   1  438.26   16.10
   1  -1   1  443.86   15.00
  -1   0   1  469.35   16.40
   1  -1   1  442.76   15.40
  -1   0   1  441.76   16.30
  -1   0   1  417.66   16.00
  -1   0   1  464.15   16.00
   0   1   1  450.75   15.60
   0   1   1  458.35   16.00
  -1   0   1  454.85   15.10
   1  -1   1  441.76   16.00
   1  -1   1  469.25   16.20
   1  -1   1  448.96   16.30
   0   1   1  448.96   16.10
   0   1   1  455.45   16.40
   0   1   1  505.15   17.50
   1  -1   1  466.55   16.50
  -1   0   1  469.65   16.10
   1  -1   1  462.15   15.80
   0   1   1  498.45   17.30
   0   1   1  417.56   14.60
   1  -1   1  460.75   15.40
   1  -1   1  470.35   16.20
   1  -1   1  465.55   15.90
  -1   0   1  452.05   16.10
   0   1   1  449.86   16.20
   0   1   1  451.05   15.60
   0   1   1  465.35   16.20
  -1  -1  -1   70.09    4.80
   2  -1  -1   72.19    3.40
  -1   2  -1   75.39    4.70
  -1  -1  -1   68.89    4.00
   2  -1  -1   74.59    4.70
   2  -1  -1   68.49    3.50
   2  -1  -1   61.19    4.20
   2  -1  -1   67.29    5.10
  -1   2  -1   62.69    5.20
  -1   2  -1   68.09    3.70
  -1   2  -1   62.79    5.30
  -1  -1  -1   70.59    3.90
  -1   2  -1   72.49    4.10
  -1  -1  -1   60.79    4.70
  -1   2  -1   70.99    4.80
   2  -1  -1   69.99    4.20
  -1  -1  -1   77.29    4.30
  -1  -1  -1   74.89    5.10
  -1  -1  -1   67.79    3.70
  -1  -1  -1   71.49    4.70
  -1  -1  -1   71.19    4.40
  -1   2  -1   72.99    5.90
   2  -1  -1   70.99    3.90
  -1  -1  -1   71.69    4.80
   2  -1  -1   70.59    6.00
  -1   2  -1   67.89    4.40
  -1   2  -1   61.39    4.20
   2  -1  -1   66.39    5.00
   2  -1  -1   68.19    5.20
   2  -1  -1   65.39    5.20
  -1   2  -1   70.69    4.80
  -1   2  -1   67.69    4.90
  -1   2  -1   75.29    4.40
   2  -1  -1   70.69    4.80
   2  -1  -1   63.19    4.60
  -1   2  -1   70.69    5.10
  -1  -1  -1   65.89    5.00
  -1  -1  -1   70.89    4.30
   2  -1  -1   74.99    4.90
  -1   2  -1   64.79    4.60
  -1   2  -1   71.49    4.80
  -1   2  -1   72.39    4.60
  -1  -1  -1   72.49    5.30
   2  -1  -1   63.39    4.50
  -1   2  -1   64.79    4.30
  -1   2  -1   67.49    4.60
  -1  -1  -1   67.29    4.60
  -1   2  -1   71.49    3.00
  -1   2  -1   66.29    4.50
   2  -1  -1   65.39    4.10
  -1  -1  -1   65.79    4.80
  -1  -1  -1   64.39    6.20
   2  -1  -1   74.49    4.50
  -1  -1  -1   77.99    5.40
  -1  -1  -1   68.39    4.90
   2  -1  -1   74.29    3.90
  -1   2  -1   75.59    4.60
   2  -1  -1   71.79    3.40
   2  -1  -1   71.69    5.00
   2  -1  -1   67.99    5.10
  -1  -1  -1   67.99    5.20
  -1  -1  -1   67.09    4.70
  -1  -1  -1   67.59    5.20
  -1   2  -1   66.39    4.50
  -1   2  -1   68.49    4.30
   2  -1  -1   77.89    5.00
   2  -1  -1   74.59    5.40
   2  -1  -1   59.39    4.70
  -1  -1  -1   72.59    4.70
  -1  -1  -1   66.99    3.60
   2  -1  -1   71.19    3.30
  -1   2  -1   62.59    3.90
   2  -1  -1   64.19    5.10
   2  -1  -1   70.49    5.00
   2  -1  -1   70.89    5.40
  -1  -1  -1   69.39    4.70
  -1   2  -1   66.99    4.80
   2  -1  -1   71.19    5.30
  -1   2  -1   65.69    4.70
  -1  -1  -1   65.49    4.60
  -1   2  -1   76.69    3.70
  -1   2  -1   68.09    4.50
  -1  -1  -1   70.19    5.00
   2  -1  -1   69.69    4.80
  -1   2  -1   71.79    5.00
  -1  -1  -1   71.19    5.00
  -1   2  -1   66.69    4.70
  -2   1   1   69.09    4.90
   1   1   1   77.99    4.90
   1   1   1   77.59    3.60
   1  -2   1   72.49    4.40
   1  -2   1   67.09    4.00
  -2   1   1   75.49    3.80
   1   1   1   70.59    4.90
   1  -2   1   71.39    4.80
  -2   1   1   72.79    5.40
  -2   1   1   71.79    4.80
   1  -2   1   71.99    4.70
  -2   1   1   67.59    3.90
   1   1   1   72.99    5.40
   1   1   1   74.69    4.80
   1   1   1   75.79    5.10
  -2   1   1   80.29    6.40
   1  -2   1   73.29    4.80
   1   1   1   69.19    4.70
   1   1   1   75.09    6.40
  -2   1   1   65.09    3.50
  -2   1   1   73.89    4.50
  -2   1   1   70.19    4.80
   1  -2   1   71.89    5.60
  -2   1   1   77.99    5.50
  -2   1   1   72.69    4.30
   1  -2   1   73.99    6.00
   1  -2   1   70.99    4.70
  -2   1   1   74.39    3.60
   1  -2   1   77.79    5.00
   1   1   1   66.39    4.80
   1   1   1   67.49    4.30
   1   1   1   72.69    3.90
   1   1   1   74.59    5.00
  -2   1   1   74.39    5.60
   1  -2   1   62.89    4.60
   1   1   1   79.09    4.50
   1   1   1   79.09    5.00
   1   1   1   71.09    4.00
   1   1   1   64.89    4.10
   1  -2   1   71.29    3.90
  -2   1   1   77.89    5.10
   1   1   1   77.19    4.90
   1   1   1   66.59    5.10
  -2   1   1   67.19    5.40
  -2   1   1   71.19    4.80
  -2   1   1   66.49    5.30
   1  -2   1   70.89    4.70
   1  -2   1   75.89    5.00
  -2   1   1   66.59    4.50
   1   1   1   78.79    4.30
   1  -2   1   71.59    4.70
   1  -2   1   76.69    4.90
  -2   1   1   74.79    5.40
  -2   1   1   68.49    5.40
   1  -2   1   71.89    4.60
   1   1   1   63.29    4.00
   1  -2   1   70.39    3.90
   1   1   1   71.29    5.20
  -2   1   1   70.39    4.30
   1  -2   1   63.79    4.70
  -2   1   1   80.79    5.80
   1   1   1   70.09    5.00
   1  -2   1   70.99    4.60
   1  -2   1   68.09    5.00
   1   1   1   69.99    5.40
  -2   1   1   64.79    3.90
   1  -2   1   75.39    4.90
   1  -2   1   73.49    4.10
  -2   1   1   75.49    5.00
  -2   1   1   73.79    5.30
  -2   1   1   73.89    5.50
   1   1   1   68.69    5.30
  -2   1   1   84.49    5.90
   1   1   1   81.49    4.60
   1   1   1   74.99    5.10
   1  -2   1   70.59    6.00
  -2   1   1   75.59    3.60
   1  -2   1   70.79    4.70
  -1   3  -1  807.32   28.50
  -2  -1  -1  786.52   29.40
  -2  -1  -1  815.22   25.60
  -1   3  -1  810.02   26.40
  -1   3  -1  804.22   29.20
   3  -2  -1  772.22   29.50
  -1   3  -1  764.22   29.40
  -2  -1  -1  782.42   27.20
  -2  -1  -1  739.03   28.20
   3  -2  -1  766.92   26.90
  -1   3  -1  807.02   26.80
  -2  -1  -1  793.32   27.70
  -1   3  -1  771.12   29.90
   3  -2  -1  798.92   26.70
  -2  -1  -1  794.32   28.60
   3  -2  -1  784.42   29.00
  -1   3  -1  793.72   28.90
  -2  -1  -1  815.12   31.50
   3  -2  -1  804.32   26.20
   3  -2  -1  774.12   27.30
   3  -2  -1  806.52   25.10
  -2  -1  -1  778.32   28.40
   3  -2  -1  809.52   27.30
  -2  -1  -1  812.42   27.50
   3  -2  -1  830.92   29.30
  -2  -1  -1  801.12   28.60
  -1   3  -1  813.82   30.00
  -1   3  -1  806.72   28.30
   3  -2  -1  755.82   30.50
   3  -2  -1  802.82   28.10
  -2  -1  -1  801.62   33.50
  -2  -1  -1  800.32   27.60
  -1   3  -1  793.82   28.90
  -2  -1  -1  767.02   29.80
  -1   3  -1  776.02   29.00
   3  -2  -1  783.22   28.20
   3  -2  -1  786.32   25.50
   3  -2  -1  785.92   28.70
   3  -2  -1  792.62   25.10
  -1   3  -1  802.12   28.80
  -1   3  -1  782.42   27.20
  -1   3  -1  795.42   27.20
   3  -2  -1  787.82   30.70
  -2  -1  -1  791.12   30.00
  -2  -1  -1  770.92   27.80
  -2  -1  -1  787.22   29.10
  -1   3  -1  828.92   26.10
   3  -2  -1  796.12   29.10
  -1   3  -1  790.72   27.00
   3  -2  -1  797.42   28.10
  -2  -1  -1  779.62   29.30
   2   1   1  770.02   27.70
   1  -3   1  784.12   27.80
   2   1   1  798.32   27.60
   1  -3   1  772.22   27.80
  -3   2   1  784.92   29.70
  -3   2   1  754.82   28.60
   2   1   1  751.52   29.50
   1  -3   1  781.62   24.70
   1  -3   1  769.32   28.30
   2   1   1  735.33   30.50
   1  -3   1  774.42   26.90
  -3   2   1  786.32   25.70
  -3   2   1  752.92   31.20
   2   1   1  790.22   28.40
   1  -3   1  786.12   28.50
  -3   2   1  759.92   30.10
   2   1   1  803.92   30.40
  -3   2   1  772.72   30.50
   2   1   1  742.03   27.90
  -3   2   1  783.72   29.00
  -3   2   1  774.72   24.80
  -3   2   1  772.72   30.10
  -3   2   1  746.13   27.50
  -3   2   1  782.92   28.70
  -3   2   1  662.23   26.40
   2   1   1  776.32   29.20
   2   1   1  777.62   28.40
   1  -3   1  785.32   29.40
  -3   2   1  742.53   30.10
   2   1   1  804.02   30.00
  -3   2   1  742.33   28.70
   1  -3   1  774.32   28.80
   2   1   1  723.93   28.50
  -3   2   1  773.92   26.40
   1  -3   1  807.02   26.40
  -3   2   1  790.12   29.10
   2   1   1  781.52   29.10
  -3   2   1  760.02   32.60
   2   1   1  785.82   29.10
  -3   2   1  814.82   30.60
   1  -3   1  796.42   29.20
   1  -3   1  798.52   26.20
  -3   2   1  770.22   25.60
   2   1   1  813.02   28.70
   1  -3   1  793.22   28.40
   1  -3   1  775.72   28.60
   2   1   1  770.32   26.90
   1  -3   1  727.33   27.20
   2   1   1  786.22   28.30
   2   1   1  775.32   28.50
   1  -3   1  744.33   29.70
  -3   2   1  785.22   28.90
   1  -3   1  781.22   32.30
   1  -3   1  734.93   31.10
   2   1   1  766.82   25.50
  -3   2   1  757.12   27.20
   0   2  -1 2320.97   73.39
   0   2  -1 2482.35   73.69
   2  -2  -1 2253.37   73.39
   0   2  -1 2353.06   73.29
   2  -2  -1 2352.66   70.59
   0   2  -1 2314.47   73.39
   0   2  -1 2343.37   73.29
  -2   0  -1 2269.17   70.99
   0   2  -1 2155.48   75.99
  -2   0  -1 2267.17   74.69
  -2   0  -1 2279.47   73.79
  -2   0  -1 2286.67   71.89
  -2   0  -1 2261.47   74.19
   2  -2  -1 2167.98   76.29
   0   2  -1 2531.25   75.19
   0   2  -1 2369.46   71.99
   2  -2  -1 2371.96   73.39
  -2   0  -1 2382.16   73.39
   2  -2  -1 2380.96   70.89
   2  -2  -1 2355.76   73.69
  -2   0  -1 2360.46   74.39
  -2   0  -1 2365.46   73.39
  -2   0  -1 2450.85   73.99
   2  -2  -1 2392.86   73.69
  -2   0  -1 2366.86   73.99
   2  -2  -1 2383.36   71.59
   2  -2  -1 2270.87   73.49
   0   2  -1 2398.46   74.09
   2  -2  -1 2287.07   72.89
  -2   0  -1 2317.07   72.89
   0   2  -1 2364.06   73.39
   2  -2  -1 2455.25   71.09
  -2   0  -1 2335.17   71.59
  -2   0  -1 2331.67   73.59
   0   2  -1 2280.07   71.79
   0   2  -1 2373.86   74.39
   2  -2  -1 2281.87   74.69
   0   2  -1 2400.16   73.19
   0   2  -1 2277.37   73.89
   0   2  -1 2408.36   72.59
  -2   0  -1 2317.97   74.09
  -2   0  -1 2333.97   73.69
   2  -2  -1 2327.37   73.29
  -2   0  -1 2342.87   75.09
  -2   0  -1 2293.87   75.59
   2  -2  -1 2193.88   73.99
   0   2  -1 2266.37   74.89
   0   2  -1 2398.06   73.19
  -2   0  -1 2339.37   73.69
   0   2  -1 2280.37   72.69
  -2   0  -1 2376.56   75.09
   0   2  -1 2318.47   72.99
   0   2  -1 2273.67   75.49
  -2   0  -1 2294.57   74.49
   2  -2  -1 2337.67   72.79
   2  -2  -1 2375.96   72.49
   2  -2  -1 2207.08   75.69
   2  -2  -1 2281.67   73.29
   2  -2  -1 2357.76   73.89
  -2   0  -1 2317.77   74.69
  -2   0  -1 2266.87   73.99
   0   2  -1 2349.17   74.39
   0   2  -1 2318.77   74.09
   2  -2  -1 2337.07   73.29
   2   0   1 2200.78   74.29
   2   0   1 2259.07   73.69
   0  -2   1 2390.26   70.89
  -2   2   1 2343.87   71.19
   0  -2   1 2268.97   71.99
   2   0   1 2303.67   75.29
  -2   2   1 2359.96   71.69
   2   0   1 2235.38   71.69
  -2   2   1 2379.66   70.99
   0  -2   1 2257.77   73.59
   0  -2   1 2529.15   74.89
   0  -2   1 2256.17   74.29
  -2   2   1 2380.46   71.19
   2   0   1 2299.37   74.79
  -2   2   1 2087.99   72.39
   0  -2   1 2366.16   73.19
   0  -2   1 2319.07   72.89
   2   0   1 2295.37   73.69
  -2   2   1 2251.47   73.49
  -2   2   1 2353.16   74.59
  -2   2   1 2335.17   72.09
   2   0   1 2270.67   73.99
   0  -2   1 2351.46   73.39
  -2   2   1 2320.57   76.19
   2   0   1 2091.89   74.89
   0  -2   1 2203.48   74.79
   2   0   1 2319.97   73.39
   0  -2   1 2326.37   73.59
   0  -2   1 2311.37   72.99
  -2   2   1 2253.57   74.29
   0  -2   1 2344.67   73.89
   0  -2   1 2338.97   72.59
   0  -2   1 2275.07   74.39
   0  -2   1 2290.77   70.89
  -2   2   1 2268.37   75.19
   2   0   1 2202.48   74.79
  -2   2   1 2340.47   72.49
   2   0   1 2375.76   73.79
   0  -2   1 2421.36   72.19
   2   0   1 2242.08   74.59
   0  -2   1 2369.56   73.89
  -2   2   1 2342.97   73.69
   2   0   1 2300.87   74.09
  -2   2   1 2324.87   73.49
  -2   2   1 2207.38   73.89
  -2   2   1 2250.97   73.49
  -2   2   1 2218.58   77.19
  -2   2   1 2236.88   75.59
  -2   2   1 2337.87   74.69
   2   0   1 2272.87   74.99
   2   0   1 2333.47   73.59
  -2   2   1 2267.17   71.99
  -2   2   1 2480.95   73.69
  -2   2   1 2232.08   73.09
   0  -2   1 2265.27   73.29
   2   0   1 2252.97   73.29
  -2   2   1 2331.97   73.89
   2   0   1 2323.27   71.99
   2   0   1 2346.87   71.89
  -2   2   1 2199.88   73.89
   0  -2   1 2316.67   76.29
   2   0   1 2265.17   74.59
  -2   2   1 2317.47   73.59
   0  -2   1 2277.97   74.09
   0  -2   1 2266.47   76.29
  -2   2   1 2137.19   74.69
   0  -2   1 2301.07   73.49
   0  -2   1 2352.76   73.39
  -2   2   1 2355.06   70.89
  -2   2   1 2355.66   71.19
   2   0   1 2296.87   73.79
   2   0   1 2297.77   71.09
  -2   2   1 2350.46   74.59
   0  -2   1 2260.37   74.29
   0  -2   1 2301.77   72.99
   2   0   1 2304.17   72.89
  -2   2   1 2184.18   73.39
   0  -2   1 2255.67   74.49
   1   1  -1   66.99    4.80
  -2   1  -1   64.29    5.40
   1   1  -1   64.19    3.60
   1   1  -1   70.69    4.60
  -2   1  -1   71.89    4.70
   1   1  -1   80.19    4.40
   1   1  -1   74.19    5.10
   1  -2  -1   66.69    3.80
   1  -2  -1   72.59    3.80
   1   1  -1   72.29    5.10
  -2   1  -1   67.59    4.20
   1   1  -1   62.19    4.20
   1   1  -1   71.19    3.60
   1  -2  -1   66.19    4.90
   1  -2  -1   68.39    6.10
   1  -2  -1   63.89    4.70
  -2   1  -1   71.29    4.80
   1  -2  -1   73.59    4.40
   1  -2  -1   62.09    4.30
   1   1  -1   64.39    5.10
  -2   1  -1   68.49    5.60
   1   1  -1   67.29    4.80
  -2   1  -1   80.19    5.20
  -2   1  -1   65.49    4.70
   1  -2  -1   68.39    4.80
   1   1  -1   77.89    6.40
   1   1  -1   68.59    5.00
   1   1  -1   76.59    4.70
   1   1  -1   70.39    4.80
   1  -2  -1   69.79    4.30
  -2   1  -1   69.79    4.30
   1   1  -1   64.49    5.00
   1   1  -1   74.09    5.40
   1   1  -1   62.89    4.60
   1  -2  -1   61.09    4.10
  -2   1  -1   69.29    4.60
  -2   1  -1   67.59    4.30
   1   1  -1   60.29    4.40
  -2   1  -1   65.59    5.00
  -2   1  -1   64.09    5.20
  -2   1  -1   66.79    4.60
  -2   1  -1   76.79    5.20
   1  -2  -1   74.19    4.70
   1  -2  -1   64.39    4.90
   1   1  -1   76.39    4.40
   1  -2  -1   73.99    2.90
   1  -2  -1   78.19    4.30
   1   1  -1   63.99    3.00
   1   1  -1   66.59    4.90
   1  -2  -1   75.09    3.90
   1   1  -1   72.59    4.90
   1   1  -1   66.59    4.10
  -2   1  -1   74.29    4.80
   1   1  -1   63.99    4.80
   1   1  -1   63.39    4.50
  -2   1  -1   74.09    4.90
   1  -2  -1   76.99    4.90
   1   1  -1   72.19    4.60
   1   1  -1   72.09    4.60
   1  -2  -1   66.19    4.20
   1   1  -1   70.79    2.90
   1  -2  -1   76.99    4.90
  -2   1  -1   70.99    3.60
  -2   1  -1   69.69    4.50
   1  -2  -1   74.79    5.60
   1   1  -1   70.89    5.20
  -2   1  -1   64.59    4.70
   1  -2  -1   65.89    5.40
   1  -2  -1   64.69    5.00
   1  -2  -1   72.69    5.20
   1  -2  -1   66.19    4.70
   1  -2  -1   63.29    5.60
   1  -2  -1   65.19    4.50
  -2   1  -1   71.79    4.40
   1   1  -1   68.29    5.20
  -2   1  -1   64.69    5.40
  -2   1  -1   74.69    4.70
   1  -2  -1   71.29    4.80
  -2   1  -1   69.29    5.20
  -1   2   1   79.19    5.80
   2  -1   1   73.59    4.60
  -1   2   1   70.19    4.80
  -1   2   1   66.59    4.50
  -1  -1   1   80.99    5.30
   2  -1   1   66.89    4.90
   2  -1   1   71.99    5.20
   2  -1   1   67.69    4.40
  -1   2   1   74.99    3.90
  -1   2   1   75.19    3.00
   2  -1   1   68.59    5.10
  -1  -1   1   65.49    5.20
  -1   2   1   74.09    4.50
  -1  -1   1   89.89    6.00
  -1   2   1   73.69    4.80
  -1  -1   1   86.89    5.50
   2  -1   1   71.09    5.40
   2  -1   1   72.89    4.40
   2  -1   1   69.69    5.00
  -1  -1   1   68.99    4.90
  -1  -1   1   74.49    4.70
  -1   2   1   71.49    4.40
  -1   2   1   78.39    5.60
  -1  -1   1   66.49    5.10
   2  -1   1   71.69    5.00
   2  -1   1   70.69    5.80
  -1  -1   1   68.29    3.10
  -1  -1   1   66.29    5.40
  -1  -1   1   74.49    4.30
  -1   2   1   74.29    4.30
  -1   2   1   72.99    5.20
  -1  -1   1   74.39    5.00
  -1   2   1   70.09    4.80
  -1  -1   1   76.49    4.50
  -1  -1   1   72.29    5.20
  -1   2   1   73.09    5.50
   2  -1   1   70.49    5.50
  -1   2   1   72.89    4.70
   2  -1   1   69.29    3.80
  -1  -1   1   75.99    4.10
  -1   2   1   72.59    3.90
   2  -1   1   69.79    4.50
  -1   2   1   77.09    6.30
  -1   2   1   74.59    5.00
  -1   2   1   74.69    4.80
  -1   2   1   71.39    3.10
   2  -1   1   74.79    5.10
  -1  -1   1   71.99    4.80
  -1  -1   1   78.19    3.40
  -1  -1   1   71.89    5.20
  -1  -1   1   65.59    4.80
   2  -1   1   72.49    4.80
   2  -1   1   85.79    5.80
  -1   2   1   75.09    6.00
   2  -1   1   74.99    3.90
   2  -1   1   79.39    5.80
   2  -1   1   73.19    4.70
   2  -1   1   71.49    4.70
   2  -1   1   76.89    5.10
  -1   2   1   70.29    4.40
  -1   2   1   73.19    4.80
  -1   2   1   73.19    4.20
  -1   2   1   70.59    3.50
  -1  -1   1   69.69    4.90
  -1  -1   1   70.69    6.40
  -1   2   1   79.99    4.20
   2  -1   1   72.49    4.30
  -1  -1   1   70.89    3.50
  -1  -1   1   76.59    4.30
   2  -1   1   77.19    4.90
  -1  -1   1   67.09    4.50
  -1  -1   1   79.49    5.30
  -1  -1   1   79.69    3.10
   2  -1   1   68.69    5.10
   2  -1   1   64.79    4.50
   2  -1   1   80.29    4.80
  -1  -1   1   74.39    5.00
   2  -1   1   57.49    5.50
  -1   2   1   68.79    5.20
  -1  -1   1   79.39    5.60
  -1   2   1   74.29    3.50
   0  -2  -1 2311.87   73.79
   0  -2  -1 2275.47   75.59
   0  -2  -1 2324.67   74.39
   2   0  -1 2272.07   71.69
   0  -2  -1 2310.97   71.09
   2   0  -1 2331.27   73.39
   0  -2  -1 2336.87   72.69
   0  -2  -1 2098.09   76.49
  -2   2  -1 2339.37   73.99
   2   0  -1 2366.46   72.19
   2   0  -1 2224.78   75.29
  -2   2  -1 2233.28   74.49
  -2   2  -1 2330.67   73.49
   0  -2  -1 2371.36   75.39
  -2   2  -1 2346.97   72.29
   0  -2  -1 2357.56   73.69
   2   0  -1 2160.98   73.69
  -2   2  -1 2358.66   73.69
  -2   2  -1 2406.46   71.19
   0  -2  -1 2394.06   73.29
   0  -2  -1 2296.77   72.49
  -2   2  -1 2257.37   74.49
   2   0  -1 2315.07   73.89
   0  -2  -1 2331.27   74.19
   2   0  -1 2269.07   72.99
   2   0  -1 2365.06   74.29
   2   0  -1 2347.86   72.69
   2   0  -1 2386.16   75.49
   0  -2  -1 2305.37   70.09
  -2   2  -1 2317.67   74.19
  -2   2  -1 2295.07   74.89
   2   0  -1 2365.16   76.69
  -2   2  -1 2240.18   76.29
  -2   2  -1 2442.26   74.69
   2   0  -1 2300.87   72.29
   2   0  -1 2111.39   75.49
   2   0  -1 2400.16   72.69
   2   0  -1 2437.86   73.39
  -2   2  -1 2292.47   74.39
  -2   2  -1 2187.58   73.59
   0  -2  -1 2264.07   72.99
   2   0  -1 2342.17   73.69
   0  -2  -1 2474.65   73.39
   2   0  -1 2372.96   73.09
  -2   2  -1 2367.96   72.99
   0  -2  -1 2361.16   73.99
  -2   2  -1 2406.16   73.79
   0  -2  -1 2335.37   72.69
   2   0  -1 2354.86   71.59
   0  -2  -1 2124.59   72.59
   0  -2  -1 2235.08   73.09
  -2   2  -1 2405.66   73.09
   0  -2  -1 2363.76   73.29
  -2   2  -1 2453.55   73.39
  -2   2  -1 2296.87   72.69
   2   0  -1 2283.47   70.79
   2   0  -1 2391.56   73.79
   2   0  -1 2303.97   75.19
   0  -2  -1 2338.37   75.39
   0  -2  -1 2176.88   73.39
   0  -2  -1 2263.57   75.99
  -2   2  -1 2344.37   71.29
   2   0  -1 2227.98   73.99
   2   0  -1 2368.26   73.29
  -2   2  -1 2384.36   71.99
   0  -2  -1 2371.26   71.29
  -2   2  -1 2251.57   73.69
   2   0  -1 2298.67   74.09
  -2   2  -1 2407.96   73.29
   2   0  -1 2368.46   74.19
   0  -2  -1 2317.97   71.19
   0  -2  -1 2455.65   73.89
  -2   2  -1 2332.87   73.89
  -2   0   1 2282.97   75.59
  -2   0   1 2326.17   73.49
  -2   0   1 2293.87   74.39
   0   2   1 2356.36   71.29
   0   2   1 2403.56   73.79
   0   2   1 2250.57   71.99
   0   2   1 2317.47   70.79
   0   2   1 2051.79   77.09
  -2   0   1 2346.47   76.09
   0   2   1 2192.38   73.19
   2  -2   1 2370.86   73.79
   0   2   1 2319.47   73.29
   2  -2   1 2252.07   70.79
   0   2   1 2201.38   74.89
   0   2   1 2234.98   73.69
  -2   0   1 2405.76   74.49
   0   2   1 2218.88   73.09
   2  -2   1 2305.87   73.09
   0   2   1 2292.67   70.19
   0   2   1 2229.58   74.59
   0   2   1 2338.87   73.79
  -2   0   1 2329.87   74.39
  -2   0   1 2438.86   71.79
   0   2   1 2237.28   75.59
  -2   0   1 2291.07   74.09
   2  -2   1 2222.68   71.59
   2  -2   1 2128.79   75.19
   2  -2   1 2362.56   73.29
   2  -2   1 2187.18   72.19
   2  -2   1 2301.97   72.89
  -2   0   1 2347.57   71.19
   2  -2   1 2338.17   73.79
   2  -2   1 2403.46   74.29
  -2   0   1 2315.27   73.89
   0   2   1 2231.68   74.19
   0   2   1 2220.18   73.59
   2  -2   1 2381.66   74.19
  -2   0   1 2257.37   70.99
   0   2   1 2316.97   73.39
  -2   0   1 2334.37   73.19
   0   2   1 2369.36   72.79
   2  -2   1 2252.67   73.59
   2  -2   1 2376.56   73.49
   0   2   1 2213.08   74.99
  -2   0   1 2392.86   74.29
   2  -2   1 2407.56   74.59
   0   2   1 2307.47   73.99
  -2   0   1 2292.17   71.19
  -2   0   1 2208.18   74.19
  -2   0   1 2336.07   70.59
   0   2   1 2348.86   73.29
  -2   0   1 2326.87   72.79
   2  -2   1 2330.07   73.09
   2  -2   1 2276.17   74.79
   0   2   1 2337.27   70.09
   2  -2   1 2193.58   74.49
   0   2   1 2377.76   72.99
  -2   0   1 2279.87   74.99
   2  -2   1 2406.16   74.59
  -2   0   1 2313.47   73.39
   2  -2   1 2084.19   75.99
   2  -2   1 2287.17   73.49
  -2   0   1 2296.07   74.69
  -2   0   1 2333.97   72.69
  -2   0   1 2329.47   72.29
  -2   0   1 2269.17   72.59
  -2   0   1 2413.16   71.09
   0   2   1 2274.97   73.29
  -2   0   1 2347.77   73.09
   0   2   1 2275.57   73.89
   2  -2   1 2285.17   72.79
   2  -2   1 2291.27   73.19
   2  -2   1 2233.08   74.09
  -2   0   1 2348.27   72.89
  -2   0   1 2327.57   74.09
  -2   0   1 2380.76   75.49
  -2   0   1 2039.40   76.29
   2  -2   1 2374.26   73.39
   3  -1  -1  313.27   15.10
  -1  -2  -1  304.07   13.00
  -2   3  -1  293.87   13.60
  -2   3  -1  283.37   13.00
   3  -1  -1  288.87   10.50
   3  -1  -1  288.77   12.30
   3  -1  -1  293.17   13.70
  -1  -2  -1  285.07   13.80
   3  -1  -1  307.97   11.00
  -2   3  -1  301.87   13.30
  -1  -2  -1  291.37   14.40
   3  -1  -1  290.97   12.80
  -1  -2  -1  311.57   14.70
   3  -1  -1  289.77   11.80
  -1  -2  -1  264.27   12.70
   3  -1  -1  282.27   14.60
   3  -1  -1  278.27   13.10
  -2   3  -1  313.97   13.60
  -1  -2  -1  281.27   15.00
  -1  -2  -1  273.77   17.00
   3  -1  -1  328.07   12.70
  -1  -2  -1  295.27   14.30
   3  -1  -1  306.67   14.00
  -1  -2  -1  300.67   13.30
   3  -1  -1  274.87   14.10
   3  -1  -1  291.27   16.40
   3  -1  -1  270.57   13.30
  -2   3  -1  297.07   12.40
  -1  -2  -1  294.57   13.90
   3  -1  -1  280.17   14.40
  -2   3  -1  294.07   14.20
  -2   3  -1  296.07   11.70
  -2   3  -1  312.67   13.00
  -2   3  -1  284.57   11.30
  -1  -2  -1  283.57   12.90
   3  -1  -1  290.57   13.20
  -2   3  -1  287.27   13.20
  -1  -2  -1  293.87   11.40
  -1  -2  -1  298.17   13.50
  -2   3  -1  307.97   14.00
  -1  -2  -1  292.17   13.40
  -2   3  -1  301.87   13.50
  -1  -2  -1  281.17   11.10
  -2   3  -1  301.97   12.90
  -1  -2  -1  299.47   13.80
  -2   3  -1  276.07   15.00
  -2   3  -1  312.37   14.00
   3  -1  -1  289.47   14.20
  -3   1   1  300.57   15.10
   1   2   1  285.17   13.80
  -3   1   1  286.17   12.70
  -3   1   1  264.67   13.90
   2  -3   1  301.77   12.20
   1   2   1  309.57   13.40
  -3   1   1  294.77   14.10
  -3   1   1  302.17   10.90
  -3   1   1  290.67   10.30
   2  -3   1  293.87   15.50
   2  -3   1  275.67   12.70
   2  -3   1  295.47   12.60
   1   2   1  306.07   13.20
   2  -3   1  297.77   13.00
   2  -3   1  287.37   12.90
   2  -3   1  293.97   11.70
  -3   1   1  279.17   12.50
  -3   1   1  300.27   15.50
   2  -3   1  280.57   13.00
   1   2   1  298.47   13.90
  -3   1   1  293.77   12.50
   2  -3   1  295.27   14.30
   1   2   1  292.07   13.50
   2  -3   1  309.37   12.80
   2  -3   1  288.47   11.40
  -3   1   1  289.97   15.50
   2  -3   1  277.07   13.70
  -3   1   1  278.17   13.30
   1   2   1  298.57   11.60
   2  -3   1  303.77   13.90
  -3   1   1  289.07   15.70
   1   2   1  302.77   11.90
   1   2   1  304.47   12.00
   2  -3   1  286.27   14.80
  -3   1   1  316.97   14.30
   1   2   1  318.87   15.50
   1   2   1  287.97   13.00
   1   2   1  292.27   11.30
   1   2   1  288.37   10.30
  -3   1   1  320.37   14.20
  -3   1   1  281.07   15.30
   1   2   1  298.87   14.80
  -3   1   1  309.27   12.40
   1   2   1  291.57   13.80
  -3   1   1  274.47   14.40
   1   2   1  277.47   13.50
   1   2   1  286.77   13.20
   1   2   1  298.37   11.30
   2  -3   1  287.67   13.20
   2  -3   1  269.67   11.60
   1   2   1  300.07   13.30
  -3   1   1  309.77   14.30
  -3   1   1  292.77   11.80
   2  -3   1  308.67   13.60
  -3   1   1  294.97   10.90
  -3   1   1  288.97   14.70
   1   2   1  285.17   12.60
   1   2   1  296.97   13.70
   1   2   1  298.07   14.70
   2  -3   1  298.57   13.60
  -3   1   1  298.07   12.70
   1   2   1  288.07   14.00
  -3   1   1  303.07   11.00
  -2   4  -1   14.60    3.70
  -2  -2  -1   11.70    3.70
  -2  -2  -1   16.90    3.40
  -2   4  -1   12.60    2.80
  -2  -2  -1   20.70    4.10
  -2   4  -1   14.90    2.70
  -2   4  -1   16.10    2.10
   4  -2  -1   12.00    3.80
   4  -2  -1   16.80    4.10
   4  -2  -1   14.00    3.10
   4  -2  -1   20.60    4.30
   4  -2  -1   16.90    3.50
   4  -2  -1   20.90    4.10
  -2  -2  -1   17.10    4.10
   4  -2  -1   20.30    2.70
  -2  -2  -1   17.20    1.40
  -2   4  -1   14.70    4.30
   4  -2  -1   15.10    4.50
  -2   4  -1   15.20    2.60
  -2  -2  -1   17.10    4.00
  -2  -2  -1   15.80    2.90
  -2   4  -1   21.70    3.30
  -2  -2  -1   15.50    4.30
  -2  -2  -1   12.20    3.40
  -2  -2  -1   14.90    3.50
  -2   4  -1   26.60    4.70
  -2  -2  -1   19.60    6.50
  -2   4  -1   17.00    4.10
   4  -2  -1   15.20    3.70
   4  -2  -1   12.50    2.30
  -2   4  -1   13.10    3.10
  -2   4  -1   22.60    4.30
  -2   4  -1   15.70    3.70
   4  -2  -1   18.80    3.70
  -2  -2  -1   20.00    4.90
   4  -2  -1   17.00    4.40
  -2  -2  -1   11.00    2.90
   4  -2  -1   12.70    2.30
  -2   4  -1   13.80    3.30
   4  -2  -1   19.60    4.50
   4  -2  -1   18.40    3.10
  -2  -2  -1   17.00    3.00
   2   2   1   17.00    2.30
  -4   2   1   16.00    4.50
  -4   2   1   13.10    4.30
   2   2   1   13.70    3.60
  -4   2   1    6.30    3.40
   2   2   1   17.90    3.40
   2  -4   1   17.80    3.70
   2  -4   1   15.40    3.90
   2  -4   1   13.60    3.60
   2   2   1   17.60    4.00
   2   2   1   21.20    5.00
  -4   2   1   12.50    3.40
   2  -4   1   16.20    2.70
   2  -4   1   18.50    3.70
   2  -4   1   15.10    4.80
   2   2   1   13.60    3.70
   2  -4   1   13.00    3.40
  -4   2   1   21.40    4.30
  -4   2   1   18.70    3.00
  -4   2   1   17.70    4.40
   2   2   1   17.40    3.70
   2  -4   1   17.80    3.60
   2  -4   1   11.90    2.30
  -4   2   1   16.20    2.30
   2   2   1   17.00    3.80
   2  -4   1   19.30    3.80
   2   2   1   20.00    3.60
   2   2   1   26.20    5.50
   2  -4   1   19.00    5.20
  -4   2   1    9.80    3.70
   2  -4   1   17.80    4.60
  -4   2   1   18.80    5.40
   2  -4   1   13.50    3.20
   2  -4   1   13.80    3.50
   2   2   1   11.10    3.70
   2  -4   1   16.40    3.30
  -4   2   1   17.20    2.90
  -4   2   1   21.80    3.40
   2   2   1   15.90    3.70
   2   2   1   17.70    4.00
  -4   2   1   11.90    4.10
  -4   2   1   16.90    3.20
   2   2   1   16.00    3.30
  -4   2   1   15.80    2.20
   2  -4   1   22.00    3.70
  -4   2   1   14.30    4.70
   2   2   1   26.70    4.40
   2   2   1   10.90    2.90
  -4   2   1   19.20    4.90
  -4   2   1   14.30    3.10
   2  -4   1   12.00    2.90
  -4   2   1   26.20    4.00
  -4   2   1   14.40    3.50
   5  -3  -1  112.79    8.70
  -2   5  -1  108.79    9.60
  -2   5  -1  100.99    5.10
  -3  -2  -1  101.79    8.80
   5  -3  -1   92.49    5.90
  -2   5  -1  104.89    8.20
   5  -3  -1  110.19    8.90
  -3  -2  -1  101.09    7.90
   5  -3  -1  109.29   10.00
  -3  -2  -1  110.29   12.30
  -2   5  -1  107.29    6.70
  -3  -2  -1  118.99   16.00
  -2   5  -1   88.09    8.20
  -3  -2  -1  113.39    8.30
   5  -3  -1  117.19    8.60
   5  -3  -1  105.59    7.70
  -3  -2  -1  101.59   10.60
  -2   5  -1   96.19    7.20
   5  -3  -1  101.29    6.60
   5  -3  -1  103.59    4.30
   5  -3  -1  102.19    9.00
  -2   5  -1   93.09    8.40
  -3  -2  -1   99.09    9.20
   5  -3  -1   89.69    8.20
  -3  -2  -1   89.99   11.30
  -2   5  -1  100.39    6.80
  -3  -2  -1   95.79    7.80
  -2   5  -1   94.69    8.30
  -3  -2  -1  108.59    9.50
   5  -3  -1  101.99   11.00
  -2   5  -1  106.49    9.00
  -3  -2  -1  108.69    8.70
   5  -3  -1   83.59   11.00
  -2   5  -1  103.39   11.40
   5  -3  -1   99.69    5.60
   5  -3  -1   98.89    8.10
  -3  -2  -1   87.49    7.00
  -2   5  -1   94.19    7.30
   5  -3  -1   99.69    8.90
   3   2   1   93.69    7.60
   3   2   1  112.69   12.70
  -5   3   1   79.99   10.70
  -5   3   1   85.49    7.00
  -5   3   1   96.59   11.60
   2  -5   1   71.19   10.20
   3   2   1   98.69    7.60
   2  -5   1   86.79   12.40
  -5   3   1   94.79    8.70
  -5   3   1   73.49    8.80
   2  -5   1   73.49   11.00
  -5   3   1   70.59   10.00
   2  -5   1   85.69    7.40
  -5   3   1   84.29   10.90
  -5   3   1   80.49    7.50
  -5   3   1   92.89    8.80
  -5   3   1   89.69    6.70
  -5   3   1   95.29   12.60
  -5   3   1   84.09    4.00
   2  -5   1   81.49    9.50
   2  -5   1   93.59    8.30
  -5   3   1   82.29   10.40
   3   2   1   74.79   10.00
   2  -5   1   80.19    7.50
   2  -5   1   87.09    7.90
   3   2   1   88.19    8.00
   3   2   1   84.49    7.40
   2  -5   1   95.39    6.20
   2  -5   1  102.99    8.20
   3   2   1   90.19   10.20
   2  -5   1   81.79    5.60
   2  -5   1   94.19    7.90
   3   2   1   77.49    9.30
   3   2   1   81.09   10.20
   3   2   1   64.89    7.60
  -5   3   1   79.19    7.70
   2  -5   1   90.19    7.20
   3   2   1  101.49    9.20
  -5   3   1   83.39   10.70
  -5   3   1   89.29    6.00
   3   2   1   80.59    9.30
   2  -5   1   80.19    9.10
   3   2   1   84.89    7.70
  -1   4  -1 1048.20   37.70
  -1   4  -1 1076.49   39.50
  -1   4  -1 1010.20   39.60
  -3  -1  -1 1038.00   34.70
  -1   4  -1 1064.39   36.10
  -3  -1  -1 1056.99   44.70
  -1   4  -1 1048.40   38.00
   4  -3  -1 1061.49   38.70
  -3  -1  -1 1018.60   38.70
  -3  -1  -1 1049.79   40.30
   4  -3  -1  989.60   37.50
  -3  -1  -1 1062.59   37.10
   4  -3  -1 1085.99   36.20
  -1   4  -1 1023.60   38.00
   4  -3  -1 1024.80   39.20
  -3  -1  -1 1038.20   33.50
   4  -3  -1  950.00   37.00
  -3  -1  -1 1069.39   39.50
   4  -3  -1 1042.40   34.70
   4  -3  -1 1000.40   38.50
   4  -3  -1  957.60   41.00
  -3  -1  -1 1046.30   38.80
  -1   4  -1 1039.90   39.00
  -1   4  -1  995.50   38.70
  -3  -1  -1 1080.39   42.70
  -3  -1  -1 1036.70   38.20
  -3  -1  -1 1061.89   38.70
   4  -3  -1 1056.09   41.30
   4  -3  -1 1020.60   37.80
  -1   4  -1 1099.29   35.10
   4  -3  -1 1032.60   36.80
  -1   4  -1 1022.80   37.70
   4  -3  -1 1053.19   38.80
  -3  -1  -1 1040.90   37.90
   4  -3  -1 1060.99   37.30
  -4   3   1  989.70   39.40
   1  -4   1 1067.89   40.20
  -4   3   1 1034.40   42.60
   1  -4   1 1068.79   39.30
   1  -4   1 1070.59   39.80
   3   1   1 1051.89   39.60
   3   1   1 1062.49   33.40
  -4   3   1 1010.20   40.20
   1  -4   1 1043.30   42.10
   1  -4   1 1058.49   35.50
   3   1   1 1056.69   40.20
  -4   3   1  884.21   34.30
   3   1   1 1069.09   38.30
   1  -4   1 1075.19   35.20
   1  -4   1 1081.99   35.00
  -4   3   1 1085.69   34.60
   3   1   1 1012.50   37.60
   1  -4   1 1004.70   37.70
   1  -4   1 1092.89   38.50
   3   1   1 1046.10   37.80
   1  -4   1 1080.99   37.00
   3   1   1 1065.89   41.90
   1  -4   1 1097.19   39.30
  -4   3   1 1079.19   34.70
  -4   3   1 1036.90   38.90
   1  -4   1 1115.09   38.50
   1  -4   1 1039.50   33.40
  -4   3   1 1099.19   40.20
   3   1   1 1021.10   38.30
   3   1   1 1073.89   37.20
  -4   3   1 1010.50   40.30
  -4   3   1 1017.60   40.40
  -4   3   1 1074.99   40.50
   1  -4   1 1051.29   36.00
   1  -4   1 1066.69   37.90
   3   1   1 1005.00   37.30
  -4   3   1 1051.29   37.60
   3   1   1 1046.70   40.00
  -4   3   1 1145.79   41.20
   1  -4   1 1082.19   41.10
   3   1   1 1036.80   32.70
  -4   3   1 1046.60   38.60
   3   1   1 1090.59   39.00
  -4   3   1 1061.39   35.40
   1  -4   1 1055.39   43.20
   1  -4   1 1016.10   36.40
   3   1   1  994.80   38.70
   3   1   1 1044.70   39.20
   3  -3  -1   72.39    6.10
   0   3  -1   79.09    6.10
  -3   0  -1   86.99    7.00
  -3   0  -1   81.79    3.90
   0   3  -1   79.49    7.00
  -3   0  -1   78.99    5.20
  -3   0  -1   84.89    6.90
   0   3  -1   79.19    5.50
  -3   0  -1   76.09    6.60
   3  -3  -1   76.79    3.90
   0   3  -1   79.89    5.90
   0   3  -1   87.99    5.50
   3  -3  -1   77.69    6.40
  -3   0  -1   76.89    7.00
  -3   0  -1   76.19    5.50
  -3   0  -1  102.89    7.10
   0   3  -1   88.39    7.10
   3  -3  -1   82.59    6.70
   0   3  -1   81.79    6.50
   0   3  -1   90.39    6.30
   0   3  -1   77.69    6.60
   0   3  -1   93.29    6.60
   3  -3  -1   75.69    4.70
   3  -3  -1   86.49    6.30
   0   3  -1   79.29    5.00
  -3   0  -1   78.29    9.60
  -3   0  -1   79.89    6.70
   0   3  -1   92.39    7.20
  -3   0  -1   97.09    8.10
   3  -3  -1   76.09    5.50
   3  -3  -1   73.69    8.80
   3  -3  -1   83.09    7.10
  -3   0  -1   92.59    6.30
   0   3  -1   79.89    7.00
  -3   0  -1   79.89    7.80
   3  -3  -1   85.69    6.50
   3  -3  -1   84.79    4.60
   0   3  -1   81.49    5.90
   3  -3  -1   80.39    6.10
   0   3  -1   83.89    6.20
   0   3  -1   87.49    6.80
  -3   0  -1   83.49    6.70
   3  -3  -1  104.79    7.20
   3  -3  -1   82.59    7.40
   0  -3   1  100.59    7.60
   0  -3   1   88.19    8.60
  -3   3   1   97.59    5.90
  -3   3   1   84.59    6.70
   0  -3   1   93.79    5.80
   3   0   1   86.29    5.60
  -3   3   1   78.79    6.40
   3   0   1   90.39    6.20
  -3   3   1   92.79    7.30
  -3   3   1   86.89    7.30
  -3   3   1  100.39    6.00
  -3   3   1   89.99    5.10
  -3   3   1   83.59    7.00
   3   0   1   92.69    7.60
   0  -3   1   90.69    6.10
   3   0   1   87.89    6.80
   0  -3   1   83.69    8.20
   0  -3   1   97.79    6.50
   0  -3   1  101.89    7.30
  -3   3   1  100.29    9.00
  -3   3   1   95.49    8.70
   0  -3   1   92.99    6.90
   3   0   1   96.19    6.10
  -3   3   1   94.39    6.60
   0  -3   1   79.69    7.30
  -3   3   1  100.79    7.10
  -3   3   1   97.29    4.40
  -3   3   1   80.99    4.50
   0  -3   1   96.39    7.80
  -3   3   1   95.19    7.50
  -3   3   1   92.09    6.90
   3   0   1   86.79    6.40
   0  -3   1   85.29    6.10
  -3   3   1   88.99    6.70
  -3   3   1   87.29    6.60
   3   0   1   84.29    6.80
   0  -3   1   87.39    7.30
   0  -3   1   89.29    5.80
   3   0   1   91.09    7.40
   0  -3   1   91.49    4.90
   0  -3   1  100.39    7.30
  -3   3   1   92.19    4.80
   0  -3   1   84.09    6.40
  -3   3   1   89.99    5.10
   3   0   1   86.59    7.50
   0  -3   1   89.19    4.90
   0  -3   1  100.29    5.60
   3   0   1   88.89    7.10
   3   0   1   91.39    5.80
   3   0   1   77.29    6.50
   3   0   1   97.59    6.80
   0  -3   1   90.29    5.00
   3   0   1   99.19    8.20
   3   0   1   99.19    8.10
  -3   3   1   83.29    4.80
  -3   3   1   96.59    5.00
  -3   3   1   82.99    6.50
  -3   1  -1  276.87   14.50
   1   2  -1  298.27   11.20
   1   2  -1  280.27   13.80
   2  -3  -1  293.67   13.70
  -3   1  -1  309.07   12.20
   1   2  -1  308.97   14.60
  -3   1  -1  284.07   14.30
  -3   1  -1  304.87   13.10
  -3   1  -1  291.87   12.90
   1   2  -1  287.67   13.20
   2  -3  -1  303.47   13.40
   1   2  -1  298.37   10.30
   2  -3  -1  319.97   13.00
   1   2  -1  295.07   14.30
   2  -3  -1  300.67   12.60
  -3   1  -1  307.47   13.60
   2  -3  -1  295.87   11.20
   2  -3  -1  277.77   15.50
   1   2  -1  303.87   13.90
   2  -3  -1  296.07   12.90
   1   2  -1  273.37   12.70
   1   2  -1  289.47   12.60
  -3   1  -1  302.07   13.40
   2  -3  -1  275.97   11.90
  -3   1  -1  298.17   14.20
   2  -3  -1  290.57   14.10
   2  -3  -1  317.47   12.10
  -3   1  -1  311.47   13.00
   1   2  -1  335.57   13.70
   2  -3  -1  328.47   17.80
   2  -3  -1  300.87   12.00
   1   2  -1  260.47   12.80
   1   2  -1  296.37   14.00
   2  -3  -1  315.37   15.80
  -3   1  -1  290.87   14.30
   2  -3  -1  301.67   11.30
   2  -3  -1  305.07   12.50
   2  -3  -1  289.97   13.70
   1   2  -1  288.07   12.60
  -3   1  -1  291.07   14.20
  -3   1  -1  312.57   13.90
   1   2  -1  308.27   14.20
   1   2  -1  303.47   14.70
   1   2  -1  286.87   12.90
   1   2  -1  280.07   13.50
   2  -3  -1  290.77   11.00
   3  -1   1  293.47   12.40
   3  -1   1  313.27   12.20
  -2   3   1  300.07   11.00
   3  -1   1  306.77   14.40
  -2   3   1  289.27   13.50
   3  -1   1  308.17   13.40
  -1  -2   1  289.17   13.90
   3  -1   1  303.17   14.30
   3  -1   1  289.17   12.80
  -1  -2   1  276.07   13.20
  -1  -2   1  285.67   17.20
  -2   3   1  279.37   14.00
  -2   3   1  297.57   13.70
   3  -1   1  319.87   13.70
  -1  -2   1  299.97   12.30
   3  -1   1  301.17   15.50
  -1  -2   1  308.07   13.80
   3  -1   1  285.47   13.60
   3  -1   1  306.37   14.70
  -1  -2   1  293.87   12.60
  -1  -2   1  291.27   13.80
  -2   3   1  274.37   12.70
  -1  -2   1  316.87   16.00
  -1  -2   1  297.07   13.30
   3  -1   1  319.07   14.70
  -1  -2   1  301.27   13.40
  -2   3   1  289.47   14.50
  -1  -2   1  293.97   12.00
  -2   3   1  295.87   12.50
  -2   3   1  286.77   13.20
  -2   3   1  286.57   12.70
   3  -1   1  282.07   13.50
   3  -1   1  304.97   14.80
   3  -1   1  291.87   12.80
  -2   3   1  297.37   13.60
  -1  -2   1  315.77   14.50
   3  -1   1  292.97   13.60
  -2   3   1  282.77   12.80
  -1  -2   1  289.57   12.00
  -2   3   1  293.97    9.50
  -1  -2   1  303.17   11.80
  -1  -2   1  285.57   15.20
  -2   3   1  295.77   13.50
   3  -1   1  307.37   11.10
  -1  -2   1  292.27   11.30
  -1  -2   1  266.57   14.20
  -1  -2   1  293.87   14.00
  -1  -2   1  306.17   10.50
  -2   3   1  275.57   14.10
  -2   3   1  278.17   11.30
  -2   3   1  294.87   12.30
  -2   3   1  293.57   12.70
   3  -1   1  278.47   15.30
  -2   3   1  309.57   13.90
  -2   3   1  290.07   15.40
   3  -1   1  266.97   14.30
   2   1  -1  745.23   28.90
   1  -3  -1  803.22   25.40
  -3   2  -1  794.72   28.10
   1  -3  -1  790.22   28.70
   1  -3  -1  801.32   30.70
   2   1  -1  819.92   28.90
   2   1  -1  778.82   26.20
   2   1  -1  865.01   26.70
  -3   2  -1  768.62   28.90
   2   1  -1  762.32   29.00
   1  -3  -1  765.52   29.00
   1  -3  -1  787.52   28.50
   1  -3  -1  816.32   27.00
   1  -3  -1  869.61   29.70
   2   1  -1  812.52   31.00
   1  -3  -1  837.62   28.40
  -3   2  -1  780.72   27.60
  -3   2  -1  813.12   27.80
  -3   2  -1  814.42   29.60
   2   1  -1  754.02   27.20
   2   1  -1  809.12   31.20
  -3   2  -1  800.52   28.00
   2   1  -1  797.52   26.30
   1  -3  -1  811.62   33.00
  -3   2  -1  825.92   28.50
  -3   2  -1  810.32   29.00
  -3   2  -1  771.22   27.50
   2   1  -1  777.12   27.40
  -3   2  -1  767.12   24.60
   1  -3  -1  796.42   28.50
   1  -3  -1  729.73   30.10
   1  -3  -1  792.12   23.80
   1  -3  -1  796.22   28.70
   2   1  -1  795.12   29.00
   2   1  -1  793.62   27.40
  -3   2  -1  822.62   30.30
  -3   2  -1  781.12   29.90
   2   1  -1  816.92   27.20
   1  -3  -1  781.22   25.60
   2   1  -1  804.82   27.90
  -3   2  -1  775.12   28.40
  -3   2  -1  782.22   30.60
  -3   2  -1  796.22   27.90
   2   1  -1  796.52   28.40
   1  -3  -1  759.02   31.50
   1  -3  -1  792.12   28.10
   1  -3  -1  775.82   25.00
   1  -3  -1  774.22   28.60
   1  -3  -1  796.62   26.20
   2   1  -1  795.52   29.40
   3  -2   1  752.92   28.30
   3  -2   1  785.72   29.20
  -1   3   1  712.23   26.40
   3  -2   1  755.72   27.30
   3  -2   1  729.23   30.90
   3  -2   1  761.72   27.10
   3  -2   1  758.92   27.70
  -2  -1   1  767.92   26.20
  -2  -1   1  772.52   29.00
  -1   3   1  737.93   26.40
   3  -2   1  729.13   30.80
  -1   3   1  762.02   27.90
   3  -2   1  747.93   28.30
   3  -2   1  827.62   31.00
  -1   3   1  765.02   26.30
   3  -2   1  770.02   28.80
   3  -2   1  754.62   28.20
   3  -2   1  752.02   28.90
  -2  -1   1  776.02   25.30
  -1   3   1  692.73   31.90
  -2  -1   1  751.52   27.90
  -2  -1   1  775.32   26.60
   3  -2   1  789.72   25.00
   3  -2   1  756.32   27.80
   3  -2   1  754.12   27.90
  -1   3   1  751.32   25.80
  -2  -1   1  746.03   28.20
  -2  -1   1  775.02   27.90
  -2  -1   1  753.32   28.50
  -1   3   1  782.62   28.60
  -1   3   1  762.52   25.90
  -1   3   1  788.12   29.90
  -2  -1   1  787.32   31.10
  -1   3   1  750.52   30.00
  -2  -1   1  750.42   29.10
  -2  -1   1  730.43   28.20
  -1   3   1  731.13   28.30
  -2  -1   1  773.12   34.00
  -1   3   1  762.12   27.00
  -2  -1   1  772.92   26.80
  -1   3   1  793.52   28.90
   3  -2   1  736.83   29.00
   3  -2   1  801.92   28.30
  -1   3   1  726.03   28.30
  -2  -1   1  798.22   27.20
  -2  -1   1  759.72   28.90
  -2  -1   1  759.92   28.10
  -1   3   1  748.73   27.20
  -2  -1   1  774.72   25.30
  -1   3   1  790.82   28.00
  -2  -1   1  807.62   30.70
   3  -2   1  753.62   28.60
   3  -2   1  746.73   27.70
  -1   3   1  743.03   29.70
   0  -3  -1   84.29    4.60
   3   0  -1   86.19    5.70
   3   0  -1   89.69    4.80
   0  -3  -1   80.89    6.30
  -3   3  -1   91.69    7.20
  -3   3  -1   84.69    6.70
   0  -3  -1   91.69    8.60
   3   0  -1   66.29    6.30
   3   0  -1   83.59    7.40
  -3   3  -1   90.19    7.40
   0  -3  -1   80.39    6.90
   0  -3  -1   74.39    9.90
  -3   3  -1   87.89    6.20
   3   0  -1   89.79    8.00
   0  -3  -1   82.59    6.90
   0  -3  -1   83.59    8.10
  -3   3  -1   75.59    5.80
  -3   3  -1   94.29    8.70
   3   0  -1  100.09   11.20
  -3   3  -1   83.49    5.50
  -3   3  -1   80.89    6.40
   3   0  -1   90.59    5.40
   0  -3  -1   80.39    4.70
   3   0  -1   86.49    6.50
   3   0  -1   74.49    6.30
  -3   3  -1   79.49    6.10
  -3   3  -1   83.69    6.70
  -3   3  -1   82.99    4.30
  -3   3  -1   74.49    6.80
   3   0  -1   87.99    6.70
   0  -3  -1   86.99    6.90
   0  -3  -1   84.19    6.40
  -3   3  -1   85.99    6.80
  -3   3  -1   84.89    6.80
   3   0  -1   85.59    6.50
   0  -3  -1   80.39    6.00
   3   0  -1   93.79    5.50
  -3   3  -1   83.39    5.40
   3   0  -1   74.39    6.20
   3   0  -1   77.49    6.70
   0  -3  -1   82.29    5.10
   0  -3  -1   82.39    6.90
   0  -3  -1   90.99    6.00
   3   0  -1   81.89    5.50
   3   0  -1   86.19    7.00
  -3   3  -1   85.19    6.40
   0  -3  -1   84.59    4.40
  -3   0   1   97.39    7.80
   3  -3   1  107.39    7.30
  -3   0   1   84.69    9.90
   0   3   1   97.09    7.00
  -3   0   1  101.29    7.30
  -3   0   1   88.59    5.70
   3  -3   1   94.09    6.10
   0   3   1   85.89    7.50
  -3   0   1   98.49    7.60
   3  -3   1   88.39    9.70
   0   3   1   94.79    6.90
   3  -3   1   99.69    6.60
   3  -3   1   99.09    7.40
   0   3   1   90.29    6.50
  -3   0   1   98.59    5.80
  -3   0   1   90.79    5.20
  -3   0   1   92.69    4.70
   0   3   1   89.39    7.40
   0   3   1   81.69    4.20
  -3   0   1   86.19   11.30
   3  -3   1   94.99    5.70
   3  -3   1   89.39    4.10
   3  -3   1   97.69    6.40
  -3   0   1   95.39    7.40
   0   3   1   92.09    3.70
   0   3   1   89.09    4.30
  -3   0   1   88.39    8.40
  -3   0   1   88.29    5.10
   3  -3   1   87.59    7.40
   0   3   1   90.49    6.50
   3  -3   1   99.19    7.30
   3  -3   1   78.19    6.90
   0   3   1   86.29    5.20
  -3   0   1  102.29    6.70
   0   3   1   91.49    5.00
   0   3   1  103.39    7.20
  -3   0   1   89.99    6.40
  -3   0   1   96.29    4.30
   0   3   1   87.89    5.70
  -3   0   1   89.59    4.50
  -3   0   1   84.59    5.90
   0   3   1   87.39    7.40
   3  -3   1   90.79    7.10
   0   3   1   83.69    6.30
   3  -3   1   81.39    6.30
   3  -3   1   81.29    5.90
  -3   0   1   93.29    7.00
  -3   0   1   89.69    7.10
   0   3   1   89.09    6.90
   0   3   1   84.19    6.60
   0   3   1   87.69    6.80
   3  -3   1  107.89    9.40
  -3   0   1   91.09    8.10
  -1  -3  -1  153.78   10.40
   4  -1  -1  173.88   10.10
   4  -1  -1  158.48    7.20
  -1  -3  -1  189.38   15.20
  -1  -3  -1  161.38   10.60
  -3   4  -1  160.98   10.80
   4  -1  -1  157.88    6.50
  -3   4  -1  170.48    9.90
   4  -1  -1  152.08   10.00
  -3   4  -1  158.28    9.40
   4  -1  -1  163.18   10.20
  -3   4  -1  158.98    9.50
  -1  -3  -1  162.88   10.60
  -1  -3  -1  191.58   12.40
  -3   4  -1  166.48   10.10
  -3   4  -1  155.28    7.60
  -3   4  -1  159.88    8.40
  -3   4  -1  169.88   10.80
   4  -1  -1  152.78   11.20
  -1  -3  -1  157.48   10.10
  -1  -3  -1  151.78    9.80
  -3   4  -1  151.08    9.80
  -3   4  -1  167.68    8.10
  -3   4  -1  151.38    9.50
  -3   4  -1  168.28   12.50
   4  -1  -1  151.48    9.10
   4  -1  -1  142.49    9.30
   4  -1  -1  182.28   11.70
   4  -1  -1  169.48   10.90
  -1  -3  -1  158.88    7.50
   4  -1  -1  154.68    7.00
  -3   4  -1  165.18   10.10
  -1  -3  -1  159.98    8.10
   4  -1  -1  166.18   13.60
   4  -1  -1  146.19   11.00
  -3   4  -1  170.18   11.10
  -1  -3  -1  158.88   10.30
  -3   4  -1  170.78    9.70
   4  -1  -1  170.08   11.40
  -1  -3  -1  167.18   12.40
  -3   4  -1  173.68   10.60
   4  -1  -1  147.99    8.70
   4  -1  -1  171.28    9.10
  -1  -3  -1  155.78   10.80
   4  -1  -1  158.68   11.80
  -1  -3  -1  151.78    9.90
  -4   1   1  170.18    7.50
  -4   1   1  157.68    8.80
   1   3   1  157.58   11.20
  -4   1   1  157.18    8.80
   1   3   1  159.28    9.20
   1   3   1  174.18    9.30
   3  -4   1  154.68    8.80
   3  -4   1  163.18   10.50
  -4   1   1  163.18    9.90
   1   3   1  154.28    9.70
   3  -4   1  179.18   11.10
   3  -4   1  153.18    9.30
   1   3   1  165.18   11.70
   1   3   1  151.98   10.00
   1   3   1  171.18   12.20
  -4   1   1  163.28    7.50
  -4   1   1  165.58   12.60
  -4   1   1  177.68   11.40
  -4   1   1  153.58   10.40
  -4   1   1  156.18    7.20
  -4   1   1  136.69   10.80
   3  -4   1  156.48    8.50
  -4   1   1  168.08   11.50
   1   3   1  163.38    7.70
   1   3   1  157.28    8.00
  -4   1   1  167.38   10.60
   3  -4   1  152.58   10.00
  -4   1   1  163.68   13.30
   3  -4   1  159.68    8.00
   1   3   1  163.48    7.80
   1   3   1  172.18   11.20
   1   3   1  171.38   10.80
   3  -4   1  158.18   11.30
   1   3   1  152.98   10.20
   1   3   1  156.48    9.90
   3  -4   1  160.28    8.50
  -4   1   1  159.18   12.70
   3  -4   1  159.08    9.90
   1   3   1  168.48   10.60
   1   3   1  174.18   10.30
   3  -4   1  168.98   13.50
  -4   1   1  157.48    7.60
   3  -4   1  160.98    9.80
   3  -4   1  146.29   10.10
  -4   1   1  156.08   10.20
   3  -4   1  150.88   11.70
  -4   1   1  141.99   12.70
   1   3   1  158.68    7.40
   1   3   1  169.58    8.90
   3  -4   1  170.78    9.60
   1   3   1  162.58   11.30
  -3   5  -1   21.00    2.90
  -3   5  -1   25.00    5.80
   5  -2  -1   21.20    5.40
   5  -2  -1   29.20    6.30
  -3   5  -1   29.10    4.60
   5  -2  -1   30.20    3.50
  -2  -3  -1   30.80    5.70
  -2  -3  -1   30.00    5.70
   5  -2  -1   33.90    5.70
  -2  -3  -1   24.80    5.80
  -2  -3  -1   21.10    4.60
   5  -2  -1   28.40    4.60
  -2  -3  -1   24.20    5.20
  -2  -3  -1   20.10    7.10
  -2  -3  -1   25.70    4.60
   5  -2  -1   25.20    5.10
   5  -2  -1   21.60    4.80
  -3   5  -1   23.50    4.90
   5  -2  -1   22.20    3.60
  -3   5  -1   18.00    5.40
  -2  -3  -1   20.40    5.30
  -3   5  -1   23.80    5.00
   5  -2  -1   29.80    6.60
  -2  -3  -1   23.30    4.80
  -2  -3  -1   18.90    3.90
   5  -2  -1   23.40    5.70
  -3   5  -1   20.80    4.50
  -2  -3  -1   28.20    4.00
  -3   5  -1   21.10    4.60
  -3   5  -1   25.00    4.90
  -3   5  -1   16.60    3.50
   5  -2  -1   26.60    3.40
  -3   5  -1   25.70    4.30
  -2  -3  -1   32.80    6.20
   5  -2  -1   25.40    5.10
   5  -2  -1   18.70    4.60
   5  -2  -1   21.00    5.00
  -2  -3  -1   26.70    4.10
  -2  -3  -1   29.10    6.50
  -3   5  -1   16.80    4.20
  -2  -3  -1   19.00    2.30
  -5   2   1   40.90    4.70
  -5   2   1   34.10    6.90
   2   3   1   20.00    4.00
   2   3   1   28.30    6.30
   2   3   1   20.00    4.80
  -5   2   1   23.90    5.30
   2   3   1   23.30    5.90
  -5   2   1   32.50    7.10
   3  -5   1   19.50    4.00
   2   3   1   18.90    2.90
  -5   2   1   23.60    6.20
   2   3   1   30.10    5.00
   3  -5   1   23.70    5.40
   3  -5   1   21.50    4.50
   3  -5   1   22.80    4.40
   2   3   1   20.30    4.80
   3  -5   1   21.60    3.50
   2   3   1   17.70    4.50
   3  -5   1   26.10    4.60
  -5   2   1   26.70    4.40
   3  -5   1   18.20    5.20
  -5   2   1   19.00    4.30
  -5   2   1   27.90    4.20
  -5   2   1   17.60    5.40
   3  -5   1   28.40    5.00
   3  -5   1   22.50    6.20
  -5   2   1   18.00    3.20
   3  -5   1   19.60    6.30
   2   3   1   18.50    4.60
   3  -5   1   20.90    3.60
   3  -5   1   16.60    3.50
  -5   2   1   17.90    4.40
  -5   2   1   25.50    3.10
  -5   2   1   24.50    6.60
  -5   2   1   17.30    3.40
  -5   2   1   30.80    7.00
   2   3   1   18.70    4.60
   2   3   1   27.40    5.20
   2   3   1   20.40    4.50
   3  -5   1   23.10    5.20
   3  -5   1   24.60    5.40
   2   3   1   24.10    5.80
   2   3   1   20.90    2.80
   3  -5   1   21.50    4.70
   2   3   1   23.00    4.10
  -5   2   1   17.00    3.90
  -5   2   1   20.60    4.90
   2   3   1   27.00    4.20
  -3   6  -1  345.97   16.20
   6  -3  -1  359.06   15.70
   6  -3  -1  350.26   19.20
  -3   6  -1  335.67   13.80
  -3   6  -1  339.07   18.60
  -3   6  -1  343.77   19.30
   6  -3  -1  372.16   21.00
  -3   6  -1  343.07   18.90
  -3   6  -1  383.46   19.60
  -3   6  -1  338.97   20.90
  -3  -3  -1  339.27   17.50
  -3   6  -1  351.16   16.90
  -3  -3  -1  383.76   21.80
  -3  -3  -1  359.06   19.70
  -3  -3  -1  340.77   25.40
  -3  -3  -1  353.26   19.20
   6  -3  -1  339.97   19.30
  -3  -3  -1  352.26   18.50
   6  -3  -1  335.47   21.40
   6  -3  -1  339.37   18.50
  -3  -3  -1  336.47   19.20
  -3  -3  -1  346.67   19.80
   6  -3  -1  341.17   19.10
  -3  -3  -1  318.67   20.20
  -3  -3  -1  343.17   16.70
  -3   6  -1  346.47   18.60
  -3  -3  -1  343.47   12.10
   6  -3  -1  371.66   20.90
   6  -3  -1  341.97   18.00
  -3   6  -1  341.97   19.00
  -3   6  -1  351.46   16.40
   6  -3  -1  333.07   17.90
  -3   6  -1  319.67   20.10
   6  -3  -1  353.06   16.60
   6  -3  -1  337.27   20.00
   6  -3  -1  353.46   13.60
  -3  -3  -1  340.67   16.30
   6  -3  -1  349.67   15.40
  -3  -3  -1  389.66   19.50
  -3  -3  -1  343.47   20.90
   6  -3  -1  349.87   20.60
   3  -6   1  350.46   18.50
  -6   3   1  377.66   22.00
  -6   3   1  387.56   20.70
   3   3   1  364.86   17.60
   3  -6   1  348.07   15.00
   3   3   1  344.77   20.80
   3   3   1  338.77   18.70
   3   3   1  371.96   19.30
  -6   3   1  353.16   22.40
   3   3   1  326.57   20.80
  -6   3   1  333.87   20.50
   3   3   1  339.07   17.30
   3   3   1  360.76   18.70
  -6   3   1  344.77   16.50
   3   3   1  363.56   18.30
   3   3   1  335.07   14.20
   3  -6   1  333.97   17.30
   3  -6   1  330.97   23.20
  -6   3   1  359.76   21.80
  -6   3   1  345.87   20.10
   3  -6   1  360.36   18.80
   3  -6   1  344.67   19.30
   3   3   1  340.77   19.60
   3  -6   1  353.76   22.10
   3  -6   1  348.37   18.70
   3  -6   1  365.36   17.80
   3   3   1  366.76   22.60
   3   3   1  343.07   17.00
  -6   3   1  333.97   17.10
   3  -6   1  342.97   19.80
   3  -6   1  381.96   23.60
  -6   3   1  339.57   19.00
   3   3   1  342.77   19.60
  -6   3   1  322.67   22.20
   3   3   1  359.76   19.90
  -6   3   1  354.26   22.70
   3   3   1  327.97   19.30
   3  -6   1  397.96   20.20
  -6   3   1  338.17   18.50
   3   3   1  348.47   13.30
  -6   3   1  355.66   21.90
  -6   3   1  359.66   13.20
  -6   3   1  343.17   17.60
   3  -6   1  344.87   15.00
   7  -4  -1  954.10   44.40
  -3   7  -1  949.01   37.50
  -3   7  -1  946.71   35.40
  -4  -3  -1  970.70   38.50
   7  -4  -1  983.00   42.30
   7  -4  -1  954.30   35.30
   7  -4  -1  938.61   38.00
  -3   7  -1  931.51   39.00
   7  -4  -1  997.00   42.10
  -3   7  -1  948.71   40.20
  -4  -3  -1  938.31   40.40
  -3   7  -1  963.50   42.50
  -4  -3  -1  914.51   43.20
  -3   7  -1  956.70   41.00
  -3   7  -1  926.71   40.30
   7  -4  -1  969.60   40.50
   7  -4  -1  949.71   40.50
  -4  -3  -1  926.31   40.40
  -4  -3  -1  994.30   39.20
   7  -4  -1  951.10   39.10
  -3   7  -1  933.31   39.50
   7  -4  -1  925.41   39.40
   7  -4  -1  985.70   35.00
   7  -4  -1  960.10   40.20
  -4  -3  -1  947.51   43.10
  -3   7  -1  923.71   42.80
  -3   7  -1 1009.90   43.40
  -4  -3  -1  938.31   42.30
  -4  -3  -1  914.71   40.40
  -4  -3  -1  892.51   40.70
   7  -4  -1  926.31   42.80
  -4  -3  -1  984.30   50.39
   7  -4  -1  945.31   41.90
  -4  -3  -1  974.60   37.00
  -3   7  -1  908.91   39.90
  -3   7  -1  971.00   35.60
  -3   7  -1  975.90   36.70
  -4  -3  -1 1016.80   39.30
   4   3   1  969.40   40.40
  -7   4   1  981.30   47.00
  -7   4   1  913.01   43.30
  -7   4   1 1013.10   45.40
  -7   4   1  920.81   37.30
   4   3   1  930.81   41.10
   3  -7   1  862.71   45.00
   3  -7   1  924.51   40.00
  -7   4   1  938.11   41.20
   4   3   1  918.11   40.90
   4   3   1  970.50   43.30
   3  -7   1  944.61   40.20
   4   3   1  946.81   42.50
  -7   4   1  944.61   38.90
   3  -7   1  954.00   41.90
   3  -7   1  874.11   38.90
   3  -7   1  908.61   36.70
  -7   4   1  926.31   44.30
   4   3   1  960.90   38.60
   3  -7   1  913.41   38.10
  -7   4   1  921.41   38.30
  -7   4   1  964.10   40.50
   4   3   1  947.71   41.40
  -7   4   1  892.51   42.70
  -7   4   1  903.91   42.50
   3  -7   1  916.51   44.40
   4   3   1  957.00   39.40
  -7   4   1  884.51   42.90
   4   3   1  940.81   38.30
   4   3   1  964.90   37.20
   3  -7   1  897.81   46.10
   4   3   1  918.51   38.90
   4   3   1  989.90   41.50
  -7   4   1  943.51   37.00
   3  -7   1  942.91   39.50
   3  -7   1  910.71   33.80
   3  -7   1  922.31   39.60
   4   3   1  926.51   44.30
   3  -7   1  909.21   38.70
   3  -7   1  956.60   33.40
   6  -4  -1 1146.09   49.10
  -4  -2  -1 1234.78   55.49
  -4  -2  -1 1162.28   46.00
  -4  -2  -1 1081.09   48.40
  -4  -2  -1 1118.19   47.10
  -2   6  -1 1137.69   46.20
  -4  -2  -1 1135.69   46.50
  -4  -2  -1 1272.27   47.50
  -2   6  -1 1175.68   44.50
  -2   6  -1 1138.59   48.10
   6  -4  -1 1136.49   49.50
  -2   6  -1 1175.98   46.90
  -2   6  -1 1089.49   47.30
  -4  -2  -1 1161.08   44.30
  -4  -2  -1 1194.18   43.50
  -2   6  -1 1105.89   45.50
  -2   6  -1 1195.48   41.20
  -4  -2  -1 1182.18   46.10
   6  -4  -1 1123.79   44.90
  -4  -2  -1 1184.48   48.50
   6  -4  -1 1171.88   42.20
  -4  -2  -1 1173.78   43.70
  -2   6  -1 1243.08   43.00
  -2   6  -1 1176.58   41.20
   6  -4  -1 1099.79   45.80
  -2   6  -1 1180.38   45.10
  -2   6  -1 1212.58   44.30
   6  -4  -1 1145.99   45.80
   6  -4  -1 1168.28   40.50
   6  -4  -1 1192.08   45.10
  -4  -2  -1 1129.79   43.90
   6  -4  -1 1178.68   46.40
   6  -4  -1 1163.88   47.20
   6  -4  -1 1233.18   43.40
   6  -4  -1 1182.48   44.60
  -2   6  -1 1145.89   45.70
  -2   6  -1 1102.49   45.90
   6  -4  -1 1122.19   45.90
   2  -6   1 1167.48   44.60
   2  -6   1 1145.29   46.60
  -6   4   1 1126.29   48.80
  -6   4   1 1196.28   42.30
   2  -6   1 1191.88   45.40
   2  -6   1 1175.78   40.80
   4   2   1 1245.98   45.00
  -6   4   1 1220.98   47.10
  -6   4   1 1273.67   46.10
   4   2   1 1132.39   46.20
  -6   4   1 1210.68   44.30
   2  -6   1 1206.08   51.99
   4   2   1 1160.38   39.00
  -6   4   1 1216.98   52.49
  -6   4   1 1181.98   49.20
   2  -6   1 1243.18   46.20
   4   2   1 1154.18   46.60
   4   2   1 1190.98   44.50
   4   2   1 1168.28   44.30
   2  -6   1 1202.28   53.09
   2  -6   1 1211.58   46.30
   4   2   1 1135.89   46.50
   4   2   1 1196.08   44.00
   4   2   1 1180.28   45.70
   2  -6   1 1170.88   39.70
   4   2   1 1212.18   50.59
   4   2   1 1145.19   47.20
   2  -6   1 1164.38   38.90
   2  -6   1 1127.79   44.00
   4   2   1 1207.38   45.30
   2  -6   1 1230.88   44.90
   2  -6   1 1183.48   46.50
   4   2   1 1193.08   47.60
  -6   4   1 1178.78   48.70
  -6   4   1 1145.49   45.60
   4   2   1 1181.58   48.10
  -6   4   1 1216.98   49.00
   2  -6   1 1183.08   42.80
  -6   4   1 1192.48   48.40
  -6   4   1 1118.69   42.10
  -6   4   1 1168.68   48.90
   5  -4  -1  389.66   22.40
   5  -4  -1  418.86   20.60
  -1   5  -1  419.66   22.10
  -4  -1  -1  369.16   19.30
  -4  -1  -1  428.36   20.50
   5  -4  -1  403.36   23.20
   5  -4  -1  386.46   18.50
   5  -4  -1  425.46   18.60
  -1   5  -1  418.56   20.20
  -1   5  -1  407.66   20.30
  -1   5  -1  388.76   18.80
   5  -4  -1  425.56   20.10
  -4  -1  -1  419.86   23.70
  -1   5  -1  413.76   21.60
  -4  -1  -1  403.86   18.70
  -4  -1  -1  439.56   26.50
  -1   5  -1  416.16   20.90
  -1   5  -1  413.36   19.70
  -4  -1  -1  416.86   15.00
  -4  -1  -1  422.06   20.20
  -4  -1  -1  400.86   14.20
   5  -4  -1  415.66   20.10
  -1   5  -1  405.06   20.90
   5  -4  -1  405.76   20.80
  -1   5  -1  431.56   17.90
   5  -4  -1  426.36   19.80
  -4  -1  -1  439.56   22.60
  -4  -1  -1  422.36   22.50
   5  -4  -1  415.56   17.70
  -1   5  -1  418.96   19.90
   5  -4  -1  430.96   19.70
  -4  -1  -1  393.56   20.30
  -4  -1  -1  443.96   21.40
  -4  -1  -1  406.96   19.80
   5  -4  -1  428.96   20.50
  -5   4   1  408.06   16.20
   4   1   1  408.86   20.80
   1  -5   1  407.36   19.90
   4   1   1  425.56   23.40
  -5   4   1  379.46   21.30
  -5   4   1  409.56   21.20
   1  -5   1  394.26   23.00
  -5   4   1  418.26   20.70
  -5   4   1  381.16   21.40
   1  -5   1  395.66   20.60
   4   1   1  396.56   19.00
   4   1   1  421.16   20.60
   1  -5   1  395.06   21.00
   4   1   1  419.96   21.40
  -5   4   1  419.96   22.20
   4   1   1  385.06   20.10
  -5   4   1  425.56   22.10
   4   1   1  436.66   20.20
   1  -5   1  393.86   14.90
   1  -5   1  385.76   19.60
   4   1   1  410.86   14.40
  -5   4   1  416.86   17.00
   1  -5   1  371.86   17.50
  -5   4   1  385.66   16.60
  -5   4   1  415.96   24.40
   4   1   1  384.16   20.20
   4   1   1  409.26   18.80
  -5   4   1  361.86   14.80
   1  -5   1  398.56   19.00
   1  -5   1  405.86   16.00
   4   1   1  443.86   19.20
   4   1   1  427.96   22.00
   1  -5   1  412.56   18.10
  -5   4   1  395.66   21.40
   1  -5   1  412.96   20.70
   4   1   1  399.36   14.40
   1  -5   1  394.46   19.70
   1  -5   1  404.86   17.50
  -5   4   1  399.76   19.60
   4   1   1  420.96   19.50
   1  -5   1  399.86   21.20
  -5   4   1  388.56   19.90
   1  -5   1  411.46   22.80
   1  -5   1  377.16   23.90
  -4   0  -1 2293.57   83.19
  -4   0  -1 2305.07   76.99
   0   4  -1 2353.26   76.09
   4  -4  -1 2326.37   72.69
   4  -4  -1 2303.97   77.69
  -4   0  -1 2263.57   82.29
  -4   0  -1 2159.38   78.59
   4  -4  -1 2314.77   70.59
  -4   0  -1 2355.96   78.39
   4  -4  -1 2331.37   70.49
   4  -4  -1 2457.35   76.89
   0   4  -1 2262.07   77.69
   4  -4  -1 2331.57   77.49
   0   4  -1 2242.58   78.09
   4  -4  -1 2186.88   81.69
   0   4  -1 2372.66   76.29
  -4   0  -1 2334.17   78.09
   0   4  -1 2231.38   75.49
   4  -4  -1 2246.38   76.99
   0   4  -1 2289.77   75.79
  -4   0  -1 2255.47   77.69
  -4   0  -1 2291.67   76.39
   4  -4  -1 2277.27   76.29
  -4   0  -1 2407.16   75.49
   0   4  -1 2363.46   77.59
   0   4  -1 2300.17   76.79
  -4   0  -1 2214.58   80.19
   0   4  -1 2221.98   77.59
  -4   0  -1 2326.57   78.19
   4  -4  -1 2274.67   79.99
   4  -4  -1 2442.26   78.69
   4  -4  -1 2360.36   73.49
   4  -4  -1 2378.76   78.69
   0   4  -1 2291.57   79.19
   0   4  -1 2217.58   78.49
   0   4  -1 2269.17   78.29
  -4   4   1 2160.18   81.89
  -4   4   1 2337.17   70.29
   4   0   1 2324.07   75.69
  -4   4   1 2312.47   78.49
   4   0   1 2340.87   77.99
   0  -4   1 2342.17   77.89
   0  -4   1 2281.97   83.09
  -4   4   1 1989.30   75.69
   0  -4   1 2335.27   75.29
   0  -4   1 2310.97   75.69
   4   0   1 2346.97   80.29
  -4   4   1 2282.67   77.99
   4   0   1 2211.08   78.29
   4   0   1 2289.97   72.59
  -4   4   1 2316.57   70.99
   4   0   1 2372.86   75.29
   0  -4   1 2305.07   80.19
  -4   4   1 2246.88   73.59
   0  -4   1 2286.67   77.99
   0  -4   1 2274.07   74.29
   4   0   1 2276.07   77.69
   0  -4   1 2260.57   76.49
   0  -4   1 2275.47   82.29
  -4   4   1 2374.46   79.59
   0  -4   1 2196.38   76.79
   0  -4   1 2293.77   72.99
  -4   4   1 2316.27   78.69
  -4   4   1 2390.76   77.79
   0  -4   1 2337.97   74.49
   4   0   1 2228.88   79.89
   0  -4   1 2321.47   76.19
   0  -4   1 2370.36   73.69
  -4   4   1 2337.27   73.19
  -4   4   1 2347.97   77.59
  -4   4   1 2472.45   78.69
  -4   4   1 2312.97   73.09
  -4   4   1 2225.78   76.89
  -4   4   1 2315.47   77.59
   4   0   1 2369.46   76.69
   0  -4   1 2293.87   78.99
   4   0   1 2421.76   75.49
   0  -4   1 2320.27   78.19
   4   0   1 2363.26   75.19
   4   0   1 2363.76   79.39
   0  -4   1 2301.27   78.79
   4   0   1 2292.97   77.89
   0  -4   1 2273.37   73.39
  -4   4   1 2248.38   78.79
   4   0   1 2162.88   80.49
  -4   4   1 2266.37   76.59
   3  -4  -1  168.18    9.90
   3  -4  -1  163.18    8.10
  -4   1  -1  156.48   10.30
  -4   1  -1  164.38   11.80
   1   3  -1  169.48   10.80
  -4   1  -1  159.18    8.80
   3  -4  -1  155.88    9.60
   1   3  -1  149.88   10.10
   1   3  -1  171.68   11.50
   1   3  -1  164.88   10.50
  -4   1  -1  158.08   11.00
   3  -4  -1  175.38    8.00
  -4   1  -1  166.18    9.90
   1   3  -1  156.88   10.10
   1   3  -1  168.98    9.60
   3  -4  -1  163.68   10.40
  -4   1  -1  169.88   11.90
  -4   1  -1  164.18    9.20
  -4   1  -1  159.08   11.00
   1   3  -1  161.08    7.30
   1   3  -1  157.48   10.60
   3  -4  -1  144.79   10.10
   1   3  -1  153.28    8.10
   1   3  -1  152.78   10.40
  -4   1  -1  145.09   10.60
  -4   1  -1  168.78   10.20
   1   3  -1  168.88   11.30
   1   3  -1  170.48    9.20
   3  -4  -1  169.28    9.70
   3  -4  -1  157.38    8.20
   3  -4  -1  161.38    8.00
  -4   1  -1  148.19    9.50
   1   3  -1  151.78    9.80
   3  -4  -1  154.18   10.90
   3  -4  -1  162.58   12.70
  -4   1  -1  161.28    7.20
   3  -4  -1  174.88   12.10
   3  -4  -1  161.88    9.40
   3  -4  -1  146.99    9.30
  -4   1  -1  145.89   10.10
   4  -1   1  149.29    8.90
   4  -1   1  154.88    9.90
  -1  -3   1  167.68    7.10
  -3   4   1  166.88   10.40
  -3   4   1  164.68   11.10
   4  -1   1  154.68   10.20
   4  -1   1  158.18    9.80
   4  -1   1  177.48   12.00
  -1  -3   1  180.28   14.50
   4  -1   1  160.88    6.20
  -3   4   1  151.58   10.40
  -1  -3   1  159.38    9.30
   4  -1   1  195.08   12.60
  -3   4   1  161.88    7.80
  -1  -3   1  151.38    8.70
  -1  -3   1  162.18    9.60
   4  -1   1  153.28   11.30
  -1  -3   1  153.78   12.60
  -1  -3   1  156.58   11.00
  -3   4   1  161.58   10.40
   4  -1   1  150.48   10.30
  -1  -3   1  151.68   10.30
   4  -1   1  155.68   10.60
  -3   4   1  167.48    7.80
  -3   4   1  171.78    8.90
  -3   4   1  173.68   11.60
  -3   4   1  157.58    6.20
  -3   4   1  163.08   10.30
  -3   4   1  142.39   11.70
  -1  -3   1  167.18   10.50
  -1  -3   1  159.28    9.50
  -1  -3   1  173.28   10.40
  -3   4   1  140.49   10.00
  -1  -3   1  161.58   10.80
  -1  -3   1  162.18    7.70
   4  -1   1  171.08   11.30
   4  -1   1  154.68    8.10
  -3   4   1  161.78    9.30
   4  -1   1  145.09   11.30
  -1  -3   1  166.38    8.90
   4  -1   1  164.58    8.90
   4  -1   1  160.68   11.10
  -1  -3   1  157.48   11.90
  -1  -3   1  150.38    9.90
   4  -1   1  151.98   10.10
  -3   4   1  173.48    8.90
  -3   4   1  144.89    9.60
  -3   4   1  157.38    8.70
  -3   4   1  145.59    9.90
  -3   4   1  163.88   10.00
   2  -4  -1   17.20    3.60
   2  -4  -1   13.10    4.10
  -4   2  -1   19.90    4.70
  -4   2  -1   16.20    3.40
   2  -4  -1   15.70    2.80
   2  -4  -1    8.40    3.90
   2  -4  -1   18.50    2.90
   2  -4  -1   14.80    3.70
   2   2  -1   15.50    3.30
   2   2  -1   13.40    2.20
   2   2  -1   20.40    4.30
   2  -4  -1   14.60    3.30
  -4   2  -1   13.90    3.90
   2  -4  -1   18.80    4.20
  -4   2  -1   20.60    5.30
   2  -4  -1   23.30    4.20
  -4   2  -1   16.30    4.20
   2   2  -1   16.40    4.10
   2   2  -1   14.20    3.60
   2   2  -1   15.70    4.60
  -4   2  -1   15.70    3.30
  -4   2  -1   16.90    3.40
   2  -4  -1   11.20    2.70
   2  -4  -1   17.00    3.20
  -4   2  -1   15.90    3.50
   2  -4  -1   18.90    2.10
  -4   2  -1   18.50    4.10
   2  -4  -1   15.00    3.60
   2   2  -1   22.00    3.30
   2   2  -1   16.30    4.20
   2   2  -1   11.70    3.40
  -4   2  -1   20.20    4.70
   2  -4  -1   19.20    5.90
   2  -4  -1   11.50    3.30
   2   2  -1    8.40    2.80
   2   2  -1   18.70    4.60
   2   2  -1   15.80    2.30
   2   2  -1   19.70    4.10
   2   2  -1   14.10    3.60
   2   2  -1   16.20    2.80
   2   2  -1   16.60    3.60
   4  -2   1   14.70    3.50
  -2   4   1   12.90    3.40
  -2  -2   1   14.10    3.80
   4  -2   1   12.20    4.40
   4  -2   1   16.00    3.60
   4  -2   1   17.10    4.40
  -2   4   1   13.60    3.30
  -2  -2   1   16.20    3.90
   4  -2   1   15.60    3.70
  -2   4   1   15.00    3.40
  -2  -2   1   16.00    3.70
  -2   4   1   13.60    3.60
  -2  -2   1   20.00    4.80
  -2  -2   1   18.70    4.50
  -2  -2   1   12.90    5.60
  -2   4   1   14.00    5.40
   4  -2   1   19.70    4.10
   4  -2   1   12.80    3.40
  -2   4   1   22.70    5.00
  -2   4   1   16.80    2.00
   4  -2   1   15.30    2.30
  -2   4   1   24.80    5.30
  -2   4   1   14.00    3.30
  -2  -2   1   12.70    2.50
  -2  -2   1   12.70    4.20
  -2   4   1   15.10    3.20
  -2   4   1   18.00    2.80
   4  -2   1   18.90    3.80
  -2   4   1   15.80    2.80
  -2   4   1   17.80    3.80
   4  -2   1   27.10    5.30
  -2  -2   1   20.40    2.70
   4  -2   1   11.70    3.90
  -2  -2   1   15.20    2.30
  -2  -2   1   17.90    3.70
  -2  -2   1   17.00    2.90
  -2   4   1   17.30    4.30
  -2  -2   1   12.60    3.20
   4  -2   1   16.10    3.30
  -2   4   1   18.10    2.60
  -2  -2   1   14.40    4.30
   4  -2   1   11.90    3.30
  -2  -2   1   19.50    3.60
  -2  -2   1   13.90    2.60
  -2  -2   1   17.10    4.00
   4  -2   1   16.90    3.30
  -2   4   1   14.90    3.40
  -2  -2   1   18.20    3.70
  -2   4   1   15.10    2.30
  -4   3  -1 1049.70   37.00
   3   1  -1 1026.30   36.00
   1  -4  -1 1021.40   39.00
  -4   3  -1 1096.59   38.10
   1  -4  -1  990.90   37.50
   1  -4  -1 1080.19   34.20
   3   1  -1 1040.60   35.70
   1  -4  -1 1037.30   42.80
  -4   3  -1  976.00   39.90
   3   1  -1 1063.29   39.60
   1  -4  -1  935.91   40.00
   1  -4  -1 1120.19   38.00
   1  -4  -1 1041.30   36.10
  -4   3  -1 1029.30   36.20
   3   1  -1 1055.59   39.70
  -4   3  -1 1031.80   38.80
  -4   3  -1 1075.29   40.30
   3   1  -1 1010.30   36.10
   1  -4  -1 1102.09   38.90
   1  -4  -1  994.80   43.50
   3   1  -1 1001.00   35.80
   3   1  -1 1053.19   39.30
   3   1  -1 1033.10   42.50
  -4   3  -1  937.91   38.60
   3   1  -1 1023.20   38.50
   3   1  -1 1027.70   39.00
   1  -4  -1 1041.40   41.40
  -4   3  -1 1004.90   40.10
   3   1  -1 1004.60   38.40
   3   1  -1 1033.80   38.70
   1  -4  -1 1039.70   34.30
   1  -4  -1 1040.10   38.90
   1  -4  -1 1035.70   38.00
   3   1  -1 1022.60   38.70
   1  -4  -1 1060.69   39.40
   3   1  -1 1049.70   36.50
   1  -4  -1 1004.20   38.30
   3   1  -1 1014.60   37.30
  -4   3  -1 1017.20   38.00
   1  -4  -1 1088.59   35.40
  -1   4   1 1113.89   39.50
  -1   4   1 1071.69   36.60
  -1   4   1 1033.70   33.60
  -3  -1   1 1070.59   39.40
  -3  -1   1 1025.40   37.80
  -1   4   1 1117.49   38.20
  -1   4   1 1083.79   38.80
  -1   4   1 1075.39   34.00
  -3  -1   1 1033.30   39.50
  -1   4   1 1084.09   35.80
   4  -3   1 1051.19   38.50
   4  -3   1 1105.29   38.30
  -1   4   1 1045.70   39.20
   4  -3   1 1048.20   38.10
   4  -3   1 1049.99   37.00
  -1   4   1 1023.30   39.60
   4  -3   1 1071.59   39.60
   4  -3   1 1047.80   37.20
   4  -3   1 1094.69   39.60
   4  -3   1 1064.59   39.20
  -3  -1   1 1034.80   38.40
  -3  -1   1 1033.10   38.70
  -1   4   1 1004.60   39.90
  -1   4   1  971.20   36.90
   4  -3   1 1036.50   40.60
  -3  -1   1 1130.79   42.00
  -3  -1   1  876.11   44.40
  -3  -1   1 1029.30   38.40
  -1   4   1 1046.90   34.70
   4  -3   1 1039.40   38.10
  -3  -1   1 1069.09   35.90
  -1   4   1 1058.69   34.50
  -1   4   1 1043.60   32.90
   4  -3   1 1065.49   38.40
   4  -3   1  996.80   42.00
  -1   4   1 1009.30   40.60
  -3  -1   1 1087.09   36.90
  -3  -1   1 1063.69   35.80
  -3  -1   1 1049.99   34.80
  -1   4   1 1102.09   39.00
  -1   4   1 1043.10   37.40
  -3  -1   1 1071.09   35.30
  -3  -1   1 1066.49   38.00
   4  -3   1 1027.90   42.40
   4  -3   1 1149.29   40.20
  -3  -1   1 1096.39   42.60
  -3  -1   1 1052.89   35.80
  -3  -1   1 1044.10   34.40
   4  -3   1 1007.40   36.50
   0  -4  -1 2291.77   82.39
   0  -4  -1 2316.27   72.09
   4   0  -1 2253.67   76.39
   0  -4  -1 2383.26   72.99
  -4   4  -1 2275.17   78.39
   0  -4  -1 2309.47   74.69
  -4   4  -1 2317.17   78.19
   4   0  -1 2297.47   77.09
  -4   4  -1 2260.37   75.39
  -4   4  -1 2211.58   81.69
   0  -4  -1 2210.78   78.99
  -4   4  -1 2223.48   77.09
   0  -4  -1 2372.56   73.69
   4   0  -1 2195.28   77.99
  -4   4  -1 2426.36   75.19
   0  -4  -1 2257.27   77.89
   4   0  -1 2431.86   78.19
   4   0  -1 2307.47   76.59
   4   0  -1 2280.57   76.39
   4   0  -1 2300.87   74.19
  -4   4  -1 2115.99   76.29
   0  -4  -1 2366.46   82.59
   0  -4  -1 2387.56   78.49
   0  -4  -1 2306.97   83.39
   0  -4  -1 2323.67   78.69
  -4   4  -1 2309.97   77.79
   0  -4  -1 2388.86   76.99
   4   0  -1 2210.68   83.19
   4   0  -1 2338.77   79.49
   4   0  -1 2315.47   73.89
   4   0  -1 2217.68   76.79
   4   0  -1 2274.17   77.99
   4   0  -1 2315.37   73.89
   4   0  -1 2229.68   80.39
  -4   4  -1 2317.87   70.69
  -4   4  -1 2253.67   77.49
   0  -4  -1 2283.97   77.59
  -4   4  -1 2262.97   78.89
  -4   4  -1 2404.06   76.79
   4   0  -1 2372.16   76.69
  -4   4  -1 2304.97   77.79
   0  -4  -1 2250.17   76.19
   0  -4  -1 2379.36   77.99
   4   0  -1 2322.17   72.49
   0   4   1 2227.88   77.09
   0   4   1 2241.28   76.99
   0   4   1 2262.57   75.79
   4  -4   1 2317.67   75.49
   4  -4   1 2269.77   76.49
  -4   0   1 2239.88   82.59
   0   4   1 2317.57   76.39
   4  -4   1 2392.96   78.19
  -4   0   1 2259.37   80.59
   0   4   1 2334.97   71.79
   0   4   1 2285.37   73.09
  -4   0   1 2302.77   71.19
   4  -4   1 2320.57   74.59
  -4   0   1 2256.37   81.79
  -4   0   1 2321.27   77.69
   4  -4   1 2336.57   75.69
   0   4   1 2278.57   75.79
  -4   0   1 2189.88   79.39
   4  -4   1 2265.87   70.39
  -4   0   1 2265.17   75.39
  -4   0   1 2262.27   69.89
  -4   0   1 2251.67   76.09
  -4   0   1 2198.98   73.29
  -4   0   1 2240.18   76.89
   0   4   1 2155.58   74.39
   4  -4   1 2369.76   79.19
  -4   0   1 2275.17   76.49
  -4   0   1 2383.16   73.59
  -4   0   1 2343.37   72.59
  -4   0   1 2364.86   78.69
   0   4   1 2408.36   77.99
   0   4   1 2248.38   78.69
   0   4   1 2248.38   77.09
   0   4   1 2337.67   70.29
   0   4   1 2280.97   79.09
  -4   0   1 2208.28   85.19
   4  -4   1 2223.68   80.69
   0   4   1 2375.06   77.79
  -4   0   1 2336.07   74.19
   4  -4   1 2270.17   77.09
   0   4   1 2282.57   77.39
   4  -4   1 2238.08   77.79
   4  -4   1 2281.47   77.79
   4  -4   1 2296.27   78.39
   4  -4   1 2162.98   82.29
  -4   0   1 2277.77   78.29
   0   4   1 2252.07   71.69
   0   4   1 2328.17   71.79
   4  -4   1 2294.77   75.19
  -4   5  -1   27.20    5.40
   5  -1  -1   27.30    4.60
   5  -1  -1   29.80    6.40
  -4   5  -1   31.80    5.40
   5  -1  -1   32.20    5.90
  -1  -4  -1   29.40    6.00
   5  -1  -1   35.90    3.90
  -1  -4  -1   23.70    5.00
  -4   5  -1   28.60    6.10
  -1  -4  -1   45.40    6.50
  -1  -4  -1   32.10    4.30
  -1  -4  -1   33.50    6.00
  -1  -4  -1   28.10    8.00
   5  -1  -1   41.00    5.80
  -1  -4  -1   23.80    5.50
  -1  -4  -1   39.90    6.60
  -4   5  -1   37.80    7.90
   5  -1  -1   34.70    6.40
   5  -1  -1   38.50    3.90
   5  -1  -1   34.50    7.10
   5  -1  -1   38.70    7.10
  -1  -4  -1   37.30    4.00
  -4   5  -1   29.80    5.50
  -1  -4  -1   32.20    5.70
  -4   5  -1   38.10    6.40
  -4   5  -1   33.00    5.80
  -4   5  -1   37.70    4.90
  -4   5  -1   32.70    6.50
   5  -1  -1   34.80    6.30
   5  -1  -1   33.80    4.90
  -1  -4  -1   38.10    7.70
   5  -1  -1   38.90    7.20
   5  -1  -1   39.90    5.90
  -4   5  -1   36.10    5.70
  -4   5  -1   31.60    5.60
   5  -1  -1   31.70    8.00
  -4   5  -1   34.80    3.90
  -1  -4  -1   26.70    7.00
  -4   5  -1   30.00    5.30
  -1  -4  -1   36.10    6.70
   5  -1  -1   39.00    6.40
  -1  -4  -1   24.80    6.20
  -4   5  -1   25.10    5.60
  -5   1   1   30.90    7.00
   4  -5   1   29.80    5.80
   4  -5   1   33.70    4.80
   4  -5   1   35.20    7.30
  -5   1   1   27.80    7.10
   4  -5   1   30.10    5.90
  -5   1   1   40.00    6.50
   1   4   1   31.60    4.30
  -5   1   1   27.60    5.80
   1   4   1   40.20    7.00
   4  -5   1   34.20    6.60
   1   4   1   38.40    4.00
   4  -5   1   37.50    5.50
   4  -5   1   27.20    5.60
   1   4   1   22.50    6.00
   1   4   1   28.80    5.90
   4  -5   1   29.70    6.90
  -5   1   1   36.30    4.10
  -5   1   1   40.00    5.40
   1   4   1   32.50    7.30
   4  -5   1   39.30    5.30
   4  -5   1   19.60    6.40
  -5   1   1   36.60    4.20
   4  -5   1   31.10    4.90
  -5   1   1   35.40    4.20
  -5   1   1   34.00    8.60
   1   4   1   36.60    5.10
  -5   1   1   35.50    4.70
  -5   1   1   32.90    3.90
  -5   1   1   25.70    5.90
   1   4   1   27.80    5.10
   4  -5   1   35.60    5.20
   1   4   1   19.00    4.90
   1   4   1   32.90    5.00
   1   4   1   30.30    5.80
   1   4   1   34.10    4.10
   1   4   1   32.00    6.00
  -5   1   1   34.20    8.30
   4  -5   1   37.40    6.00
   4  -5   1   29.80    5.80
   4  -5   1   34.40    4.70
   1   4   1   34.00    6.60
   4  -5   1   34.80    5.70
   1   4   1   33.50    6.20
   1   4   1   33.60    6.80
   1   4   1   28.70    5.20
  -5   1   1   32.90    6.80
   1   4   1   37.60    4.60
  -5   1   1   31.20    6.00
  -5   1   1   37.10    6.00
   1   4   1   28.50    5.20
   6  -2  -1 1247.88   50.29
   6  -2  -1 1235.78   48.90
   6  -2  -1 1255.67   50.69
  -4   6  -1 1260.67   48.20
  -2  -4  -1 1228.98   56.99
  -2  -4  -1 1298.77   44.60
   6  -2  -1 1282.17   48.70
  -2  -4  -1 1246.88   49.20
  -4   6  -1 1239.18   52.39
   6  -2  -1 1255.07   46.40
   6  -2  -1 1304.57   49.20
  -4   6  -1 1269.07   48.90
  -4   6  -1 1248.18   47.20
   6  -2  -1 1275.37   51.49
  -2  -4  -1 1274.77   46.50
  -2  -4  -1 1298.97   49.40
  -2  -4  -1 1193.48   50.19
  -2  -4  -1 1233.28   48.70
  -4   6  -1 1298.77   46.50
   6  -2  -1 1316.67   46.60
   6  -2  -1 1243.48   39.80
   6  -2  -1 1277.07   45.00
  -4   6  -1 1295.37   41.80
  -4   6  -1 1236.08   45.70
  -4   6  -1 1231.28   47.90
  -4   6  -1 1252.67   43.10
  -2  -4  -1 1224.88   49.00
  -4   6  -1 1212.08   45.60
   6  -2  -1 1257.97   42.40
  -4   6  -1 1237.98   50.29
  -4   6  -1 1223.28   48.30
  -2  -4  -1 1294.47   48.30
   6  -2  -1 1253.07   48.10
  -2  -4  -1 1222.48   43.00
   6  -2  -1 1229.48   50.49
  -2  -4  -1 1205.28   50.09
  -2  -4  -1 1272.77   41.40
  -2  -4  -1 1197.18   47.00
  -4   6  -1 1255.97   47.90
  -2  -4  -1 1186.68   51.99
   6  -2  -1 1280.17   48.50
   2   4   1 1250.67   49.10
  -6   2   1 1265.77   43.50
  -6   2   1 1284.87   53.19
  -6   2   1 1299.17   47.50
   4  -6   1 1242.78   50.49
   4  -6   1 1267.47   46.50
   2   4   1 1260.07   44.00
   2   4   1 1219.28   50.59
   2   4   1 1296.57   42.20
  -6   2   1 1251.57   45.00
   2   4   1 1258.77   49.10
   2   4   1 1212.58   48.80
  -6   2   1 1290.77   54.09
   2   4   1 1258.17   42.90
  -6   2   1 1214.08   50.59
  -6   2   1 1337.87   50.79
  -6   2   1 1252.57   43.70
   4  -6   1 1286.17   48.00
  -6   2   1 1265.17   53.59
   4  -6   1 1234.98   51.29
  -6   2   1 1216.58   51.99
  -6   2   1 1239.48   49.70
  -6   2   1 1243.48   53.59
   4  -6   1 1249.28   45.20
   4  -6   1 1237.08   55.39
  -6   2   1 1237.38   48.50
   2   4   1 1206.48   46.00
   4  -6   1 1200.78   52.19
   4  -6   1 1281.77   50.19
  -6   2   1 1276.67   45.30
   4  -6   1 1339.97   47.10
   2   4   1 1267.97   48.00
   4  -6   1 1299.87   44.40
   4  -6   1 1337.97   47.80
   2   4   1 1262.57   48.20
   4  -6   1 1279.47   44.70
   4  -6   1 1286.47   48.50
   4  -6   1 1242.08   46.40
   2   4   1 1275.17   47.60
  -6   2   1 1287.77   43.80
   2   4   1 1276.17   48.60
   4  -6   1 1272.57   48.90
   2   4   1 1301.97   52.39
  -6   2   1 1268.27   47.90
   2   4   1 1229.18   45.20
   2   4   1 1242.28   48.90
   2   4   1 1254.57   51.89
  -3  -4  -1  119.19   13.30
   7  -3  -1  131.19   15.70
  -4   7  -1  104.89   12.30
  -4   7  -1  102.69   13.70
  -4   7  -1  118.19   11.10
  -4   7  -1  144.89   11.80
  -4   7  -1  121.79    9.40
   7  -3  -1  130.19   10.50
   7  -3  -1  107.69   12.20
  -3  -4  -1  133.39   12.00
  -3  -4  -1  124.69   19.40
   7  -3  -1  115.19    6.60
  -4   7  -1  128.09    9.40
   7  -3  -1  115.69   13.90
  -3  -4  -1  126.69   14.80
   7  -3  -1  115.89    8.60
  -4   7  -1  132.99   11.70
  -3  -4  -1  115.89   14.20
  -3  -4  -1  105.79   12.40
   7  -3  -1  129.89   12.00
   7  -3  -1  134.99   11.90
  -3  -4  -1  111.19   10.40
  -4   7  -1  132.49   15.80
  -4   7  -1  121.49    7.40
  -4   7  -1   93.89   11.60
  -3  -4  -1  124.49   11.80
   7  -3  -1  129.59   15.80
  -4   7  -1  122.19   11.10
  -3  -4  -1  131.59    8.90
  -3  -4  -1  108.59    9.40
  -3  -4  -1  102.19    9.40
   7  -3  -1  132.89   12.00
  -3  -4  -1  123.59    5.80
   7  -3  -1  122.89    7.90
  -3  -4  -1  112.39   13.10
   7  -3  -1  129.39   12.10
  -4   7  -1  130.19    9.70
   7  -3  -1  121.09   14.80
  -3  -4  -1  128.29    9.30
  -3  -4  -1  131.89   16.50
   7  -3  -1  122.29   10.90
   3   4   1   98.89    6.20
   4  -7   1  112.49   16.30
  -7   3   1  100.49   11.60
   3   4   1  112.49   13.10
   4  -7   1  104.59    9.50
   3   4   1  119.39   10.30
   3   4   1  133.09    9.80
  -7   3   1  117.69    9.40
   3   4   1   91.29   11.30
  -7   3   1  114.69   14.90
   3   4   1   91.69   12.20
   4  -7   1  113.39   15.70
   4  -7   1  104.59   12.80
  -7   3   1  121.89    9.40
   4  -7   1   95.69    8.10
   4  -7   1   89.89   11.20
   4  -7   1   89.09   11.20
  -7   3   1  106.99   13.30
   4  -7   1  101.29    7.60
   3   4   1  112.59    9.10
   3   4   1   89.79   11.20
   3   4   1  115.69   14.80
   4  -7   1  109.09   14.10
  -7   3   1  131.29   10.60
  -7   3   1  101.39   15.00
  -7   3   1  101.59   13.20
   4  -7   1   95.19   10.90
   4  -7   1  106.99    9.60
  -7   3   1   98.09   11.90
   4  -7   1  117.79   14.30
  -7   3   1  115.39    6.90
   3   4   1   87.99   13.50
  -7   3   1  113.19   15.00
  -7   3   1  115.19   15.80
  -7   3   1  105.29   14.20
   3   4   1  110.49   12.70
   4  -7   1  125.99   10.00
   3   4   1  108.69   12.50
   3   4   1  114.29    7.10
  -7   3   1  110.89   16.20
   3   4   1  113.29   13.00
   3   4   1   97.59    8.90
   3   4   1   85.09   12.60
   4  -7   1  111.49   13.30
  -7   3   1  110.79    8.60
  -4   8  -1   11.70    3.80
  -4   8  -1    8.80    2.50
  -4   8  -1    8.80    4.60
   8  -4  -1    2.50    3.60
   8  -4  -1    6.80    3.80
  -4  -4  -1   12.40    6.30
  -4   8  -1   20.30    6.80
  -4   8  -1   10.90    4.80
  -4  -4  -1    9.20    3.90
  -4  -4  -1   14.60    5.70
   8  -4  -1   21.60    7.30
  -4   8  -1   10.80    3.70
  -4  -4  -1    7.60    3.90
  -4   8  -1   12.60    5.60
  -4  -4  -1   14.80    5.60
  -4  -4  -1   14.00    5.40
  -4  -4  -1   11.50    5.70
   8  -4  -1   11.00    3.30
   8  -4  -1   13.90    5.20
   8  -4  -1    9.90    3.40
  -4  -4  -1   11.30    3.90
   8  -4  -1    6.60    4.00
  -4  -4  -1   10.80    4.80
  -4  -4  -1   14.20    5.70
   8  -4  -1   11.30    5.20
  -4  -4  -1   10.50    4.40
   8  -4  -1   15.50    5.70
  -4   8  -1   11.90    4.00
  -4   8  -1    4.00    3.80
  -4   8  -1   18.40    6.00
  -4   8  -1    9.90    4.70
  -4  -4  -1   10.20    7.70
   8  -4  -1   12.20    5.00
  -4   8  -1   14.50    4.40
   8  -4  -1   14.60    6.40
   8  -4  -1    7.40    5.80
   8  -4  -1    4.70    4.20
  -4   8  -1   10.80    5.50
  -4   8  -1    6.70    4.60
  -4  -4  -1    9.30    4.80
  -8   4   1   18.20    4.90
  -8   4   1   13.80    5.90
  -8   4   1    6.20    5.30
   4  -8   1   13.20    4.00
   4  -8   1    4.40    3.70
   4  -8   1   15.10    5.10
   4   4   1    9.50    5.10
   4   4   1   11.10    5.40
   4   4   1   12.40    5.60
   4  -8   1    7.00    3.70
   4  -8   1    8.70    6.60
  -8   4   1    8.80    6.10
   4  -8   1    9.30    3.00
   4   4   1    9.30    4.70
   4  -8   1   12.40    4.40
   4  -8   1   14.00    6.70
   4   4   1   10.20    2.90
  -8   4   1    8.80    4.90
  -8   4   1    9.30    5.30
  -8   4   1   16.30    5.90
  -8   4   1    9.60    6.00
  -8   4   1   12.00    4.40
   4  -8   1   17.20    6.10
   4   4   1    9.50    4.50
  -8   4   1   18.50    7.30
  -8   4   1   13.30    6.80
   4   4   1   19.50    5.80
   4   4   1    9.90    5.30
   4   4   1   10.30    4.00
   4   4   1    7.50    5.70
  -8   4   1    2.30    3.10
   4   4   1   19.00    5.40
   4   4   1    4.80    4.10
   4  -8   1    6.80    4.10
   4  -8   1   11.20    5.60
   4  -8   1    5.80    5.30
  -8   4   1   13.20    6.10
   4   4   1    7.90    4.10
   4   4   1    9.20    4.90
   4  -8   1   14.10    5.80
   9  -5  -1    1.70    3.30
  -5  -4  -1   -2.50    4.90
  -4   9  -1    7.10    5.70
  -4   9  -1   -0.10    3.00
  -5  -4  -1    2.00    3.00
  -4   9  -1    2.10    3.00
  -4   9  -1    1.50    4.00
  -4   9  -1   -1.30    3.10
  -5  -4  -1    1.30    3.20
  -4   9  -1    5.10    3.10
  -4   9  -1    4.20    4.70
   9  -5  -1    2.50    4.60
  -5  -4  -1    2.10    4.20
  -5  -4  -1   10.60    6.30
   9  -5  -1    0.60    3.80
  -5  -4  -1    0.00    4.10
   9  -5  -1    4.30    4.50
  -4   9  -1    1.90    3.70
   9  -5  -1    0.20    3.60
  -5  -4  -1    4.20    4.30
   9  -5  -1    2.90    2.90
  -4   9  -1    4.40    4.40
  -5  -4  -1    3.00    4.60
  -5  -4  -1    6.00    3.70
  -5  -4  -1    2.30    4.10
   9  -5  -1    7.50    4.50
  -5  -4  -1   -3.40    2.50
  -5  -4  -1    1.50    4.50
   9  -5  -1    5.20    4.90
  -4   9  -1   -0.40    3.20
   9  -5  -1    0.20    2.60
   9  -5  -1    3.30    2.80
  -4   9  -1    0.70    2.10
   9  -5  -1    4.70    6.10
  -4   9  -1    0.80    3.10
   9  -5  -1    4.60    3.60
  -5  -4  -1    1.60    3.70
   9  -5  -1    1.00    3.70
   5   4   1    6.20    5.10
   5   4   1    4.60    4.80
  -9   5   1   -1.10    2.90
   5   4   1    2.60    5.20
   4  -9   1    0.40    4.40
   4  -9   1    4.10    4.70
  -9   5   1   10.70    6.70
   4  -9   1    5.60    4.10
  -9   5   1    1.80    5.20
   5   4   1    6.80    4.10
   5   4   1    2.60    4.10
   4  -9   1    2.30    4.30
  -9   5   1   -1.80    4.00
  -9   5   1    1.50    5.00
   5   4   1   -2.00    3.00
   5   4   1    8.60    3.90
   4  -9   1    4.20    3.80
  -9   5   1   -3.20    3.80
   4  -9   1    4.50    5.00
   4  -9   1    3.60    4.40
   5   4   1   -1.10    2.70
   5   4   1    2.80    4.00
   4  -9   1    6.50    6.10
  -9   5   1    1.10    3.30
  -9   5   1    3.40    3.30
   5   4   1    1.60    3.70
  -9   5   1    0.00    2.90
   5   4   1    0.80    3.10
   4  -9   1    0.70    3.50
   4  -9   1    1.80    4.00
  -9   5   1    0.70    4.00
  -9   5   1    1.40    4.40
   5   4   1   -2.60    2.70
   4  -9   1    3.10    4.20
   5   4   1    1.90    4.30
  -9   5   1    1.40    4.40
   4  -9   1    5.50    3.50
  -5  -3  -1  624.94   29.90
   8  -5  -1  655.43   31.00
  -3   8  -1  649.14   32.00
   8  -5  -1  635.04   29.00
  -5  -3  -1  638.14   32.30
   8  -5  -1  617.34   32.70
  -3   8  -1  665.43   34.70
  -5  -3  -1  649.34   29.40
  -3   8  -1  671.13   27.90
  -5  -3  -1  643.64   30.10
   8  -5  -1  600.14   25.70
  -3   8  -1  639.24   32.70
  -5  -3  -1  632.64   28.70
  -3   8  -1  684.53   33.70
  -5  -3  -1  658.33   32.40
   8  -5  -1  639.84   27.10
  -3   8  -1  628.04   34.80
  -3   8  -1  635.84   26.70
  -5  -3  -1  714.13   34.50
  -5  -3  -1  638.74   32.20
   8  -5  -1  629.94   31.30
   8  -5  -1  591.64   31.60
  -3   8  -1  624.34   26.10
   8  -5  -1  659.43   31.40
  -3   8  -1  663.43   33.00
  -5  -3  -1  710.53   42.50
  -5  -3  -1  655.53   35.30
  -5  -3  -1  635.84   35.20
   8  -5  -1  697.23   34.20
  -3   8  -1  565.44   30.90
  -3   8  -1  658.93   29.60
   8  -5  -1  666.93   35.50
   8  -5  -1  588.44   35.40
  -3   8  -1  616.24   31.00
  -5  -3  -1  620.84   32.60
   8  -5  -1  605.14   33.00
  -3   8  -1  628.24   30.30
   8  -5  -1  588.34   31.20
  -8   5   1  633.14   35.60
   5   3   1  628.04   33.10
   5   3   1  604.34   28.30
  -8   5   1  634.94   30.00
  -8   5   1  603.24   29.90
   3  -8   1  636.74   25.20
   3  -8   1  617.04   32.80
   3  -8   1  576.34   35.30
   5   3   1  580.84   29.10
   5   3   1  696.33   35.30
  -8   5   1  660.43   35.70
   3  -8   1  636.64   28.10
   3  -8   1  635.94   31.50
   3  -8   1  682.73   31.60
  -8   5   1  633.94   34.80
   3  -8   1  639.54   33.50
  -8   5   1  647.54   35.10
  -8   5   1  562.84   33.50
   3  -8   1  628.94   31.90
   3  -8   1  593.64   29.80
   3  -8   1  601.14   30.80
   5   3   1  578.94   32.00
   3  -8   1  639.34   38.10
   5   3   1  614.74   32.20
   5   3   1  604.44   31.40
   5   3   1  640.94   29.90
  -8   5   1  628.54   38.00
   5   3   1  626.74   30.50
  -8   5   1  596.94   34.20
  -8   5   1  649.74   29.30
   3  -8   1  644.84   32.10
   5   3   1  693.63   31.40
   3  -8   1  645.94   24.00
   3  -8   1  619.84   30.30
  -8   5   1  581.04   30.80
   5   3   1  599.04   32.40
  -8   5   1  612.54   32.50
   5   3   1  666.93   33.60
  -8   5   1  659.73   28.50
   5   3   1  552.44   34.40
   3  -8   1  611.84   37.40
   7  -5  -1   28.10    6.50
  -2   7  -1   14.10    4.90
  -2   7  -1   17.20    5.40
  -2   7  -1   20.10    4.10
  -5  -2  -1   27.10    7.60
  -2   7  -1   17.10    4.40
  -2   7  -1   24.10    6.80
  -5  -2  -1   19.60    3.60
  -5  -2  -1   25.10    6.60
  -5  -2  -1   18.00    5.00
   7  -5  -1   24.60    5.50
  -5  -2  -1   18.60    4.60
   7  -5  -1   12.10    4.60
   7  -5  -1   23.80    7.40
   7  -5  -1   23.00    6.50
  -5  -2  -1   16.40    5.10
  -2   7  -1   14.50    6.00
  -2   7  -1   18.40    4.00
   7  -5  -1   11.80    4.50
  -5  -2  -1   11.10    5.00
   7  -5  -1   17.40    5.50
  -2   7  -1   17.50    3.70
   7  -5  -1   19.60    6.00
  -2   7  -1    8.20    4.40
  -5  -2  -1   22.10    5.50
   7  -5  -1   15.30    4.10
  -2   7  -1   24.20    5.40
  -5  -2  -1   22.10    6.10
   7  -5  -1   13.40    6.20
  -2   7  -1   25.40    6.70
  -5  -2  -1   14.40    5.90
   7  -5  -1   25.50    6.70
  -2   7  -1   23.00    6.40
  -5  -2  -1   23.50    9.40
  -5  -2  -1   26.40    6.50
  -5  -2  -1   15.40    5.50
   7  -5  -1   20.70    4.60
  -2   7  -1   22.10    5.80
  -2   7  -1   24.20    5.60
   5   2   1   15.00    6.10
   5   2   1   19.70    5.00
   5   2   1   18.60    6.20
   5   2   1   21.70    6.20
   2  -7   1   14.90    5.50
   5   2   1   20.10    5.20
   2  -7   1   24.90    6.00
   5   2   1   21.70    7.30
   5   2   1   20.70    3.00
   5   2   1   18.80    5.00
   2  -7   1   18.50    3.40
   2  -7   1   22.70    4.10
  -7   5   1   25.20    6.20
  -7   5   1   26.50    5.90
  -7   5   1   21.00    6.20
   2  -7   1   14.50    4.00
  -7   5   1   21.00    7.00
  -7   5   1   18.90    6.60
  -7   5   1   20.10    6.80
   2  -7   1   21.00    5.40
   2  -7   1   14.10    4.90
   5   2   1   18.00    5.90
  -7   5   1   15.40    3.30
  -7   5   1   16.00    3.90
   5   2   1    7.00    4.50
   2  -7   1   24.00    5.70
   5   2   1   19.50    5.70
  -7   5   1   10.90    4.30
   2  -7   1   16.80    6.70
   2  -7   1   22.90    3.60
  -7   5   1   16.80    7.20
   5   2   1   29.20    6.70
   2  -7   1   20.80    5.60
   5   2   1   16.70    4.50
  -7   5   1   25.70    7.50
   2  -7   1   18.70    5.90
  -7   5   1   13.70    5.50
   2  -7   1   17.40    7.50
   2  -7   1   14.10    5.10
   2  -7   1   16.20    5.50
  -7   5   1   16.10    6.40
   2  -7   1   16.10    5.60
  -5  -1  -1   77.89   11.70
   6  -5  -1   95.99    8.60
   6  -5  -1   90.49   10.60
  -5  -1  -1  104.89   11.60
   6  -5  -1  102.09   11.90
  -5  -1  -1   95.09    4.20
  -1   6  -1   91.09   11.30
  -1   6  -1   98.39   11.40
  -5  -1  -1  103.69   11.40
  -1   6  -1   81.69   10.00
  -1   6  -1  109.29    9.00
  -5  -1  -1   94.59    8.50
  -1   6  -1   95.59   12.50
   6  -5  -1  120.69    9.90
  -5  -1  -1   75.49   14.10
  -5  -1  -1   98.19   11.70
   6  -5  -1   84.29   10.50
   6  -5  -1   88.89   11.30
  -1   6  -1  109.19   12.70
  -5  -1  -1  103.19   12.20
  -1   6  -1   89.09   10.60
   6  -5  -1   98.29   13.50
  -1   6  -1  101.49    9.50
   6  -5  -1  108.19    9.80
   6  -5  -1   88.59    7.30
   6  -5  -1  101.69   13.70
  -5  -1  -1  114.99    8.40
   6  -5  -1   91.79   11.90
  -5  -1  -1   89.59    4.30
  -5  -1  -1   87.49   12.10
  -5  -1  -1   89.89   13.20
  -1   6  -1   96.89   11.90
   6  -5  -1   91.19    6.30
  -5  -1  -1   92.59    9.00
  -5  -1  -1   81.09   10.10
  -1   6  -1   95.59    7.80
   6  -5  -1   82.29    9.80
  -6   5   1  115.89   13.30
   1  -6   1  107.39   15.70
   1  -6   1   90.59   12.80
   5   1   1  108.99   12.20
   5   1   1   89.89   11.10
   1  -6   1   98.89   12.00
   5   1   1  103.29   12.20
  -6   5   1  103.99   15.10
   5   1   1   98.19    8.80
  -6   5   1  104.29   11.50
   1  -6   1   99.69    8.90
   1  -6   1   90.09    7.40
   5   1   1  100.29    8.80
  -6   5   1   98.09   11.10
   1  -6   1  109.59   12.30
   5   1   1  108.79    8.60
   5   1   1  100.69   12.90
   1  -6   1  114.09   10.30
   1  -6   1   93.19   13.10
  -6   5   1   76.99   11.20
   1  -6   1  102.89   11.80
   1  -6   1   86.19   10.30
   5   1   1  107.49    5.10
  -6   5   1   83.99   11.70
   1  -6   1  105.89    6.50
  -6   5   1   99.99   11.80
  -6   5   1  121.19   13.40
   5   1   1   85.49   10.90
   1  -6   1   89.69   10.40
   5   1   1   92.19   13.20
  -6   5   1   90.99   12.40
  -6   5   1  110.39   13.70
  -6   5   1   92.89   11.30
   1  -6   1   94.09    7.80
   1  -6   1   99.79    6.60
   1  -6   1  108.69    8.40
   5   1   1   96.19   11.20
   5   1   1  113.09    9.60
   1  -6   1  109.29   12.80
   5   1   1  105.99    9.50
  -6   5   1  115.09    7.70
   5   1   1  104.19    5.50
   5   1   1   99.49   13.10
  -6   5   1  110.59    7.70
   5  -5  -1  500.75   28.30
  -5   0  -1  466.45   26.90
   0   5  -1  445.46   22.80
   0   5  -1  463.55   24.50
  -5   0  -1  490.65   24.80
  -5   0  -1  472.65   23.60
   0   5  -1  482.85   22.00
  -5   0  -1  488.45   28.50
   0   5  -1  464.25   23.90
   5  -5  -1  480.35   23.40
   0   5  -1  484.65   23.70
   5  -5  -1  538.95   23.80
   5  -5  -1  459.25   23.70
   5  -5  -1  506.95   22.70
  -5   0  -1  483.15   24.00
   0   5  -1  455.85   23.40
   5  -5  -1  485.45   23.30
   0   5  -1  473.05   21.70
   5  -5  -1  462.05   23.60
   5  -5  -1  462.45   25.70
   0   5  -1  464.35   24.50
  -5   0  -1  488.75   18.00
   5  -5  -1  485.85   19.70
  -5   0  -1  491.55   23.00
  -5   0  -1  468.35   25.90
   5  -5  -1  456.55   23.40
  -5   0  -1  473.65   21.40
   0   5  -1  461.55   22.80
   5  -5  -1  463.85   22.40
  -5   0  -1  521.35   24.70
  -5   0  -1  530.45   24.50
   0   5  -1  468.35   24.00
   5  -5  -1  475.75   22.40
   0   5  -1  496.85   21.90
   5  -5  -1  472.75   15.70
   0   5  -1  475.65   21.60
   5  -5  -1  486.95   19.00
  -5   0  -1  453.45   21.80
   5   0   1  503.95   25.60
  -5   5   1  503.75   24.50
  -5   5   1  521.85   24.90
   5   0   1  467.85   21.40
   0  -5   1  482.05   25.50
  -5   5   1  460.55   27.40
   0  -5   1  490.45   25.10
   5   0   1  443.06   25.10
   0  -5   1  488.35   27.70
   0  -5   1  465.65   22.80
  -5   5   1  485.05   19.40
  -5   5   1  481.65   24.40
   5   0   1  527.35   24.40
  -5   5   1  487.15   16.00
   0  -5   1  492.55   28.60
   0  -5   1  454.15   23.50
   5   0   1  500.55   23.80
   5   0   1  470.15   22.20
   0  -5   1  528.75   22.40
  -5   5   1  546.05   23.80
   0  -5   1  504.35   19.40
   0  -5   1  507.15   23.30
   5   0   1  471.35   23.70
  -5   5   1  468.65   24.60
   0  -5   1  490.45   24.70
   5   0   1  505.55   21.50
  -5   5   1  498.45   16.00
  -5   5   1  483.05   25.20
  -5   5   1  449.16   23.10
   5   0   1  496.55   21.50
  -5   5   1  505.35   23.70
   5   0   1  493.25   21.00
   0  -5   1  485.15   23.90
  -5   5   1  492.45   19.50
   0  -5   1  481.65   19.70
  -5   5   1  482.05   20.10
   5   0   1  495.85   24.20
   5   0   1  490.15   24.70
  -5   5   1  491.65   23.20
   0  -5   1  513.55   21.20
  -5   5   1  438.56   17.50
   5   0   1  486.55   26.60
  -5   5   1  484.95   22.90
   0  -5   1  496.05   21.50
   5   0   1  480.65   24.50
   0  -5   1  523.05   24.50
  -5   1  -1   31.60    2.90
  -5   1  -1   30.70    6.20
  -5   1  -1   29.80    5.30
  -5   1  -1   35.50    6.00
   4  -5  -1   28.50    6.30
   1   4  -1   38.40    7.20
  -5   1  -1   38.70    6.80
   4  -5  -1   28.60    5.20
   1   4  -1   27.50    5.40
   4  -5  -1   33.60    6.10
  -5   1  -1   29.60    6.90
  -5   1  -1   26.10    5.30
   4  -5  -1   36.80    4.30
  -5   1  -1   38.30    7.10
   1   4  -1   32.60    5.60
   1   4  -1   32.40    6.30
   4  -5  -1   52.49    8.50
   4  -5  -1   27.90    5.20
  -5   1  -1   30.40    7.20
   1   4  -1   37.10    4.80
   4  -5  -1   37.40    6.70
  -5   1  -1   36.40    7.80
   1   4  -1   26.90    4.90
   1   4  -1   28.50    5.60
   1   4  -1   27.20    5.70
   1   4  -1   29.80    4.60
  -5   1  -1   38.20    7.60
   4  -5  -1   39.50    4.70
   1   4  -1   35.00    6.60
   1   4  -1   31.30    5.80
   4  -5  -1   27.70    4.90
   4  -5  -1   34.00    6.10
   1   4  -1   24.20    5.30
   1   4  -1   27.70    5.60
  -5   1  -1   31.10    4.90
  -5   1  -1   26.70    4.60
   4  -5  -1   29.50    7.30
   4  -5  -1   37.30    5.70
  -5   1  -1   34.10    6.30
   1   4  -1   35.00    5.20
   4  -5  -1   24.30    4.90
  -5   1  -1   39.00    6.90
  -4   5   1   21.00    5.40
   5  -1   1   38.20    6.50
  -4   5   1   37.30    6.50
  -4   5   1   35.50    6.20
  -4   5   1   28.40    6.00
   5  -1   1   43.90    7.60
  -4   5   1   29.80    5.70
  -4   5   1   28.30    5.50
  -4   5   1   38.80    6.40
  -1  -4   1   38.40    4.50
  -4   5   1   27.90    5.50
  -4   5   1   30.90    5.10
  -4   5   1   45.60    6.40
   5  -1   1   41.00    5.20
  -4   5   1   33.50    5.20
  -4   5   1   40.40    8.30
  -1  -4   1   36.80    6.90
   5  -1   1   36.90    6.40
   5  -1   1   47.90    5.70
   5  -1   1   34.10    5.60
   5  -1   1   34.50    6.90
   5  -1   1   32.80    6.70
  -1  -4   1   27.00    5.30
  -1  -4   1   40.30    9.30
   5  -1   1   31.60    5.70
  -1  -4   1   36.10    3.30
   5  -1   1   30.50    6.00
   5  -1   1   33.10    7.00
  -1  -4   1   37.00    5.50
   5  -1   1   34.90    4.70
  -1  -4   1   37.20    6.50
  -4   5   1   32.50    4.90
  -1  -4   1   39.00    6.50
  -4   5   1   25.70    6.10
  -1  -4   1   29.70    4.50
  -1  -4   1   36.90    6.30
  -1  -4   1   35.50    8.00
   5  -1   1   30.80    6.50
  -1  -4   1   27.80    6.40
  -4   5   1   30.20    5.80
  -1  -4   1   32.20    5.40
  -4   5   1   35.20    2.80
   5  -1   1   35.70    5.80
   5  -1   1   33.10    4.90
  -1  -4   1   38.40    6.10
  -1  -4   1   27.10    5.10
   5  -1   1   46.90    7.90
   2   3  -1   23.50    4.90
   3  -5  -1   25.30    6.30
   3  -5  -1   22.60    4.40
  -5   2  -1   18.40    5.20
   3  -5  -1   24.10    4.10
   3  -5  -1   18.00    2.80
  -5   2  -1   23.10    4.60
   3  -5  -1   27.20    3.20
  -5   2  -1   27.40    4.70
   2   3  -1   26.90    4.50
   3  -5  -1   39.40    6.30
   2   3  -1   19.10    4.40
   3  -5  -1   19.70    4.70
   2   3  -1   26.30    4.30
   2   3  -1   24.80    5.30
   3  -5  -1   24.00    4.70
   2   3  -1   21.80    2.90
   3  -5  -1   24.40    6.20
   2   3  -1   29.30    5.80
   3  -5  -1   28.80    4.40
   2   3  -1   24.80    5.70
  -5   2  -1   25.40    3.60
  -5   2  -1   24.60    5.20
   3  -5  -1   25.80    4.10
  -5   2  -1   38.30    6.90
   2   3  -1   22.20    5.70
  -5   2  -1   15.40    4.60
  -5   2  -1   29.80    4.60
   3  -5  -1   24.20    4.50
  -5   2  -1   28.10    5.00
   3  -5  -1   34.10    6.20
   2   3  -1   24.20    4.00
   2   3  -1   24.50    5.20
  -5   2  -1   21.20    6.30
  -5   2  -1   26.30    5.70
   2   3  -1   27.30    5.40
   3  -5  -1   17.70    4.10
   2   3  -1   27.20    3.60
   2   3  -1   17.20    4.20
   2   3  -1   18.90    5.10
  -5   2  -1   27.40    5.70
   3  -5  -1   20.10    3.80
  -2  -3   1   20.20    4.20
  -2  -3   1   21.30    4.50
   5  -2   1   24.00    5.10
   5  -2   1   20.00    4.40
  -3   5   1   25.30    5.10
  -2  -3   1   21.50    3.60
  -3   5   1   19.20    3.50
  -2  -3   1   19.00    4.80
  -3   5   1   17.20    4.00
  -3   5   1   17.40    4.40
  -3   5   1   21.20    4.70
  -2  -3   1   19.60    4.80
   5  -2   1   19.30    5.70
  -3   5   1   15.70    3.90
  -3   5   1   16.30    4.10
   5  -2   1   25.30    5.50
  -3   5   1   18.40    5.90
  -2  -3   1   16.60    5.20
   5  -2   1   28.80    6.10
  -2  -3   1   19.20    5.00
   5  -2   1   23.50    5.80
  -2  -3   1   14.90    4.80
  -2  -3   1   25.30    6.00
  -3   5   1   23.90    4.70
  -3   5   1   25.60    5.90
  -2  -3   1   27.70    3.60
  -2  -3   1   18.50    3.30
  -2  -3   1   20.10    3.60
  -2  -3   1   17.80    3.70
  -2  -3   1   23.50    7.60
  -3   5   1   27.20    3.70
  -2  -3   1   23.00    5.10
  -2  -3   1   17.90    3.30
  -2  -3   1   30.00    5.80
   5  -2   1   25.70    6.30
   5  -2   1   21.70    4.90
   5  -2   1   14.60    3.90
   5  -2   1   18.60    4.70
  -2  -3   1   19.00    3.30
  -3   5   1   32.10    2.10
  -3   5   1   19.30    5.20
  -3   5   1   24.50    6.20
   5  -2   1   16.70    3.50
   5  -2   1   21.90    4.20
   5  -2   1   30.60    6.00
   2  -5  -1   88.29    8.40
   2  -5  -1   97.59    8.80
   3   2  -1   99.69    6.80
   2  -5  -1   99.49    8.30
   2  -5  -1  112.59    8.40
   3   2  -1   79.69    9.10
   2  -5  -1  101.59    4.30
  -5   3  -1   90.99    8.40
  -5   3  -1  100.79   11.40
   3   2  -1   90.59   11.40
   2  -5  -1   99.79    4.70
   2  -5  -1  100.79   14.00
   3   2  -1  105.59    9.00
   2  -5  -1  105.09    8.40
  -5   3  -1   89.49    7.30
  -5   3  -1   92.69    7.80
  -5   3  -1   83.89   10.30
   2  -5  -1   97.49    6.20
  -5   3  -1  102.99    7.80
   2  -5  -1   96.79    8.00
   3   2  -1   98.69    7.10
   3   2  -1  100.89    9.00
   3   2  -1   88.39    7.20
  -5   3  -1   82.09   10.80
   2  -5  -1  101.69    8.80
   3   2  -1   96.09    8.00
   3   2  -1  107.09    9.20
  -5   3  -1   95.09    4.00
   2  -5  -1   90.99    8.20
   2  -5  -1   83.59   11.70
   3   2  -1   95.39   10.90
  -5   3  -1  103.49    9.60
   3   2  -1   86.19   10.20
   3   2  -1   99.29    8.60
   3   2  -1   98.19    6.30
  -5   3  -1  104.79   11.60
   2  -5  -1   83.59   10.90
   2  -5  -1  100.19    6.10
   2  -5  -1  103.19    7.50
   3   2  -1  119.49   11.30
   3   2  -1  106.49    8.80
  -5   3  -1   94.39    7.90
   3   2  -1   97.89    8.90
   5  -3   1   80.79    7.50
  -2   5   1   87.09    5.50
  -2   5   1  117.49    9.00
  -2   5   1   86.39    6.30
   5  -3   1   84.39    7.70
   5  -3   1  133.09   11.40
  -2   5   1   98.29    6.30
  -3  -2   1   95.39    8.70
  -3  -2   1   87.09    9.50
   5  -3   1   91.19    4.20
  -3  -2   1   83.99    6.60
  -2   5   1   74.19    9.70
   5  -3   1   98.79   11.60
  -2   5   1   97.09    8.70
   5  -3   1   95.49    8.50
   5  -3   1   88.49    7.20
   5  -3   1   85.69    9.90
  -2   5   1   87.89    4.80
  -2   5   1   83.79    7.10
  -3  -2   1   86.79   10.40
  -3  -2   1   97.49   11.80
  -3  -2   1   91.89    5.60
  -2   5   1   89.49    8.10
  -2   5   1   86.59    7.60
   5  -3   1   80.09   10.10
  -3  -2   1   81.39    7.60
  -3  -2   1  110.19   12.60
  -3  -2   1   91.79    6.10
  -3  -2   1   84.99    7.60
  -3  -2   1   94.09    8.40
  -3  -2   1   85.39   10.00
  -2   5   1   80.59    6.30
  -3  -2   1   77.49    7.20
  -2   5   1   95.29   11.50
  -2   5   1   92.49    8.30
  -2   5   1   86.69    6.90
   5  -3   1   81.29    9.10
  -3  -2   1   98.39    5.90
   5  -3   1   97.29    8.30
   5  -3   1   93.49   10.40
  -2   5   1   86.29   10.60
  -3  -2   1   90.09   11.00
  -3  -2   1   86.39   14.50
  -3  -2   1   81.39    7.40
   5  -3   1   85.39    7.20
   5  -3   1   85.59   11.70
  -5   4  -1  403.96   20.70
  -5   4  -1  416.66   24.30
   1  -5  -1  417.06   25.40
  -5   4  -1  389.26   18.00
   4   1  -1  400.16   20.30
  -5   4  -1  397.76   21.40
   1  -5  -1  428.26   22.50
   1  -5  -1  403.66   19.00
   4   1  -1  408.26   24.70
   1  -5  -1  418.96   19.90
   4   1  -1  418.76   20.70
  -5   4  -1  411.36   17.40
   1  -5  -1  427.66   15.80
   1  -5  -1  394.26   20.60
   4   1  -1  394.36   20.50
   4   1  -1  426.66   19.70
  -5   4  -1  409.66   20.50
  -5   4  -1  398.96   21.70
   1  -5  -1  413.16   17.80
   4   1  -1  414.16   17.50
  -5   4  -1  398.26   21.50
   4   1  -1  413.66   20.20
   1  -5  -1  417.36   20.80
   1  -5  -1  419.06   16.20
   4   1  -1  409.66   18.40
   4   1  -1  435.46   21.80
   1  -5  -1  378.36   20.00
  -5   4  -1  422.76   21.30
   4   1  -1  399.36   20.00
  -5   4  -1  408.86   19.50
   4   1  -1  431.16   17.50
   1  -5  -1  443.26   20.90
   4   1  -1  402.86   23.10
   1  -5  -1  416.16   23.00
   1  -5  -1  437.36   24.90
   1  -5  -1  412.66   21.00
   4   1  -1  415.76   20.60
  -5   4  -1  405.26   19.90
  -1   5   1  400.86   20.20
  -1   5   1  399.86   18.60
  -4  -1   1  395.66   27.00
  -1   5   1  435.86   21.20
   5  -4   1  370.56   17.90
   5  -4   1  379.96   19.50
   5  -4   1  389.86   19.20
  -4  -1   1  434.86   17.80
  -1   5   1  416.36   17.50
   5  -4   1  391.46   21.70
  -4  -1   1  396.86   22.10
  -1   5   1  398.86   14.50
  -1   5   1  380.96   21.70
  -1   5   1  423.46   21.10
  -4  -1   1  413.26   19.10
  -4  -1   1  364.96   19.60
  -1   5   1  370.76   19.70
  -1   5   1  408.46   15.40
  -1   5   1  406.86   15.90
   5  -4   1  404.86   20.80
  -1   5   1  398.96   18.70
  -4  -1   1  407.66   18.80
  -1   5   1  399.56   19.30
  -4  -1   1  427.96   20.50
  -1   5   1  396.76   20.90
   5  -4   1  419.16   20.00
  -4  -1   1  407.46   20.90
   5  -4   1  400.06   19.00
   5  -4   1  394.46   20.60
   5  -4   1  409.26   18.50
   5  -4   1  461.55   24.70
  -4  -1   1  401.16   15.10
   5  -4   1  402.36   19.80
  -1   5   1  407.36   21.70
  -1   5   1  383.66   19.60
  -4  -1   1  395.46   15.10
  -4  -1   1  396.56   23.10
  -1   5   1  403.96   16.10
   5  -4   1  427.06   21.10
   5  -4   1  385.76   20.30
  -4  -1   1  381.86   23.20
  -4  -1   1  427.46   19.70
   5  -4   1  381.16   23.40
  -4  -1   1  387.96   20.80
   5   0  -1  482.55   25.30
   0  -5  -1  508.95   25.00
   0  -5  -1  493.95   24.00
  -5   5  -1  466.75   23.20
  -5   5  -1  527.75   23.50
  -5   5  -1  512.25   23.60
  -5   5  -1  473.65   23.50
   5   0  -1  501.35   26.70
   0  -5  -1  489.25   24.00
   5   0  -1  495.65   22.80
   5   0  -1  507.45   23.00
   0  -5  -1  478.95   24.20
  -5   5  -1  471.85   21.00
  -5   5  -1  482.45   24.00
  -5   5  -1  464.45   23.60
   5   0  -1  491.45   24.40
   0  -5  -1  477.65   24.20
   5   0  -1  438.96   23.00
   5   0  -1  468.45   24.00
  -5   5  -1  486.15   27.60
   5   0  -1  478.35   22.80
  -5   5  -1  458.35   21.40
   5   0  -1  485.05   23.20
   5   0  -1  496.35   19.20
   0  -5  -1  474.55   20.70
   0  -5  -1  504.65   25.70
   0  -5  -1  446.46   27.40
   5   0  -1  459.45   20.50
   5   0  -1  458.65   28.00
   0  -5  -1  500.55   28.60
  -5   5  -1  519.65   25.40
   0  -5  -1  458.75   22.80
   0  -5  -1  464.05   27.50
  -5   5  -1  492.45   25.00
   0  -5  -1  474.85   20.10
  -5   5  -1  487.95   16.10
   5   0  -1  480.45   23.50
   0   5   1  495.95   16.40
  -5   0   1  535.65   28.70
   0   5   1  469.05   23.60
   5  -5   1  476.85   22.90
  -5   0   1  498.65   24.10
   0   5   1  530.15   23.20
  -5   0   1  465.75   24.10
   0   5   1  465.65   23.50
   0   5   1  502.25   18.40
  -5   0   1  482.85   25.30
  -5   0   1  480.75   19.00
   0   5   1  476.55   23.00
  -5   0   1  520.05   20.50
   5  -5   1  460.25   24.40
   5  -5   1  497.55   24.40
   5  -5   1  487.25   15.80
   0   5   1  501.35   18.50
  -5   0   1  463.25   24.20
   0   5   1  511.95   24.00
   5  -5   1  480.75   24.00
   5  -5   1  481.35   22.10
  -5   0   1  481.55   23.10
   5  -5   1  538.65   22.30
  -5   0   1  512.25   31.10
   0   5   1  472.45   25.20
  -5   0   1  492.45   16.90
   0   5   1  494.75   25.30
  -5   0   1  500.15   28.40
   5  -5   1  487.35   24.20
   0   5   1  479.45   22.80
   5  -5   1  481.35   28.20
  -5   0   1  522.35   27.10
  -5   0   1  531.45   22.70
   0   5   1  466.75   19.60
   0   5   1  474.25   23.60
   5  -5   1  476.35   23.90
   0   5   1  500.35   24.00
   5  -5   1  520.35   21.70
  -5   0   1  493.75   23.40
   5  -5   1  521.45   24.00
   5  -5   1  471.95   21.20
   5  -5   1  495.35   27.10
   5  -5   1  481.45   23.90
   6  -1  -1 1060.09   45.00
  -5   6  -1 1115.99   49.20
   6  -1  -1 1086.69   41.00
  -5   6  -1 1079.39   45.10
  -5   6  -1 1116.29   43.20
   6  -1  -1 1105.19   45.80
   6  -1  -1 1067.19   44.70
   6  -1  -1 1092.99   37.60
   6  -1  -1 1125.99   42.60
  -5   6  -1 1097.89   45.50
  -1  -5  -1 1092.59   39.60
  -1  -5  -1 1080.09   48.70
  -1  -5  -1 1118.89   49.99
  -5   6  -1 1090.39   42.20
  -1  -5  -1 1092.59   42.50
   6  -1  -1 1122.09   47.40
  -5   6  -1 1077.79   42.50
   6  -1  -1 1086.29   41.70
   6  -1  -1 1089.99   41.50
  -1  -5  -1 1079.09   44.40
  -1  -5  -1 1081.29   37.60
   6  -1  -1 1132.29   44.30
  -1  -5  -1 1062.89   44.80
  -1  -5  -1 1091.69   43.80
   6  -1  -1 1084.99   46.50
  -1  -5  -1 1103.79   46.10
  -5   6  -1 1087.39   44.30
  -1  -5  -1 1085.89   44.70
   6  -1  -1 1068.59   45.50
  -1  -5  -1 1127.59   44.60
  -5   6  -1 1100.09   40.80
  -1  -5  -1 1103.99   51.99
  -5   6  -1 1099.79   44.70
  -1  -5  -1 1074.79   43.60
  -5   6  -1 1085.99   43.80
  -5   6  -1 1022.70   43.10
   6  -1  -1 1064.29   42.70
  -5   6  -1 1061.99   45.20
   6  -1  -1 1103.29   45.50
  -1  -5  -1 1160.38   48.30
   1   5   1 1132.79   45.90
   5  -6   1 1079.49   41.20
   5  -6   1 1057.59   44.70
   1   5   1 1137.19   46.70
  -6   1   1 1126.09   38.20
  -6   1   1 1142.99   50.49
   5  -6   1 1156.98   44.70
   5  -6   1 1173.38   48.60
   5  -6   1 1101.19   40.10
   1   5   1 1099.09   41.30
   5  -6   1 1157.08   46.60
  -6   1   1 1120.29   38.80
   5  -6   1 1050.59   50.49
   1   5   1 1068.09   44.40
  -6   1   1 1168.08   51.29
   1   5   1 1098.39   44.60
   5  -6   1 1110.39   41.70
   1   5   1 1120.19   44.70
   5  -6   1 1080.79   44.60
  -6   1   1 1142.39   45.20
   5  -6   1 1117.49   43.40
  -6   1   1 1121.79   46.30
  -6   1   1 1109.79   38.40
   1   5   1 1152.58   39.70
   5  -6   1 1109.89   40.80
  -6   1   1 1097.29   44.90
   5  -6   1 1125.79   43.80
   1   5   1 1080.59   46.30
   1   5   1 1144.49   41.30
   1   5   1 1172.28   44.10
   1   5   1 1145.89   44.80
  -6   1   1 1140.69   44.30
   5  -6   1 1070.69   44.50
  -6   1   1 1132.49   43.80
   1   5   1 1124.09   48.30
  -6   1   1 1118.99   45.80
   5  -6   1 1103.69   47.20
  -6   1   1 1082.39   48.10
   1   5   1 1092.49   38.10
  -6   1   1 1115.39   41.80
   5  -6   1 1107.39   36.80
  -6   1   1 1072.79   39.50
   5  -6   1 1105.99   41.50
   5  -6   1 1120.39   41.30
   1   5   1 1099.99   45.70
   1   5   1 1106.99   42.70
  -6   1   1 1045.40   50.99
  -2  -5  -1  185.88   17.40
  -5   7  -1  169.98   13.70
  -5   7  -1  187.88   13.60
   7  -2  -1  202.98   16.60
  -2  -5  -1  188.08   14.10
   7  -2  -1  190.48   13.90
   7  -2  -1  210.58   16.60
   7  -2  -1  192.98   14.90
   7  -2  -1  204.28   10.30
  -2  -5  -1  178.88   16.40
  -5   7  -1  202.18   15.00
  -5   7  -1  201.88   16.20
  -2  -5  -1  187.18   13.90
  -2  -5  -1  164.28   21.60
   7  -2  -1  187.68   15.90
  -2  -5  -1  202.08   13.40
  -2  -5  -1  181.38   14.10
  -2  -5  -1  203.08   17.10
  -2  -5  -1  185.78    9.60
  -5   7  -1  194.78   13.30
  -2  -5  -1  177.68   10.20
   7  -2  -1  198.38   16.60
  -2  -5  -1  206.38   15.80
   7  -2  -1  197.78   15.20
  -5   7  -1  211.08   11.50
  -5   7  -1  195.38   14.60
  -2  -5  -1  201.58   15.50
  -2  -5  -1  168.48   15.30
   7  -2  -1  187.68   12.30
   7  -2  -1  193.38   14.70
  -5   7  -1  191.78   17.30
   7  -2  -1  177.08   12.50
  -5   7  -1  208.68   15.70
  -5   7  -1  185.28   12.80
   7  -2  -1  155.58   13.50
  -5   7  -1  172.48   13.80
  -2  -5  -1  168.68   14.10
  -2  -5  -1  189.18   11.70
  -5   7  -1  190.68   13.60
   7  -2  -1  184.28   13.00
   2   5   1  204.38   14.50
   5  -7   1  176.08   13.00
   5  -7   1  190.58   14.10
  -7   2   1  195.78   16.80
   2   5   1  180.98   11.40
   2   5   1  181.58   13.90
   2   5   1  189.48   15.10
  -7   2   1  188.48   13.90
  -7   2   1  184.58   15.40
  -7   2   1  172.28   20.10
  -7   2   1  207.08   15.30
  -7   2   1  197.38   16.30
  -7   2   1  154.08   18.60
   5  -7   1  187.18   14.40
   2   5   1  212.98   15.90
   5  -7   1  223.48   20.00
  -7   2   1  198.18   11.30
  -7   2   1  206.68   18.50
   5  -7   1  188.58   12.80
   5  -7   1  207.98   12.80
   5  -7   1  199.88   15.20
  -7   2   1  195.08   11.70
   2   5   1  197.18   15.20
  -7   2   1  203.38   13.00
   5  -7   1  185.98   15.90
   2   5   1  182.98   10.20
  -7   2   1  175.38   13.50
   5  -7   1  187.08   13.80
  -7   2   1  195.68   18.20
   2   5   1  200.08   17.20
   2   5   1  205.48   11.20
   2   5   1  204.48   11.50
   5  -7   1  186.78   12.10
  -7   2   1  199.68   15.90
   5  -7   1  187.68   15.20
   5  -7   1  180.98   12.70
   5  -7   1  169.08   16.20
   2   5   1  183.08   16.20
   5  -7   1  178.68   11.50
   2   5   1  192.88   15.00
   5  -7   1  227.38   17.40
   2   5   1  198.78   13.30
   2   5   1  190.98   14.80
   2   5   1  193.48   12.30
   2   5   1  202.58   16.70
  -7   2   1  188.68   12.80
   5  -7   1  204.98   11.80
  -5   8  -1   20.30    4.00
  -3  -5  -1   27.10    5.60
  -5   8  -1   16.80    6.10
  -5   8  -1   19.50    6.10
  -3  -5  -1   16.60    6.80
  -5   8  -1   15.20    5.60
   8  -3  -1   17.10    7.00
   8  -3  -1   17.50    6.30
  -5   8  -1   22.80    7.70
  -3  -5  -1   25.30   10.10
  -3  -5  -1   11.50    5.80
  -3  -5  -1   20.90    6.80
   8  -3  -1   32.50    7.70
   8  -3  -1   10.60    5.20
  -3  -5  -1   13.80    5.60
   8  -3  -1   12.10    4.10
   8  -3  -1   21.40    3.90
   8  -3  -1   16.70    6.10
  -5   8  -1   16.40    6.60
  -3  -5  -1   14.60    6.00
  -3  -5  -1   21.10    6.30
   8  -3  -1   19.90    6.00
   8  -3  -1   22.40    5.80
  -5   8  -1   22.20    5.40
   8  -3  -1   28.90    7.30
  -3  -5  -1   19.40    7.00
  -3  -5  -1   22.50    5.50
  -3  -5  -1   28.70    5.10
  -3  -5  -1   14.10    4.90
  -5   8  -1   19.80    6.30
   8  -3  -1   26.20    8.40
  -5   8  -1   36.70    7.10
  -3  -5  -1   14.70    5.10
  -3  -5  -1   28.40    4.30
  -5   8  -1   17.00    5.80
  -3  -5  -1   19.80    6.30
  -5   8  -1   21.50    5.20
   8  -3  -1   33.00    8.10
  -5   8  -1   15.90    5.50
   8  -3  -1   19.10    5.30
   5  -8   1   19.80    6.90
   5  -8   1   16.90    5.10
  -8   3   1   19.30    5.50
  -8   3   1   17.60    7.70
  -8   3   1   27.30    7.20
  -8   3   1   31.30    5.60
   5  -8   1   21.50    6.00
   3   5   1   13.50    5.40
   3   5   1   23.20    7.40
   3   5   1   18.50    5.00
  -8   3   1   29.50    6.90
   3   5   1   16.80    6.80
  -8   3   1   20.60    6.80
   3   5   1   15.70    3.00
   3   5   1   21.40    4.00
   5  -8   1   21.70    7.90
   3   5   1   18.80    5.50
   5  -8   1   22.20    5.80
   3   5   1   31.90    7.80
   5  -8   1   16.30    4.00
   3   5   1   15.30    5.60
   5  -8   1   25.80    6.40
   5  -8   1   25.80    8.70
  -8   3   1   20.60    7.30
  -8   3   1   14.60    4.60
  -8   3   1   18.40    4.60
  -8   3   1   36.20    9.80
   5  -8   1   16.90    6.60
   5  -8   1   31.80    7.10
   5  -8   1   20.90    5.50
   5  -8   1   23.20    5.50
  -8   3   1   16.40    7.50
  -8   3   1   13.10    5.60
   3   5   1   17.70    5.00
  -8   3   1   22.30    8.00
  -8   3   1   17.00    7.20
   5  -8   1   22.20    6.70
   3   5   1   16.80    4.60
   5  -8   1   19.70    6.70
   5  -8   1   19.10    4.90
   3   5   1   26.70    7.00
   3   5   1   25.80    6.90
   3   5   1   16.80    6.80
   3   5   1   17.40    6.20
   3   5   1   17.00    6.20
  -8   3   1   18.90    3.80
  -5   9  -1    6.60    4.90
  -5   9  -1   10.00    4.10
  -4  -5  -1    3.30    5.40
  -4  -5  -1    5.10    4.90
  -5   9  -1    2.30    4.20
   9  -4  -1    5.20    5.00
   9  -4  -1   -0.20    3.40
   9  -4  -1   13.40    7.00
  -4  -5  -1   -0.80    3.20
  -5   9  -1    2.30    3.10
  -5   9  -1    5.20    5.10
  -4  -5  -1    3.20    4.20
  -4  -5  -1    5.40    4.40
   9  -4  -1    5.10    4.30
  -4  -5  -1    9.10    5.90
   9  -4  -1   11.10    4.10
  -4  -5  -1    5.70    4.60
  -5   9  -1    2.70    3.60
  -4  -5  -1    5.70    5.50
   9  -4  -1   -0.80    3.10
  -4  -5  -1    4.60    3.00
  -4  -5  -1   10.00    7.80
   9  -4  -1   30.50    7.90
  -4  -5  -1    2.60    3.10
   9  -4  -1    6.00    4.30
  -5   9  -1    1.10    4.60
   9  -4  -1    0.10    3.60
  -5   9  -1    3.00    4.60
  -5   9  -1    4.40    4.20
   9  -4  -1   -2.00    4.00
  -4  -5  -1    7.50    5.10
  -4  -5  -1    8.70    4.30
  -5   9  -1    6.90    3.60
   9  -4  -1   -0.60    2.70
  -5   9  -1    3.70    4.20
   9  -4  -1    4.70    4.30
  -5   9  -1    4.80    4.80
  -9   4   1   12.90    5.70
   5  -9   1    1.10    4.30
   5  -9   1    8.90    4.20
   4   5   1    2.20    4.20
   5  -9   1    4.10    3.90
  -9   4   1    3.40    4.70
   4   5   1    3.40    4.70
   4   5   1    4.30    4.40
   4   5   1    6.70    4.50
   5  -9   1    1.40    3.90
   4   5   1    2.70    4.70
   5  -9   1    4.50    2.80
   4   5   1   -0.30    3.50
   5  -9   1    2.40    4.00
   5  -9   1    5.30    4.10
   5  -9   1    7.30    4.20
   4   5   1    6.60    5.10
   4   5   1    0.90    2.90
  -9   4   1   14.20    7.40
   5  -9   1   10.20    4.70
  -9   4   1   -0.20    3.50
   5  -9   1    3.10    4.80
   4   5   1   15.00    5.10
   4   5   1   -0.60    3.80
  -9   4   1    6.00    4.30
  -9   4   1    0.80    2.70
   4   5   1    1.70    4.10
  -9   4   1    5.00    5.10
  -9   4   1    4.80    5.40
  -9   4   1    5.40    6.10
  -9   4   1    3.00    3.20
  -9   4   1    6.30    5.80
   5  -9   1    1.20    2.60
   5  -9   1    0.80    4.60
   5  -9   1    4.00    3.80
   4   5   1    2.60    3.70
  -9   4   1    8.50    6.30
  -9   4   1    8.90    3.90
   4   5   1   -0.50    3.10
  -5  -5  -1  398.96   26.90
  10  -5  -1  394.96   26.20
  10  -5  -1  434.16   24.00
  10  -5  -1  378.16   26.90
  -5  10  -1  382.06   28.20
  -5  -5  -1  420.46   27.60
  -5  -5  -1  400.36   30.50
  -5  -5  -1  408.26   23.60
  -5  10  -1  478.25   31.30
  -5  10  -1  433.06   27.10
  -5  10  -1  390.46   25.90
  -5  10  -1  372.56   25.60
  10  -5  -1  398.66   26.80
  -5  -5  -1  405.66   29.50
  -5  -5  -1  384.26   28.90
  -5  10  -1  417.16   23.00
  -5  -5  -1  377.86   21.20
  10  -5  -1  409.16   26.20
  -5  -5  -1  428.26   28.50
  10  -5  -1  412.96   30.40
  -5  -5  -1  367.96   24.60
  -5  -5  -1  352.26   32.60
  -5  10  -1  399.96   26.60
  -5  10  -1  379.36   25.90
  10  -5  -1  429.76   27.50
  10  -5  -1  390.06   28.00
  10  -5  -1  378.56   24.30
  -5  10  -1  389.46   26.40
  10  -5  -1  385.16   28.10
  -5  -5  -1  404.16   27.30
  10  -5  -1  392.36   24.50
  -5  10  -1  414.56   28.80
 -10   5   1  402.26   22.90
   5 -10   1  406.76   27.00
   5 -10   1  404.36   30.40
 -10   5   1  477.65   33.70
 -10   5   1  392.86   26.30
   5   5   1  390.86   26.00
   5 -10   1  397.96   22.60
   5   5   1  424.06   29.10
 -10   5   1  375.76   22.00
   5 -10   1  336.07   24.50
 -10   5   1  387.16   23.50
 -10   5   1  410.36   29.20
   5 -10   1  388.16   25.00
   5   5   1  423.06   29.60
   5   5   1  404.06   24.20
   5   5   1  399.66   26.10
   5 -10   1  380.66   22.30
 -10   5   1  406.16   29.90
   5 -10   1  376.46   26.80
   5   5   1  407.36   26.70
   5 -10   1  381.66   24.10
   5 -10   1  402.36   32.80
   5 -10   1  383.46   24.10
 -10   5   1  407.46   28.10
   5   5   1  403.46   27.70
   5   5   1  382.76   26.60
   5 -10   1  376.56   30.80
   5 -10   1  400.16   27.80
   5   5   1  415.46   30.50
 -10   5   1  388.36   31.10
 -10   5   1  440.76   29.80
   5   5   1  406.76   27.40
   5   5   1  451.15   26.70
 -10   5   1  388.36   29.60
   5   5   1  378.56   24.60
  11  -6  -1  419.46   29.90
  -5  11  -1  398.26   28.90
  -5  11  -1  470.25   30.70
  -6  -5  -1  396.46   28.80
  11  -6  -1  436.96   29.80
  -5  11  -1  421.86   31.40
  -6  -5  -1  394.86   29.10
  -6  -5  -1  442.36   26.80
  -6  -5  -1  453.25   38.10
  -6  -5  -1  434.56   27.90
  11  -6  -1  417.36   25.30
  -6  -5  -1  460.75   31.40
  -6  -5  -1  427.06   32.30
  11  -6  -1  452.05   27.20
  11  -6  -1  476.05   32.60
  -5  11  -1  422.46   29.20
  11  -6  -1  397.86   28.20
  -5  11  -1  429.66   29.30
  11  -6  -1  458.55   31.50
  11  -6  -1  468.35   28.70
  11  -6  -1  451.95   31.50
  -5  11  -1  427.26   29.80
  -6  -5  -1  506.65   33.60
  11  -6  -1  431.86   33.60
  -5  11  -1  468.25   32.30
  -5  11  -1  416.16   28.30
  11  -6  -1  397.96   32.20
  -5  11  -1  434.96   32.40
  -6  -5  -1  427.06   30.00
  -6  -5  -1  426.96   33.60
   5 -11   1  484.65   32.20
   6   5   1  448.66   27.40
   5 -11   1  470.45   34.70
   6   5   1  471.45   31.60
 -11   6   1  456.65   36.30
   5 -11   1  395.46   30.40
   6   5   1  471.55   30.50
   5 -11   1  528.05   38.20
   6   5   1  476.95   29.70
   5 -11   1  437.26   27.70
 -11   6   1  441.36   27.80
   6   5   1  498.45   33.60
 -11   6   1  492.95   34.20
 -11   6   1  415.76   32.10
 -11   6   1  460.75   30.20
 -11   6   1  396.66   32.40
 -11   6   1  486.15   32.30
   5 -11   1  442.06   30.10
   5 -11   1  492.65   28.90
 -11   6   1  491.65   33.60
   6   5   1  480.75   34.60
   6   5   1  449.26   29.70
   6   5   1  441.46   30.10
   6   5   1  413.16   32.90
   5 -11   1  435.46   28.70
   5 -11   1  468.65   28.50
 -11   6   1  486.65   27.10
   5 -11   1  474.85   30.70
   6   5   1  450.75   27.00
 -11   6   1  472.35   33.60
   6   5   1  437.66   30.40
   5 -11   1  494.35   38.40
  10  -6  -1  273.77   24.20
  -6  -4  -1  262.07   19.00
  -4  10  -1  245.98   19.40
  -4  10  -1  245.58   22.10
  -6  -4  -1  316.37   23.90
  -6  -4  -1  273.87   23.70
  -6  -4  -1  241.38   20.60
  10  -6  -1  260.17   22.60
  -6  -4  -1  272.67   19.90
  10  -6  -1  254.67   20.20
  -6  -4  -1  260.67   22.50
  10  -6  -1  258.77   18.70
  10  -6  -1  278.37   20.30
  -6  -4  -1  250.87   23.80
  -4  10  -1  242.88   26.20
  -4  10  -1  190.98   18.50
  -4  10  -1  257.57   21.60
  10  -6  -1  231.78   24.90
  -4  10  -1  243.78   17.80
  10  -6  -1  244.48   20.60
  -4  10  -1  285.77   21.50
  -4  10  -1  256.27   21.30
  -6  -4  -1  267.57   17.80
  -6  -4  -1  242.38   20.90
  10  -6  -1  214.68   19.40
  -4  10  -1  263.17   20.30
  10  -6  -1  260.97   24.40
  -6  -4  -1  266.07   33.40
  10  -6  -1  276.47   22.50
  -6  -4  -1  261.87   21.20
  -4  10  -1  249.58   20.70
  -6  -4  -1  238.88   20.20
   4 -10   1  263.07   19.60
 -10   6   1  259.17   20.60
   4 -10   1  236.58   19.70
 -10   6   1  280.57   24.20
   6   4   1  262.27   21.00
   6   4   1  227.48   20.20
   4 -10   1  231.98   21.20
   6   4   1  261.07   18.50
   6   4   1  253.87   21.20
   4 -10   1  256.57   21.70
   4 -10   1  229.68   26.30
   4 -10   1  218.98   27.80
   6   4   1  247.88   18.40
 -10   6   1  261.47   23.30
 -10   6   1  261.37   18.50
   6   4   1  261.07   22.50
 -10   6   1  258.57   23.00
 -10   6   1  237.98   22.90
   6   4   1  245.38   23.40
 -10   6   1  255.17   21.40
   6   4   1  263.67   24.10
 -10   6   1  259.37   30.20
   4 -10   1  223.38   19.90
 -10   6   1  243.48   27.50
   4 -10   1  242.88   19.00
 -10   6   1  267.87   19.30
   4 -10   1  260.47   20.60
   4 -10   1  238.08   29.40
   4 -10   1  255.17   19.80
   6   4   1  242.68   20.70
   6   4   1  286.97   20.60
   4 -10   1  273.07   20.10
   6   4   1  273.57   22.30
   6   4   1  274.37   19.70
 -10   6   1  262.67   17.90
 -10   6   1  291.97   24.00
  -6  -3  -1  584.24   28.90
   9  -6  -1  525.55   29.10
  -6  -3  -1  561.24   39.30
   9  -6  -1  497.35   29.10
  -3   9  -1  537.75   30.90
  -3   9  -1  457.25   28.30
  -3   9  -1  533.05   25.00
   9  -6  -1  481.95   28.30
  -6  -3  -1  506.35   27.50
  -3   9  -1  549.95   29.80
  -6  -3  -1  528.75   32.80
  -6  -3  -1  522.65   29.60
   9  -6  -1  508.45   29.90
  -6  -3  -1  546.75   30.40
  -3   9  -1  526.55   30.00
   9  -6  -1  561.64   26.90
   9  -6  -1  571.84   25.60
   9  -6  -1  545.95   31.30
  -3   9  -1  505.35   32.10
   9  -6  -1  524.35   33.00
  -6  -3  -1  591.54   34.40
  -3   9  -1  524.25   27.80
   9  -6  -1  541.85   31.40
   9  -6  -1  491.25   30.00
  -3   9  -1  564.64   32.60
   9  -6  -1  562.04   35.10
  -3   9  -1  530.05   30.60
  -6  -3  -1  479.25   29.70
  -6  -3  -1  534.75   30.70
  -6  -3  -1  493.85   29.40
   9  -6  -1  511.35   33.10
  -3   9  -1  548.35   27.80
  -3   9  -1  550.94   31.00
  -6  -3  -1  540.95   27.10
   3  -9   1  571.54   30.50
  -9   6   1  516.65   36.30
   3  -9   1  487.65   28.40
   3  -9   1  493.35   27.80
   6   3   1  569.24   29.50
   6   3   1  546.95   30.60
  -9   6   1  519.65   25.50
  -9   6   1  527.55   32.90
  -9   6   1  522.45   28.30
   6   3   1  515.25   31.30
  -9   6   1  498.15   23.90
   3  -9   1  542.15   31.80
  -9   6   1  528.95   33.00
   6   3   1  536.55   26.50
   3  -9   1  493.35   28.00
   6   3   1  490.95   26.60
  -9   6   1  488.85   32.20
   3  -9   1  522.05   29.60
   3  -9   1  467.85   34.50
  -9   6   1  491.45   27.70
  -9   6   1  499.15   32.20
   6   3   1  508.75   26.80
   6   3   1  525.95   33.50
   6   3   1  442.26   28.00
  -9   6   1  525.95   30.80
   3  -9   1  517.45   34.30
   6   3   1  498.45   30.40
   6   3   1  521.05   28.10
   3  -9   1  489.35   30.20
   3  -9   1  480.35   28.90
  -9   6   1  448.46   28.00
  -9   6   1  438.06   29.50
   3  -9   1  529.95   35.60
   6   3   1  530.75   31.10
   3  -9   1  520.15   24.90
   6   3   1  560.14   34.80
   3  -9   1  534.85   27.80
  -9   6   1  558.04   32.60
  -9   6   1  493.05   31.60
   6   3   1  553.04   31.50
  -2   8  -1  700.33   33.60
  -6  -2  -1  636.34   35.10
  -2   8  -1  735.03   29.80
  -6  -2  -1  685.93   34.70
  -2   8  -1  678.83   27.80
  -2   8  -1  654.03   32.40
   8  -6  -1  638.94   32.90
   8  -6  -1  637.14   28.70
   8  -6  -1  657.23   33.80
  -2   8  -1  647.54   33.30
  -2   8  -1  655.23   35.80
  -2   8  -1  687.93   31.50
   8  -6  -1  632.94   29.30
   8  -6  -1  613.84   32.10
   8  -6  -1  686.73   38.40
   8  -6  -1  623.34   36.60
   8  -6  -1  699.23   34.60
   8  -6  -1  631.74   33.40
  -2   8  -1  604.84   32.50
   8  -6  -1  649.04   35.60
  -6  -2  -1  629.44   33.10
  -6  -2  -1  627.84   36.40
  -2   8  -1  677.23   34.80
  -2   8  -1  586.64   26.20
  -2   8  -1  675.23   35.30
  -6  -2  -1  662.43   28.50
  -6  -2  -1  724.53   43.30
  -2   8  -1  630.24   33.80
  -6  -2  -1  738.73   34.10
  -6  -2  -1  661.53   33.20
  -6  -2  -1  774.62   38.00
  -6  -2  -1  627.64   31.80
  -6  -2  -1  648.94   31.10
   8  -6  -1  684.23   32.70
  -6  -2  -1  659.33   30.90
   8  -6  -1  654.63   33.30
  -2   8  -1  671.33   31.80
   6   2   1  677.43   31.00
   6   2   1  653.13   31.20
  -8   6   1  675.73   33.10
  -8   6   1  669.83   34.50
   6   2   1  674.43   38.10
   6   2   1  692.03   35.80
  -8   6   1  599.54   35.20
   2  -8   1  708.83   34.90
  -8   6   1  690.33   36.50
   2  -8   1  658.63   32.50
  -8   6   1  636.64   27.60
   6   2   1  687.43   35.10
   2  -8   1  648.84   34.20
   6   2   1  620.24   32.90
  -8   6   1  616.64   28.00
   6   2   1  678.33   31.00
   6   2   1  656.53   33.10
   2  -8   1  669.53   27.20
  -8   6   1  666.03   35.70
   6   2   1  696.23   33.60
   2  -8   1  703.63   39.40
   2  -8   1  691.13   41.40
   2  -8   1  654.43   35.50
   2  -8   1  675.13   33.90
   6   2   1  672.23   30.10
  -8   6   1  615.84   33.30
  -8   6   1  622.14   35.30
   6   2   1  703.23   34.90
  -8   6   1  723.33   36.20
   2  -8   1  647.64   28.40
   2  -8   1  733.53   32.00
   2  -8   1  656.23   24.80
   2  -8   1  668.23   35.10
  -8   6   1  695.03   41.10
   6   2   1  644.24   36.50
   2  -8   1  672.63   32.90
  -8   6   1  616.14   32.40
   2  -8   1  635.84   32.60
  -8   6   1  637.04   32.10
  -8   6   1  674.83   36.40
   2  -8   1  641.14   30.50
   6   2   1  622.54   33.40
  -6  -1  -1    0.50    2.50
  -1   7  -1    1.40    2.90
   7  -6  -1   -0.40    2.70
   7  -6  -1    1.00    2.80
  -6  -1  -1    4.30    3.90
  -6  -1  -1   -0.10    2.90
  -1   7  -1    3.80    3.00
  -1   7  -1   -1.80    2.60
   7  -6  -1    4.00    3.30
   7  -6  -1    4.80    3.70
   7  -6  -1    0.40    2.40
  -1   7  -1    3.70    3.20
  -6  -1  -1    6.20    4.30
  -1   7  -1    3.10    3.40
   7  -6  -1    1.60    3.40
  -6  -1  -1    0.00    2.00
  -6  -1  -1    3.10    5.40
  -6  -1  -1   -0.20    3.10
  -1   7  -1    1.00    2.30
  -1   7  -1    4.70    3.40
  -6  -1  -1    0.90    3.30
  -6  -1  -1    2.40    4.60
  -1   7  -1   27.30    7.00
   7  -6  -1    7.40    5.60
  -1   7  -1    1.10    2.10
   7  -6  -1    4.40    3.80
  -1   7  -1    9.00    4.50
  -6  -1  -1    6.50    4.70
   7  -6  -1    4.10    3.20
  -6  -1  -1    0.50    2.70
  -6  -1  -1   -0.20    2.80
   7  -6  -1    3.30    3.90
  -1   7  -1    3.80    3.20
   7  -6  -1    6.00    5.00
  -1   7  -1    0.30    3.30
   7  -6  -1    4.60    2.60
   1  -7   1    4.20    2.60
   6   1   1    2.30    2.60
   6   1   1    6.50    3.90
  -7   6   1    5.90    4.70
   6   1   1    3.30    4.30
   1  -7   1    5.70    4.60
   1  -7   1    8.50    4.20
  -7   6   1    3.90    4.10
   1  -7   1   10.40    4.70
  -7   6   1    7.40    4.50
   6   1   1    5.40    3.80
  -7   6   1    1.70    3.40
   1  -7   1   12.30    4.30
  -7   6   1    8.80    3.20
  -7   6   1   18.20    7.60
   6   1   1    3.90    3.50
  -7   6   1    3.00    3.70
   6   1   1    1.10    3.60
   1  -7   1   10.70    4.80
   6   1   1    2.40    3.30
   6   1   1    0.30    3.20
   6   1   1    6.50    3.50
  -7   6   1   13.30    5.60
   6   1   1    8.00    4.30
   1  -7   1    4.70    3.00
   6   1   1    7.80    4.80
   1  -7   1    6.40    4.00
   6   1   1    5.40    3.20
   1  -7   1    7.10    3.80
  -7   6   1    6.30    4.10
  -7   6   1    3.10    3.90
   1  -7   1    5.40    2.90
  -7   6   1    0.10    2.90
   6   1   1    2.90    3.30
  -7   6   1   11.00    3.40
  -7   6   1    4.30    3.70
   1  -7   1    0.30    3.90
   1  -7   1   -1.90    2.40
   1  -7   1   16.00    6.60
   1  -7   1   -0.80    2.50
   6  -6  -1   41.70    8.20
   0   6  -1   34.00    6.30
  -6   0  -1   47.90   11.50
   6  -6  -1   35.10    4.70
  -6   0  -1   55.29   10.20
  -6   0  -1   32.50    6.30
  -6   0  -1   36.20    7.50
  -6   0  -1   46.60    9.00
   6  -6  -1   41.20    5.50
  -6   0  -1   36.60    6.10
   0   6  -1   40.00    7.50
   6  -6  -1   35.20    6.90
   0   6  -1   46.30    7.40
   6  -6  -1   34.50    7.10
  -6   0  -1   57.49    9.40
  -6   0  -1   41.00    8.10
   0   6  -1   33.20    6.10
   6  -6  -1   49.99    8.70
  -6   0  -1   35.30    8.90
   0   6  -1   32.00    7.60
   0   6  -1   32.40    6.90
   6  -6  -1   47.20   10.20
   0   6  -1   26.30    6.80
   6  -6  -1   31.50    8.10
   0   6  -1   48.80    8.40
   6  -6  -1   40.40    7.60
   0   6  -1   40.00    7.90
  -6   0  -1   39.20    7.10
  -6   0  -1   37.70    3.90
   0   6  -1   36.60    7.40
   0   6  -1   36.80    6.20
   6  -6  -1   32.20    6.80
   6  -6  -1   38.60    6.90
  -6   0  -1   36.60    7.50
   0   6  -1   41.80    8.30
   6  -6  -1   48.70    7.80
   6  -6  -1   44.90    7.90
   6   0   1   25.20    6.80
   0  -6   1   34.20    8.00
   6   0   1   49.90    8.50
   6   0   1   33.00    8.30
  -6   6   1   54.09    9.10
   6   0   1   30.40    7.50
   0  -6   1   37.00    7.70
   6   0   1   33.70    7.50
   6   0   1   28.20    6.40
   0  -6   1   42.20    5.90
   0  -6   1   33.30    5.80
   0  -6   1   46.00    9.00
  -6   6   1   49.50    9.20
  -6   6   1   47.00    8.10
  -6   6   1   41.80    7.70
  -6   6   1   50.69    9.60
   6   0   1   40.30    6.40
  -6   6   1   41.80    7.70
   0  -6   1   30.90    6.60
  -6   6   1   55.59    8.80
  -6   6   1   34.20    9.20
  -6   6   1   40.70    7.30
   0  -6   1   46.10   10.90
   6   0   1   40.60    6.00
  -6   6   1   36.30    5.20
   6   0   1   40.40    8.80
   6   0   1   35.30    6.30
   0  -6   1   47.30    8.50
   0  -6   1   36.90    7.50
   6   0   1   26.80    6.70
   0  -6   1   28.10    6.30
   6   0   1   40.60    6.50
   6   0   1   33.90    7.00
   0  -6   1   23.60    7.80
   0  -6   1   25.40    6.40
  -6   6   1   44.00    8.60
  -6   6   1   43.60    6.20
   0  -6   1   29.50    5.80
   6   0   1   34.00    6.20
  -6   6   1   44.90    8.80
   0  -6   1   34.50    5.80
   5  -6  -1 1115.09   47.20
   5  -6  -1 1070.29   44.60
   1   5  -1 1108.09   44.60
  -6   1  -1 1165.58   49.20
   1   5  -1 1086.89   43.80
  -6   1  -1 1165.48   43.70
   5  -6  -1 1094.49   42.00
   5  -6  -1 1068.19   42.30
  -6   1  -1 1092.09   45.30
  -6   1  -1 1135.49   45.50
   5  -6  -1 1029.70   45.00
   1   5  -1 1064.39   46.10
   1   5  -1 1151.68   44.20
   1   5  -1 1046.10   44.20
   5  -6  -1 1056.69   44.10
  -6   1  -1 1074.79   45.20
   1   5  -1 1088.89   41.10
   5  -6  -1 1192.88   43.40
  -6   1  -1 1050.79   48.60
  -6   1  -1 1050.09   43.30
  -6   1  -1 1090.79   45.70
   1   5  -1 1067.39   45.50
   1   5  -1 1071.69   45.10
  -6   1  -1 1084.29   41.40
   5  -6  -1 1109.39   39.30
   5  -6  -1 1125.39   43.30
   5  -6  -1 1092.89   42.50
   5  -6  -1 1106.39   50.59
  -6   1  -1 1110.79   44.40
  -6   1  -1 1129.09   36.60
   1   5  -1 1131.09   40.80
   1   5  -1 1132.79   42.40
   1   5  -1 1129.39   41.90
  -6   1  -1 1082.99   41.20
   1   5  -1 1084.79   45.10
   5  -6  -1 1085.39   39.00
   5  -6  -1 1096.69   46.60
  -6   1  -1 1166.58   50.09
  -6   1  -1 1074.89   49.40
   5  -6  -1 1140.79   43.50
   1   5  -1 1079.39   44.30
  -1  -5   1 1158.48   46.50
  -5   6   1  966.90   41.10
  -1  -5   1 1110.19   45.40
  -1  -5   1 1167.48   51.59
   6  -1   1 1137.19   44.90
  -1  -5   1 1141.39   42.30
  -5   6   1 1118.89   49.99
   6  -1   1 1122.69   44.70
  -5   6   1 1170.58   45.00
  -1  -5   1 1097.89   37.70
  -1  -5   1 1164.48   42.20
  -5   6   1 1107.89   44.50
  -5   6   1 1090.09   45.20
   6  -1   1 1064.49   40.70
   6  -1   1 1130.09   41.40
  -5   6   1 1124.49   42.20
  -5   6   1 1065.49   46.20
  -5   6   1 1083.99   46.20
   6  -1   1 1167.38   43.90
  -1  -5   1 1145.59   45.30
  -1  -5   1 1071.99   47.60
  -1  -5   1 1147.79   44.90
   6  -1   1 1148.89   43.20
   6  -1   1 1009.90   45.20
  -1  -5   1 1138.99   52.19
  -5   6   1 1077.69   40.40
   6  -1   1 1074.09   46.30
   6  -1   1 1125.49   46.40
  -5   6   1 1094.09   44.10
  -5   6   1 1055.29   41.20
  -5   6   1 1090.79   36.40
  -5   6   1 1102.19   40.90
  -1  -5   1 1112.69   40.30
   6  -1   1 1109.19   46.90
  -1  -5   1 1126.49   43.30
  -1  -5   1 1137.59   44.60
  -1  -5   1 1125.79   44.10
  -5   6   1 1167.68   37.70
   6  -1   1 1152.98   47.10
   6  -1   1 1150.88   48.30
   6  -1   1 1113.29   40.50
   6  -1   1 1172.28   40.80
  -5   6   1 1109.89   44.80
  -5   6   1 1076.59   44.40
  -5   6   1 1083.49   44.10
   4  -6  -1 1226.58   46.70
   2   4  -1 1263.37   45.30
   4  -6  -1 1251.67   47.20
  -6   2  -1 1249.47   51.89
  -6   2  -1 1293.57   47.80
   2   4  -1 1236.48   48.80
  -6   2  -1 1199.48   48.70
   4  -6  -1 1162.28   53.49
  -6   2  -1 1279.97   42.70
  -6   2  -1 1299.67   53.29
   4  -6  -1 1227.18   46.00
  -6   2  -1 1264.17   47.00
   4  -6  -1 1184.68   49.60
   2   4  -1 1306.47   50.99
   2   4  -1 1280.17   48.70
  -6   2  -1 1222.68   45.60
   4  -6  -1 1191.08   48.40
   4  -6  -1 1319.37   43.90
  -6   2  -1 1289.17   51.19
   4  -6  -1 1252.37   44.50
   2   4  -1 1244.48   46.90
  -6   2  -1 1309.07   50.79
   2   4  -1 1239.38   48.80
   4  -6  -1 1242.28   42.80
   2   4  -1 1321.37   50.69
  -6   2  -1 1337.27   46.10
   4  -6  -1 1262.67   45.80
   2   4  -1 1319.87   43.80
  -6   2  -1 1241.08   49.99
   4  -6  -1 1253.07   52.49
   2   4  -1 1237.58   48.00
   2   4  -1 1338.97   52.09
   2   4  -1 1223.88   48.70
   2   4  -1 1245.28   44.90
   4  -6  -1 1243.98   47.30
   2   4  -1 1251.27   42.00
  -6   2  -1 1280.67   50.89
  -6   2  -1 1240.38   53.59
   4  -6  -1 1236.48   48.90
   2   4  -1 1213.68   48.50
   4  -6  -1 1300.07   45.70
  -6   2  -1 1215.28   47.20
  -2  -4   1 1316.77   45.40
  -2  -4   1 1260.97   49.30
  -4   6   1 1230.58   47.70
   6  -2   1 1271.97   46.80
   6  -2   1 1262.57   48.40
  -2  -4   1 1214.18   53.39
  -2  -4   1 1315.87   50.09
   6  -2   1 1258.77   52.29
  -4   6   1 1222.38   48.00
  -2  -4   1 1230.38   48.80
  -4   6   1 1245.58   48.30
  -2  -4   1 1113.19   49.60
   6  -2   1 1273.67   44.10
  -4   6   1 1234.78   52.79
  -2  -4   1 1257.77   45.70
   6  -2   1 1192.18   44.90
   6  -2   1 1242.18   50.79
  -4   6   1 1232.08   46.20
   6  -2   1 1263.07   49.50
   6  -2   1 1301.87   51.29
  -2  -4   1 1156.48   51.99
  -4   6   1 1271.17   47.50
  -4   6   1 1226.88   45.00
   6  -2   1 1268.77   51.99
   6  -2   1 1261.67   49.40
  -2  -4   1 1293.47   43.90
  -2  -4   1 1263.67   42.20
  -4   6   1 1288.27   47.30
  -4   6   1 1264.37   51.59
   6  -2   1 1242.18   48.20
   6  -2   1 1257.07   47.80
   6  -2   1 1200.48   50.49
   6  -2   1 1266.77   39.50
  -4   6   1 1212.18   50.59
   6  -2   1 1259.57   49.50
  -4   6   1 1270.57   39.70
  -2  -4   1 1284.57   58.29
  -4   6   1 1253.97   48.30
  -4   6   1 1299.57   44.40
  -2  -4   1 1288.77   48.50
  -2  -4   1 1214.98   48.70
  -2  -4   1 1281.27   46.60
  -2  -4   1 1308.67   44.30
   3  -6  -1  305.17   21.60
   3   3  -1  351.86   18.20
   3  -6  -1  347.77   22.60
  -6   3  -1  367.56   18.00
   3   3  -1  317.87   18.50
  -6   3  -1  366.96   20.00
   3   3  -1  321.47   21.20
   3  -6  -1  356.46   19.70
   3  -6  -1  360.46   17.60
  -6   3  -1  336.27   12.80
   3   3  -1  341.57   19.70
  -6   3  -1  352.26   21.20
   3  -6  -1  332.37   18.10
  -6   3  -1  345.97   20.70
   3  -6  -1  346.77   18.30
   3  -6  -1  308.17   19.00
   3  -6  -1  350.86   15.90
   3  -6  -1  351.06   18.00
  -6   3  -1  334.87   18.30
   3   3  -1  333.67   14.50
   3  -6  -1  365.36   16.10
   3   3  -1  373.06   17.00
   3  -6  -1  338.97   18.40
   3  -6  -1  320.77   18.80
  -6   3  -1  339.67   16.30
   3   3  -1  364.96   20.00
   3  -6  -1  349.96   13.20
  -6   3  -1  361.56   18.70
  -6   3  -1  338.57   20.60
   3   3  -1  331.27   19.10
  -6   3  -1  356.56   20.80
   3  -6  -1  324.17   17.20
  -6   3  -1  344.47   22.10
   3   3  -1  386.16   22.60
   3   3  -1  359.96   20.20
   3   3  -1  381.36   18.40
   3   3  -1  391.66   21.80
  -6   3  -1  374.86   18.30
   3   3  -1  357.16   19.40
   3   3  -1  319.57   19.70
   3   3  -1  345.47   16.70
  -3   6   1  343.77   21.10
   6  -3   1  354.66   22.50
  -3   6   1  358.96   16.20
  -3  -3   1  366.36   17.60
  -3   6   1  366.46   13.60
  -3  -3   1  353.76   19.40
  -3   6   1  340.57   18.90
  -3  -3   1  325.27   19.40
   6  -3   1  347.87   19.80
  -3   6   1  343.17   18.50
  -3   6   1  342.17   21.30
  -3   6   1  334.57   17.60
  -3  -3   1  356.26   15.30
  -3   6   1  338.37   20.70
   6  -3   1  315.57   19.90
   6  -3   1  364.06   19.40
   6  -3   1  340.57   18.80
   6  -3   1  307.87   18.20
  -3  -3   1  341.27   18.50
  -3  -3   1  366.16   21.90
   6  -3   1  345.67   13.40
   6  -3   1  333.67   18.80
  -3  -3   1  340.07   19.70
   6  -3   1  358.56   20.80
  -3  -3   1  353.96   15.20
   6  -3   1  352.96   21.20
  -3  -3   1  370.86   16.40
  -3  -3   1  344.47   19.30
  -3  -3   1  327.17   20.90
  -3  -3   1  326.67   21.90
   6  -3   1  361.46   20.00
   6  -3   1  332.47   16.90
  -3  -3   1  326.37   20.20
  -3  -3   1  369.66   26.60
  -3  -3   1  332.87   17.80
  -3   6   1  348.97   15.40
   6  -3   1  356.96   17.50
  -3   6   1  353.36   18.10
  -3   6   1  364.76   19.10
  -3   6   1  314.07   18.40
  -3   6   1  349.67   14.80
  -3   6   1  345.97   19.30
  -6   4  -1 1147.69   47.20
   4   2  -1 1193.08   45.40
   2  -6  -1 1175.48   46.30
   2  -6  -1 1185.98   38.60
   4   2  -1 1267.47   46.40
   4   2  -1 1186.28   41.60
   4   2  -1 1088.69   49.30
   4   2  -1 1146.59   46.80
   4   2  -1 1184.08   42.90
   2  -6  -1 1182.78   43.00
   4   2  -1 1134.79   42.00
   4   2  -1 1232.88   47.00
  -6   4  -1 1181.28   43.50
  -6   4  -1 1162.08   51.19
   4   2  -1 1082.09   50.59
   2  -6  -1 1203.58   36.30
   4   2  -1 1149.19   46.10
  -6   4  -1 1195.08   48.60
  -6   4  -1 1162.98   44.80
   4   2  -1 1144.49   46.10
  -6   4  -1 1179.28   45.00
  -6   4  -1 1113.69   47.80
  -6   4  -1 1123.79   48.70
   4   2  -1 1170.38   47.30
   2  -6  -1 1165.98   45.10
   2  -6  -1 1161.08   47.00
  -6   4  -1 1180.18   42.80
   2  -6  -1 1192.18   47.20
   2  -6  -1 1125.39   44.90
   2  -6  -1 1125.59   45.00
   4   2  -1 1221.48   47.30
   2  -6  -1 1229.08   52.79
   2  -6  -1 1187.28   45.70
   4   2  -1 1124.79   42.90
   2  -6  -1 1169.58   40.20
  -6   4  -1 1171.88   46.50
   4   2  -1 1134.89   46.60
  -6   4  -1 1208.88   48.10
   4   2  -1 1179.28   47.00
   2  -6  -1 1095.39   49.20
   2  -6  -1 1244.58   46.20
   6  -4   1 1194.88   49.50
  -4  -2   1 1234.58   45.80
  -4  -2   1 1168.78   46.80
  -2   6   1 1181.28   43.60
  -2   6   1 1175.48   46.30
   6  -4   1 1286.67   46.50
  -4  -2   1 1179.28   49.90
  -2   6   1 1176.88   42.60
  -4  -2   1 1192.48   47.10
  -4  -2   1 1183.98   40.70
   6  -4   1 1172.08   50.29
  -4  -2   1 1197.38   42.50
  -4  -2   1 1174.28   45.80
  -2   6   1 1186.78   43.10
  -4  -2   1 1227.48   45.30
   6  -4   1 1181.98   44.30
   6  -4   1 1185.38   50.89
   6  -4   1 1133.89   46.40
  -2   6   1 1187.18   46.60
  -2   6   1 1159.38   48.20
  -2   6   1 1176.68   37.80
  -4  -2   1 1130.99   40.50
   6  -4   1 1197.78   45.00
   6  -4   1 1142.19   46.20
  -2   6   1 1200.98   40.00
  -2   6   1 1205.98   42.90
   6  -4   1 1216.08   45.30
   6  -4   1 1157.08   43.00
  -2   6   1 1168.18   37.90
  -4  -2   1 1184.98   45.40
  -2   6   1 1098.19   46.00
  -4  -2   1 1225.28   45.20
  -2   6   1 1208.68   46.10
   6  -4   1 1196.98   46.90
  -4  -2   1 1186.88   49.40
  -2   6   1 1187.28   45.20
   6  -4   1 1135.09   47.00
   6  -4   1 1135.29   46.50
  -2   6   1 1180.58   47.90
  -2   6   1 1159.08   49.00
  -4  -2   1 1173.08   56.49
  -4  -2   1 1159.08   46.60
  -4  -2   1 1250.47   43.50
   5   1  -1   96.49   13.10
  -6   5  -1   84.79    9.00
   1  -6  -1   87.39   14.10
   5   1  -1   98.69   12.00
   1  -6  -1  105.59   11.60
   1  -6  -1   97.59   11.60
  -6   5  -1   87.89   11.20
   1  -6  -1   89.29   12.10
   5   1  -1  101.69   15.10
   1  -6  -1  110.99   12.70
  -6   5  -1  111.29    8.90
   1  -6  -1   92.29   11.30
  -6   5  -1   82.49   11.70
  -6   5  -1   95.09   11.20
   5   1  -1   82.29   10.10
   1  -6  -1  105.39   14.60
   1  -6  -1  102.69   11.60
  -6   5  -1   98.39   10.90
   5   1  -1   86.99   10.20
   5   1  -1  106.69   12.10
  -6   5  -1   85.19   12.00
   5   1  -1  102.69    8.60
   5   1  -1   98.59    7.70
   1  -6  -1   98.39    7.90
  -6   5  -1   94.09   12.10
  -6   5  -1   94.79   12.10
   1  -6  -1   97.59   11.30
   1  -6  -1   95.79    6.30
   1  -6  -1   80.49   13.90
  -6   5  -1   93.79   14.10
  -6   5  -1  101.99    7.40
   1  -6  -1   94.39    8.70
   5   1  -1   97.09    7.40
   1  -6  -1   97.59    6.80
   5   1  -1   99.99   12.50
  -6   5  -1   85.09   11.20
   5   1  -1  101.79   11.70
   5   1  -1  106.79   11.80
   5   1  -1   95.09   11.00
   5   1  -1  101.79   11.80
  -1   6   1   92.79   11.10
  -1   6   1   93.39   11.40
   6  -5   1  106.79    9.50
  -1   6   1  100.19    7.80
  -5  -1   1  111.39   12.20
  -1   6   1   70.39   11.00
  -5  -1   1  124.09   18.70
   6  -5   1  109.69   14.90
  -1   6   1  103.29   12.10
  -5  -1   1  113.29   12.90
  -5  -1   1  104.49   11.70
  -5  -1   1   99.09    8.80
   6  -5   1  120.19   10.40
  -1   6   1  115.59    9.60
  -1   6   1  103.09    5.60
  -5  -1   1  112.19   14.70
  -5  -1   1   90.89   10.20
   6  -5   1  117.09    9.50
  -5  -1   1   89.99   13.60
  -1   6   1  101.79    7.70
   6  -5   1  108.39    8.50
  -1   6   1  115.19    7.40
   6  -5   1  107.29    9.70
   6  -5   1  112.39   12.60
  -5  -1   1   88.59   10.20
  -5  -1   1  104.89    4.80
  -1   6   1  111.39    9.70
  -5  -1   1   92.49   10.80
   6  -5   1  108.89    9.70
  -1   6   1   91.09   11.20
   6  -5   1  102.69   11.80
  -1   6   1  102.09   12.50
   6  -5   1  103.39   12.00
   6  -5   1  103.49   12.80
  -5  -1   1  117.79   14.00
  -1   6   1   92.29   11.90
   6  -5   1  109.49    8.60
  -5  -1   1  109.09    5.70
   6  -5   1   76.09   12.60
  -5  -1   1  103.89   12.00
   6  -5   1   99.49   11.70
   6   0  -1   41.40    7.10
  -6   6  -1   38.30    7.40
  -6   6  -1   26.10    6.00
   0  -6  -1   32.80    9.00
  -6   6  -1   43.20    8.10
  -6   6  -1   32.80    5.70
   0  -6  -1   37.70    7.80
   0  -6  -1   45.40    8.90
  -6   6  -1   35.30    7.30
  -6   6  -1   41.20    6.60
  -6   6  -1   40.60    9.60
  -6   6  -1   40.70    5.40
   0  -6  -1   37.90    7.00
   6   0  -1   41.10    6.00
  -6   6  -1   41.30    8.00
   6   0  -1   38.70    8.40
   0  -6  -1   39.50    7.80
  -6   6  -1   32.90    6.70
   6   0  -1   39.30    8.80
   6   0  -1   36.50    7.30
   0  -6  -1   39.90    7.70
  -6   6  -1   21.80    6.70
   6   0  -1   35.90    4.80
   6   0  -1   41.30    7.50
   0  -6  -1   41.90   10.30
  -6   6  -1   32.70    7.70
   6   0  -1   33.60    6.50
  -6   6  -1   43.50    8.20
   6   0  -1   34.30    7.00
   0  -6  -1   45.90    6.30
   0  -6  -1   35.30    5.50
   6   0  -1   43.00    8.10
   6   0  -1   41.70    8.40
   6   0  -1   32.20    6.40
   0  -6  -1   40.80    8.00
   0  -6  -1   27.40    6.80
  -6   6  -1   40.70    6.80
   0  -6  -1   43.40   10.60
   0   6   1   42.00    8.60
  -6   0   1   40.20    3.00
   6  -6   1   40.50    7.60
  -6   0   1   49.00   10.80
   6  -6   1   37.40    7.70
  -6   0   1   31.80    7.50
  -6   0   1   48.30    9.00
   6  -6   1   27.30    6.10
  -6   0   1   43.20    5.50
  -6   0   1   41.20    7.20
  -6   0   1   37.60    7.10
  -6   0   1   36.70    6.80
   0   6   1   38.90    7.90
   0   6   1   47.40    8.30
   0   6   1   41.30    7.90
   6  -6   1   29.80    8.40
  -6   0   1   47.80   10.90
   6  -6   1   34.00    7.00
   6  -6   1   36.50    9.50
   0   6   1   44.90    7.70
   6  -6   1   34.90    6.10
   6  -6   1   31.30    7.30
   0   6   1   25.80    7.00
  -6   0   1   55.99    9.20
   0   6   1   24.00    6.00
  -6   0   1   38.40    5.90
   6  -6   1   33.70    6.20
  -6   0   1   36.00   10.60
   0   6   1   41.30    2.70
  -6   0   1   29.40    7.90
  -6   0   1   37.10    8.20
   0   6   1   29.90    6.20
  -6   0   1   38.20    2.40
   6  -6   1   33.50    5.80
   0   6   1   35.60    7.10
   6  -6   1   28.20    6.70
   0   6   1   34.60    5.30
   6  -6   1   34.10    7.60
   6  -6   1   39.80    7.10
   6  -6   1   37.60    7.70
   7  -1  -1  132.49    8.20
   7  -1  -1  137.79   11.20
  -1  -6  -1  155.08   14.10
   7  -1  -1  147.89   16.30
  -6   7  -1  116.99   13.60
  -6   7  -1  121.79   10.00
   7  -1  -1  136.49   11.80
  -6   7  -1  116.49   14.10
   7  -1  -1  116.09   13.80
   7  -1  -1  145.59   16.90
  -1  -6  -1  126.09    9.50
  -6   7  -1  114.59   14.10
  -1  -6  -1  139.19   16.10
   7  -1  -1  140.09   16.60
   7  -1  -1  126.29   10.10
  -6   7  -1  132.59   11.30
   7  -1  -1  116.69   13.30
   7  -1  -1  130.09   11.30
  -6   7  -1  142.49   12.00
   7  -1  -1  161.88   14.50
  -1  -6  -1  141.69   12.40
  -1  -6  -1  133.19   15.00
  -1  -6  -1  121.79   14.10
  -6   7  -1  124.89   10.00
  -6   7  -1  111.89   13.00
  -6   7  -1  120.19   14.90
  -1  -6  -1  167.08   20.40
  -1  -6  -1  142.39   11.30
  -6   7  -1  138.99   18.30
   7  -1  -1  151.18   13.40
  -1  -6  -1  127.89   17.70
   7  -1  -1  140.49   16.00
  -1  -6  -1  132.49   14.60
  -6   7  -1  124.29   14.90
  -1  -6  -1  138.49   19.60
  -1  -6  -1  116.99   15.50
  -6   7  -1  126.79   11.30
   6  -7   1  134.89    6.60
  -7   1   1  150.18   12.90
   1   6   1  147.89   17.90
   6  -7   1  130.69   15.00
   6  -7   1  123.19   17.70
   1   6   1  131.69   14.60
   6  -7   1  119.49   13.70
   6  -7   1  132.19   16.20
  -7   1   1  133.29   19.40
   1   6   1  134.69   15.20
   6  -7   1  138.29   11.10
   1   6   1  144.79    8.80
   1   6   1  138.99   12.80
   1   6   1  151.58   13.30
   1   6   1  139.29    9.70
   6  -7   1  135.49   10.70
   6  -7   1  128.29   14.90
  -7   1   1  110.49   14.00
   6  -7   1  126.99   14.50
   1   6   1  128.09   13.90
  -7   1   1  128.99   10.90
  -7   1   1  159.48   14.50
  -7   1   1  132.29    8.10
   1   6   1  128.79   15.90
  -7   1   1  157.58   14.30
   6  -7   1  116.79   12.90
   1   6   1  128.29   15.70
  -7   1   1  142.49    9.30
  -7   1   1  160.28   19.90
   6  -7   1  147.99   13.30
   1   6   1  161.28   11.30
   6  -7   1  132.89   10.40
   1   6   1  138.79   11.60
   6  -7   1  131.49   12.10
   6  -7   1  133.49   17.40
  -7   1   1  138.99    9.40
  -7   1   1  146.09   13.20
  -7   1   1  158.58   18.90
   6  -7   1  133.39   10.70
   1   6   1  135.09   15.30
   6  -7   1  142.59   10.90
  -7   1   1  143.89    9.10
  -7   1   1  147.69   12.30
  -7   1   1  146.99   19.30
   6  -7   1  122.19   10.00
   8  -2  -1  799.42   39.50
   8  -2  -1  732.43   37.60
   8  -2  -1  706.23   36.10
   8  -2  -1  718.53   35.50
  -2  -6  -1  762.42   37.30
  -2  -6  -1  728.23   36.60
   8  -2  -1  725.93   36.50
  -6   8  -1  785.12   33.80
  -6   8  -1  694.63   35.80
  -2  -6  -1  734.03   35.90
   8  -2  -1  742.53   38.10
  -6   8  -1  768.02   37.30
   8  -2  -1  730.23   33.50
   8  -2  -1  681.13   37.40
  -2  -6  -1  726.93   27.80
  -2  -6  -1  739.13   40.00
  -2  -6  -1  796.02   41.10
  -2  -6  -1  761.82   36.10
   8  -2  -1  815.22   35.10
   8  -2  -1  801.02   33.70
  -6   8  -1  712.03   37.40
  -6   8  -1  777.22   41.10
  -6   8  -1  720.03   33.70
  -2  -6  -1  780.82   35.70
   8  -2  -1  712.13   32.30
  -2  -6  -1  721.33   34.20
  -2  -6  -1  729.73   28.50
  -2  -6  -1  741.73   30.90
   8  -2  -1  798.22   32.70
  -6   8  -1  711.13   35.70
  -2  -6  -1  713.13   41.00
  -6   8  -1  722.53   33.30
  -6   8  -1  726.33   35.40
  -2  -6  -1  717.93   43.40
  -2  -6  -1  751.52   38.40
  -2  -6  -1  759.72   33.10
   8  -2  -1  737.93   37.80
   8  -2  -1  756.32   35.90
  -6   8  -1  749.82   30.20
   8  -2  -1  753.02   28.30
  -6   8  -1  675.13   34.60
   2   6   1  772.32   37.40
  -8   2   1  755.32   28.60
   6  -8   1  714.03   31.90
   2   6   1  752.92   29.70
   2   6   1  770.22   29.90
   6  -8   1  789.52   39.00
   2   6   1  715.53   39.20
  -8   2   1  811.82   33.30
   6  -8   1  696.53   30.50
  -8   2   1  767.52   42.40
  -8   2   1  789.02   38.20
   6  -8   1  695.23   38.50
  -8   2   1  796.72   42.40
   6  -8   1  687.93   30.30
  -8   2   1  764.42   30.40
  -8   2   1  806.02   42.50
   2   6   1  774.02   37.00
   6  -8   1  782.12   33.20
   2   6   1  734.53   36.60
  -8   2   1  691.03   39.20
  -8   2   1  738.73   36.30
  -8   2   1  739.23   34.80
   6  -8   1  717.23   27.40
   6  -8   1  693.43   35.80
  -8   2   1  693.73   36.70
   2   6   1  756.62   31.70
   6  -8   1  715.23   39.10
   6  -8   1  783.42   35.20
   6  -8   1  716.73   35.50
   2   6   1  756.92   35.50
  -8   2   1  705.23   37.30
   6  -8   1  687.83   31.40
   2   6   1  698.33   35.90
   6  -8   1  750.52   32.70
  -8   2   1  800.12   40.20
   2   6   1  712.83   30.30
   6  -8   1  737.23   33.80
   6  -8   1  726.33   34.90
   6  -8   1  715.13   36.50
   6  -8   1  723.83   42.90
  -8   2   1  686.93   34.20
   2   6   1  727.13   38.70
   2   6   1  731.73   32.90
  -8   2   1  748.83   29.90
   2   6   1  773.42   39.10
   2   6   1  697.63   35.50
  -3  -6  -1   10.40    6.30
  -3  -6  -1   13.80    6.30
  -3  -6  -1    6.60    4.20
   9  -3  -1   15.60    5.90
  -6   9  -1   18.10    5.50
  -6   9  -1    3.20    4.10
   9  -3  -1   13.90    5.10
  -3  -6  -1   10.00    5.00
   9  -3  -1    7.90    5.10
   9  -3  -1    6.50    5.60
   9  -3  -1    5.20    4.90
  -6   9  -1   12.40    6.20
  -6   9  -1    7.70    4.90
  -6   9  -1   14.10    6.70
  -3  -6  -1    9.60    3.60
  -3  -6  -1   10.30    5.40
  -6   9  -1   15.80    5.10
  -6   9  -1    9.60    6.20
   9  -3  -1    8.80    5.50
  -3  -6  -1   11.40    5.90
  -3  -6  -1   13.30    6.80
  -6   9  -1   13.20    5.50
  -6   9  -1    9.10    5.00
   9  -3  -1   16.50    5.70
  -3  -6  -1    8.00    6.20
   9  -3  -1   16.40    7.20
  -3  -6  -1    5.70    3.60
  -3  -6  -1    4.60    5.10
  -3  -6  -1   16.10    8.90
  -3  -6  -1   16.90    6.50
  -6   9  -1   11.10    5.80
   9  -3  -1    3.00    3.70
   9  -3  -1   12.00    6.60
  -3  -6  -1   17.90    5.20
  -6   9  -1   10.20    5.40
   9  -3  -1   11.30    4.50
   9  -3  -1    9.10    5.30
   9  -3  -1    7.60    5.50
   9  -3  -1   14.40    5.80
   6  -9   1   19.60    5.80
  -9   3   1    9.00    4.30
  -9   3   1   12.30    7.00
   6  -9   1   12.90    6.40
   6  -9   1   16.30    6.20
   3   6   1   17.20    6.70
   3   6   1   22.40    5.50
   6  -9   1    9.30    4.00
   6  -9   1   11.10    4.80
   6  -9   1   21.30    5.70
  -9   3   1    6.70    4.90
   3   6   1   15.80    7.40
   6  -9   1   26.00    8.80
   3   6   1    8.90    5.20
   6  -9   1   17.70    5.30
  -9   3   1   20.60    8.30
  -9   3   1   16.70    7.60
  -9   3   1   15.70    7.90
   3   6   1   13.30    6.00
   3   6   1   21.20    6.90
   3   6   1   13.10    6.80
  -9   3   1    4.40    4.80
  -9   3   1    8.70    5.80
   3   6   1   15.20    6.30
   3   6   1   13.50    6.90
   6  -9   1   12.50    5.30
  -9   3   1   17.00    5.80
   3   6   1   21.60    5.50
   3   6   1   11.50    5.70
   3   6   1   17.30    5.20
  -9   3   1   13.20    7.30
   6  -9   1    8.60    3.70
   6  -9   1   -0.60    4.00
   6  -9   1   12.50    6.10
  -9   3   1   12.20    4.10
   6  -9   1   10.00    7.00
   6  -9   1   13.20    6.30
   3   6   1   15.40    5.30
   6  -9   1   11.80    5.40
  -9   3   1   19.70    6.40
  -9   3   1    9.50    3.70
  -9   3   1    6.10    5.70
  10  -4  -1  370.16   26.10
  -4  -6  -1  365.06   25.90
  -4  -6  -1  378.76   22.20
  -4  -6  -1  361.36   23.90
  -6  10  -1  357.66   25.20
  10  -4  -1  386.96   23.20
  10  -4  -1  365.16   27.80
  -4  -6  -1  338.27   25.20
  10  -4  -1  341.77   26.30
  10  -4  -1  367.96   22.00
  -6  10  -1  383.86   22.00
  10  -4  -1  355.66   24.30
  -6  10  -1  352.76   24.70
  -4  -6  -1  349.47   31.70
  -6  10  -1  341.27   20.50
  -4  -6  -1  364.76   25.90
  10  -4  -1  349.77   23.90
  -6  10  -1  378.66   28.30
  -6  10  -1  325.27   23.90
  10  -4  -1  351.76   25.10
  -4  -6  -1  326.47   24.20
  10  -4  -1  369.26   28.00
  10  -4  -1  378.26   27.60
  10  -4  -1  344.97   24.80
  -6  10  -1  392.36   25.70
  -4  -6  -1  365.46   28.60
  -6  10  -1  355.16   23.80
  -6  10  -1  383.66   25.10
  10  -4  -1  380.96   25.00
  -6  10  -1  337.97   20.50
  -4  -6  -1  361.16   25.20
  -4  -6  -1  358.86   29.00
  -6  10  -1  352.96   26.70
  -4  -6  -1  338.97   26.80
  -6  10  -1  368.56   27.70
   4   6   1  333.57   24.90
   4   6   1  315.47   25.90
   6 -10   1  326.07   21.50
   6 -10   1  369.46   25.80
 -10   4   1  357.66   29.30
   4   6   1  358.06   25.50
 -10   4   1  362.36   27.20
   6 -10   1  327.57   21.10
 -10   4   1  279.67   26.80
   6 -10   1  349.27   23.80
   6 -10   1  293.77   24.20
   4   6   1  357.66   27.60
   4   6   1  346.27   27.50
   4   6   1  321.47   23.50
   6 -10   1  311.97   19.40
 -10   4   1  348.47   25.90
   6 -10   1  335.07   26.80
   4   6   1  364.06   24.70
   6 -10   1  365.46   31.50
   4   6   1  324.77   23.80
 -10   4   1  343.67   27.70
 -10   4   1  315.87   25.60
 -10   4   1  375.16   29.50
   4   6   1  340.87   24.90
 -10   4   1  321.37   24.00
   6 -10   1  393.26   30.20
   6 -10   1  373.56   22.40
 -10   4   1  328.57   20.60
   6 -10   1  356.76   26.70
   4   6   1  348.77   24.30
   6 -10   1  345.37   23.80
 -10   4   1  335.17   22.20
  -6  11  -1    3.90    4.70
  -6  11  -1    8.40    6.50
  -5  -6  -1    0.00    4.50
  -5  -6  -1    7.10    5.40
  -6  11  -1    2.00    5.00
  -6  11  -1    6.40    5.60
  -6  11  -1   -0.30    5.50
  -6  11  -1   -0.30    4.50
  -6  11  -1    2.10    5.30
  11  -5  -1    0.60    4.60
  11  -5  -1    4.90    6.20
  11  -5  -1    2.90    4.50
  11  -5  -1   -1.60    3.90
  -5  -6  -1    8.60    8.50
  -5  -6  -1    0.00    3.90
  11  -5  -1    2.10    6.40
  11  -5  -1   -1.90    4.60
  11  -5  -1   12.70    7.90
  -5  -6  -1    0.50    5.60
  -5  -6  -1   -1.60    4.30
  11  -5  -1    1.00    4.70
  -5  -6  -1    2.20    5.20
  -5  -6  -1    9.40    6.20
  11  -5  -1   -1.30    3.70
  11  -5  -1    8.90    7.80
  -6  11  -1   -0.50    4.20
  -5  -6  -1    5.90    6.10
  11  -5  -1    8.50    5.50
  11  -5  -1    0.60    4.40
  11  -5  -1    2.00    5.70
  -5  -6  -1    6.20    6.20
  -6  11  -1    2.60    5.50
   5   6   1    2.70    5.30
 -11   5   1    7.90    6.50
 -11   5   1   -0.70    4.30
 -11   5   1    7.70    6.40
 -11   5   1    2.30    5.40
   5   6   1   10.30    7.40
   6 -11   1    4.20    6.20
   5   6   1    4.40    5.80
 -11   5   1    5.30    6.00
   6 -11   1    9.60    5.90
   5   6   1    2.30    4.40
 -11   5   1   -1.10    6.20
 -11   5   1    2.40    4.70
 -11   5   1   -2.30    4.60
 -11   5   1    6.70    4.70
   6 -11   1    3.10    6.30
   6 -11   1    3.60    4.20
   5   6   1    4.80    5.40
   5   6   1    3.40    5.50
   6 -11   1   -1.10    4.20
 -11   5   1   -4.90    5.80
   5   6   1    1.20    4.60
   6 -11   1    3.60    6.80
   5   6   1   -3.70    4.90
   6 -11   1    2.30    5.50
   5   6   1   -2.40    4.50
   6 -11   1    1.40    4.40
   6 -11   1   -1.30    4.50
   5   6   1    1.10    4.60
   6 -11   1    1.80    4.40
  -6  -6  -1    8.80    7.10
  -6  12  -1    8.10    6.80
  -6  12  -1    1.40    6.40
  -6  12  -1   11.00    7.90
  -6  12  -1    0.90    5.80
  -6  12  -1    6.50    7.70
  12  -6  -1   10.80    8.20
  -6  -6  -1    1.70    5.30
  -6  -6  -1    8.90    8.00
  12  -6  -1   -2.40    6.20
  -6  -6  -1    3.10    6.90
  12  -6  -1    7.20    7.00
  12  -6  -1   -0.80    5.50
  -6  -6  -1    0.60    7.90
  -6  -6  -1    5.10    6.50
  12  -6  -1    5.10    7.60
  -6  -6  -1    1.00    5.90
  -6  12  -1   -0.30    6.30
  -6  12  -1    8.60    7.30
  12  -6  -1    3.90    6.00
  -6  12  -1    2.50    6.30
  -6  12  -1    0.30    5.70
  12  -6  -1    4.90    6.40
  12  -6  -1    2.90    6.00
  12  -6  -1   15.20    8.40
  12  -6  -1    3.20    6.20
  -6  -6  -1    5.60    5.40
  -6  -6  -1   10.60    6.80
   6   6   1    6.20    8.50
   6 -12   1    7.10    7.20
   6   6   1   11.40    7.30
 -12   6   1    7.90    7.70
 -12   6   1   13.10    8.80
   6 -12   1    9.50    6.00
   6   6   1    7.50    6.70
   6 -12   1   -3.60    4.60
 -12   6   1    9.00    8.30
   6   6   1    5.60    6.90
 -12   6   1    5.30    6.80
   6 -12   1   10.60    8.60
   6   6   1   10.80    8.30
 -12   6   1    7.50    7.80
   6 -12   1    8.20    7.80
   6 -12   1   17.80    9.20
 -12   6   1    5.50    6.40
 -12   6   1    2.70    6.30
 -12   6   1    5.10    7.70
   6   6   1    6.80    6.50
   6 -12   1    4.40    7.30
   6   6   1    6.60    5.60
   6   6   1    2.80    6.80
   6 -12   1    9.10    6.60
   6   6   1    9.20    7.50
   6 -12   1    6.40    7.20
   6   6   1    1.50    6.10
  -6  13  -1   22.90    9.80
  13  -7  -1   10.00    7.40
  13  -7  -1   27.20   13.00
  -7  -6  -1   12.90    9.20
  -7  -6  -1   11.10   11.40
  13  -7  -1   16.10   10.80
  -7  -6  -1   11.30    8.10
  -6  13  -1    9.20    8.00
  13  -7  -1    9.20    7.70
  -6  13  -1    8.50    7.30
  13  -7  -1   28.60   11.50
  -6  13  -1   20.00    9.60
  -6  13  -1   14.10    8.70
  -7  -6  -1   12.20    8.60
  -7  -6  -1   15.10    8.50
  13  -7  -1    9.30    8.20
  13  -7  -1    7.00    6.70
  -7  -6  -1   10.60    7.70
  -6  13  -1   13.70    8.40
  13  -7  -1   19.10   10.10
  -7  -6  -1    9.90    8.40
  -6  13  -1    4.60    7.20
  13  -7  -1   -3.10    6.10
  13  -7  -1   28.80   11.60
  -6  13  -1   12.20    9.50
 -13   7   1   15.90    9.20
   6 -13   1   14.50    8.00
   6 -13   1   14.20    9.20
   7   6   1    4.80    7.60
   7   6   1   14.20    8.40
 -13   7   1    2.10    6.90
   7   6   1   10.10    9.00
   6 -13   1   19.40    9.60
   6 -13   1   14.20   10.90
   7   6   1   11.00    9.50
   6 -13   1   10.10    8.50
 -13   7   1   19.40   10.70
 -13   7   1   24.30   11.20
   7   6   1    1.40    7.00
   7   6   1   11.10    9.20
 -13   7   1    2.50    7.00
   6 -13   1   12.40   11.20
 -13   7   1   11.10   10.20
   6 -13   1    4.70    6.30
 -13   7   1    8.20    8.50
   6 -13   1    3.70    6.80
 -13   7   1    8.70    8.00
   7   6   1   14.70    9.20
   7   6   1    9.80    7.80
  -5  12  -1  369.96   28.90
  -7  -5  -1  345.77   28.20
  -5  12  -1  414.26   30.00
  -5  12  -1  374.86   28.70
  -5  12  -1  406.46   31.80
  12  -7  -1  404.86   28.00
  -7  -5  -1  406.06   37.60
  -7  -5  -1  386.56   30.20
  12  -7  -1  427.06   32.20
  12  -7  -1  362.36   27.60
  -5  12  -1  392.56   29.60
  -7  -5  -1  369.96   28.60
  -5  12  -1  403.36   29.80
  -7  -5  -1  372.36   26.50
  -7  -5  -1  353.36   32.10
  -5  12  -1  366.76   28.90
  -5  12  -1  370.56   31.20
  -7  -5  -1  374.16   31.20
  12  -7  -1  406.46   33.00
  12  -7  -1  391.66   29.20
  12  -7  -1  386.46   30.70
  12  -7  -1  419.16   30.50
  -7  -5  -1  370.06   28.80
  12  -7  -1  464.15   36.20
  12  -7  -1  392.36   30.30
   7   5   1  421.56   29.60
   7   5   1  330.37   30.80
   7   5   1  372.86   28.70
 -12   7   1  358.76   30.90
 -12   7   1  338.57   38.40
   7   5   1  375.46   27.50
   5 -12   1  370.16   26.30
   7   5   1  368.86   29.10
   5 -12   1  386.36   29.50
   7   5   1  408.46   33.30
   5 -12   1  351.36   29.30
   5 -12   1  422.56   28.00
   7   5   1  389.86   29.10
   7   5   1  447.96   32.70
 -12   7   1  411.46   32.80
 -12   7   1  375.36   32.80
   5 -12   1  412.06   36.20
   7   5   1  391.96   26.00
   5 -12   1  396.96   35.60
 -12   7   1  365.86   28.10
 -12   7   1  369.26   30.50
 -12   7   1  354.86   29.40
   5 -12   1  431.86   34.70
   7   5   1  391.56   30.50
   5 -12   1  373.96   30.50
 -12   7   1  380.46   31.10
   5 -12   1  336.37   27.10
  -4  11  -1    4.40    4.90
  11  -7  -1    8.40    6.40
  -4  11  -1    8.60    6.40
  11  -7  -1    2.40    5.00
  -7  -4  -1    4.20    5.50
  11  -7  -1    5.70    6.20
  -4  11  -1    7.30    7.10
  -4  11  -1    8.30    5.90
  -7  -4  -1   -0.70    4.60
  -7  -4  -1    0.30    3.80
  -7  -4  -1   10.20    8.80
  -4  11  -1    5.70    6.30
  -7  -4  -1    2.30    5.30
  11  -7  -1   13.00    7.90
  -4  11  -1    5.10    5.40
  -4  11  -1    2.40    4.70
  -7  -4  -1    3.40    5.60
  -7  -4  -1    3.50    5.60
  11  -7  -1    3.60    5.80
  -7  -4  -1    2.90    5.10
  11  -7  -1    5.00    5.90
  11  -7  -1    5.90    6.30
  11  -7  -1    1.70    5.30
  -7  -4  -1    6.10    5.30
  -7  -4  -1    0.90    6.60
  11  -7  -1    2.40    6.80
  -7  -4  -1   -0.20    5.00
  -4  11  -1    2.00    5.00
  -7  -4  -1    5.60    5.80
  -4  11  -1    2.80    5.20
 -11   7   1   14.50    8.40
   7   4   1    2.80    5.20
   4 -11   1    5.70    5.40
   7   4   1    0.60    4.20
   4 -11   1    7.60    6.30
   7   4   1    5.80    5.90
   4 -11   1    5.50    5.70
 -11   7   1   10.50    6.30
   4 -11   1    9.10    5.90
   4 -11   1   -1.40    5.20
 -11   7   1   -2.40    5.00
   7   4   1    2.90    6.10
   7   4   1    2.70    4.70
   4 -11   1    6.50    6.70
 -11   7   1    9.10    7.20
   7   4   1    7.40    6.90
 -11   7   1    8.20    7.80
 -11   7   1    5.70    5.70
 -11   7   1   12.80    7.50
 -11   7   1    3.00    5.60
   4 -11   1    9.80    5.40
   4 -11   1   -1.60    4.30
   4 -11   1    4.80    7.30
   4 -11   1    5.70    4.90
 -11   7   1    5.20    7.20
   7   4   1    7.90    4.70
   7   4   1    8.70    6.60
   7   4   1    7.50    6.40
 -11   7   1   -0.90    4.80
   7   4   1   10.60    6.50
 -11   7   1    1.10    4.10
   7   4   1    9.70    7.20
  10  -7  -1   10.60    6.20
  10  -7  -1    8.80    6.20
  10  -7  -1   -0.30    3.70
  -7  -3  -1    3.00    4.90
  -3  10  -1    7.90    5.00
  -3  10  -1    8.00    6.00
  -3  10  -1    9.80    5.70
  10  -7  -1   15.20    7.00
  -7  -3  -1    7.30    5.20
  -7  -3  -1    2.60    4.40
  -7  -3  -1    7.40    6.00
  10  -7  -1   10.90    7.80
  -3  10  -1   15.90    8.00
  -7  -3  -1   11.10    6.90
  -7  -3  -1   20.90    7.70
  -3  10  -1    5.80    4.90
  -3  10  -1   11.30    6.10
  -3  10  -1    8.80    5.00
  -7  -3  -1   10.60    5.30
  10  -7  -1    8.30    6.10
  -7  -3  -1    3.10    7.60
  10  -7  -1    6.60    6.20
  -3  10  -1   11.60    6.20
  10  -7  -1   13.90    7.10
  10  -7  -1    8.10    6.20
  10  -7  -1   17.70    5.80
  -3  10  -1   13.90    6.40
  -7  -3  -1   14.60    6.90
  -7  -3  -1   22.20    8.00
  -3  10  -1    2.70    5.10
  10  -7  -1    3.40    4.30
  -7  -3  -1    2.50    3.80
   3 -10   1    6.90    4.60
   7   3   1    7.50    5.10
   3 -10   1    3.30    4.90
   3 -10   1    2.40    4.40
   3 -10   1    5.80    5.90
   7   3   1    0.40    4.40
   3 -10   1    2.00    3.80
 -10   7   1    5.20    3.90
   3 -10   1    8.30    6.10
   7   3   1    6.70    5.90
   3 -10   1    3.00    4.80
 -10   7   1    8.40    6.50
 -10   7   1    8.40    5.60
 -10   7   1    2.40    4.90
 -10   7   1    9.20    8.10
   7   3   1    6.90    6.20
   7   3   1   15.30    7.00
 -10   7   1   11.30    6.30
   3 -10   1    6.90    5.30
   7   3   1    5.60    4.50
   7   3   1    7.50    4.60
 -10   7   1    9.90    5.50
 -10   7   1   10.00    6.30
 -10   7   1   -0.10    4.50
   3 -10   1   14.60    8.60
   7   3   1   -0.30    4.50
   7   3   1    5.80    5.80
   7   3   1    5.30    4.10
 -10   7   1   14.30    7.20
   3 -10   1   20.00    9.40
 -10   7   1    7.80    6.30
   7   3   1    6.70    5.00
   7   3   1    5.50    5.40
   7   3   1   19.70    7.50
 -10   7   1    1.10    4.70
   3 -10   1    3.80    5.00
 -10   7   1   -0.90    4.00
  -2   9  -1   70.89   11.20
   9  -7  -1   53.39   11.00
   9  -7  -1   73.39   12.30
  -2   9  -1   69.69   12.60
   9  -7  -1   69.09   11.40
  -7  -2  -1   73.49   12.10
  -2   9  -1   63.99   11.30
  -2   9  -1   69.29   11.60
  -2   9  -1   88.19   13.40
  -2   9  -1   80.79   12.90
  -2   9  -1   71.99   12.90
  -7  -2  -1   69.79   13.30
  -2   9  -1   66.39    9.20
  -7  -2  -1   98.89   15.00
   9  -7  -1   81.29   15.40
  -2   9  -1   78.39   14.20
   9  -7  -1   49.40   10.70
   9  -7  -1   84.39   15.70
  -7  -2  -1   63.89   10.20
  -7  -2  -1   68.39   11.50
   9  -7  -1   78.29   12.90
  -7  -2  -1   56.09   10.80
   9  -7  -1   81.99   10.70
   9  -7  -1   67.59   11.10
  -7  -2  -1   78.39   13.80
   9  -7  -1   77.79    9.90
  -7  -2  -1   72.79   16.90
  -7  -2  -1   79.59   11.80
  -2   9  -1   87.69   12.10
  -2   9  -1   56.29   12.10
  -7  -2  -1   80.69   13.10
   9  -7  -1   61.79   12.50
   9  -7  -1   78.99   12.90
  -7  -2  -1   90.89   16.00
   7   2   1   74.69   13.70
   2  -9   1   76.99   16.70
  -9   7   1   84.99   13.60
   7   2   1   65.39    9.90
   7   2   1   63.19   11.70
   2  -9   1   61.09   12.00
   7   2   1   83.19   11.70
   2  -9   1   59.79   10.70
   7   2   1   76.39   12.90
  -9   7   1   71.39    9.40
   2  -9   1   68.89   10.50
  -9   7   1   89.49   14.10
   2  -9   1   80.49   13.10
   7   2   1   86.19   13.70
  -9   7   1   67.29   11.70
  -9   7   1   80.49   15.00
   7   2   1   71.19   14.50
   2  -9   1   76.39   15.10
   2  -9   1   74.69    8.70
   7   2   1   80.29   10.40
   2  -9   1   72.19   10.90
   7   2   1   88.09   15.40
  -9   7   1   59.29   11.20
  -9   7   1   62.39   15.20
  -9   7   1   71.69   13.70
  -9   7   1   66.49   12.10
   7   2   1   58.69   11.40
   7   2   1   73.19   12.60
   2  -9   1   80.09   13.30
  -9   7   1   86.79   13.40
  -9   7   1   96.99   15.40
   2  -9   1   79.89   15.40
  -9   7   1   75.39    9.20
   7   2   1   76.09   12.60
  -9   7   1   80.59   14.00
   2  -9   1   65.69   12.00
   2  -9   1   83.89   13.30
  -9   7   1   72.09   13.70
   7   2   1   70.49   11.20
   2  -9   1   67.69    9.00
   2  -9   1   72.89   12.20
  -1   8  -1  315.47   22.70
   8  -7  -1  297.87   16.40
  -1   8  -1  257.87   19.40
  -7  -1  -1  256.07   22.30
   8  -7  -1  279.67   19.90
  -7  -1  -1  264.87   19.40
   8  -7  -1  297.27   19.80
   8  -7  -1  299.07   21.80
  -7  -1  -1  314.37   24.90
  -7  -1  -1  321.37   21.40
   8  -7  -1  262.97   23.00
  -7  -1  -1  277.47   19.30
  -7  -1  -1  293.67   21.00
   8  -7  -1  316.77   20.80
  -1   8  -1  292.07   22.10
   8  -7  -1  307.47   20.90
  -1   8  -1  280.97   18.90
  -1   8  -1  282.17   20.50
   8  -7  -1  292.57   20.80
  -7  -1  -1  278.67   18.00
  -7  -1  -1  306.07   20.30
  -1   8  -1  269.77   20.70
  -7  -1  -1  305.97   22.50
  -7  -1  -1  263.57   21.50
  -7  -1  -1  318.37   21.60
  -1   8  -1  279.57   19.60
  -1   8  -1  278.67   15.30
  -1   8  -1  295.87   18.30
   8  -7  -1  248.38   18.50
  -7  -1  -1  292.17   19.00
  -7  -1  -1  284.17   26.50
  -1   8  -1  320.77   22.30
   8  -7  -1  276.97   18.30
  -1   8  -1  315.77   20.70
  -1   8  -1  282.97   16.80
   8  -7  -1  278.67   19.10
   8  -7  -1  294.67   24.30
   7   1   1  289.77   21.90
   7   1   1  283.27   18.30
   1  -8   1  301.67   24.10
  -8   7   1  283.67   20.60
  -8   7   1  297.67   22.30
  -8   7   1  298.47   20.60
  -8   7   1  276.37   25.00
   1  -8   1  269.07   16.10
  -8   7   1  288.17   20.50
   1  -8   1  254.27   22.10
   1  -8   1  280.67   20.60
  -8   7   1  304.87   16.20
  -8   7   1  335.27   22.60
   7   1   1  252.37   20.10
   7   1   1  319.47   22.00
   1  -8   1  268.27   17.70
   7   1   1  240.58   19.10
   1  -8   1  298.77   26.20
   1  -8   1  271.17   21.00
   1  -8   1  280.47   17.10
   7   1   1  268.47   17.80
  -8   7   1  280.87   20.60
   7   1   1  281.77   20.40
   1  -8   1  265.97   20.40
   7   1   1  300.37   17.20
  -8   7   1  331.67   23.70
   1  -8   1  285.47   20.30
   7   1   1  291.37   23.00
   1  -8   1  295.87   21.70
   1  -8   1  269.77   19.30
   7   1   1  277.67   20.60
   1  -8   1  285.17   19.90
  -8   7   1  285.57   16.10
  -8   7   1  269.77   19.70
   7   1   1  277.57   23.40
   7   1   1  308.37   20.80
  -8   7   1  261.17   20.80
   7   1   1  263.47   18.70
   1  -8   1  307.77   16.70
  -8   7   1  280.47   22.30
  -7   0  -1    8.00    5.90
   7  -7  -1   19.50    6.10
   0   7  -1   25.60    6.60
   0   7  -1   16.30    5.90
   7  -7  -1   22.30    6.10
   7  -7  -1   25.00    6.40
   0   7  -1   19.80    5.30
  -7   0  -1   24.50    9.30
  -7   0  -1   18.40    6.30
   7  -7  -1   25.10    8.40
   7  -7  -1   14.30    5.80
   0   7  -1   25.50    7.00
   0   7  -1   30.20    6.20
  -7   0  -1   43.20   10.00
   7  -7  -1   30.10    7.50
  -7   0  -1   22.60    5.70
   7  -7  -1   19.80    7.90
  -7   0  -1   19.20    5.40
  -7   0  -1   15.50    5.90
   0   7  -1   12.70    5.40
  -7   0  -1   22.70    7.00
   0   7  -1   25.60    6.30
   0   7  -1   41.30    8.70
   7  -7  -1   25.50    5.00
  -7   0  -1   17.80    4.90
   7  -7  -1   21.70    5.90
   7  -7  -1   25.10    6.40
   7  -7  -1   17.20    3.80
  -7   0  -1   19.20    6.60
   0   7  -1   20.10    6.60
   7  -7  -1   17.40    5.40
   0   7  -1   22.00    7.20
  -7   0  -1   19.90    8.00
  -7   0  -1   24.20    6.60
  -7   0  -1   21.10    6.70
   7  -7  -1    9.20    4.80
  -7   7   1   23.70    4.80
  -7   7   1   31.70    9.50
   0  -7   1   34.40   10.30
  -7   7   1   39.40    9.20
  -7   7   1   24.80    6.80
  -7   7   1   38.00    8.20
   7   0   1   23.00    5.80
   0  -7   1   29.80    7.50
   0  -7   1   27.00    7.80
   0  -7   1   25.40    5.30
   0  -7   1   29.20    7.20
   7   0   1   33.70    8.20
   7   0   1   23.60    7.60
   0  -7   1   27.90    6.90
   7   0   1   54.79   10.90
  -7   7   1   23.80    5.10
   0  -7   1   45.90   11.50
   7   0   1   20.40    7.30
   7   0   1   30.70    8.20
   0  -7   1   33.60    8.60
   0  -7   1   21.10    5.20
   0  -7   1   19.60    6.90
   0  -7   1   29.70    5.70
   7   0   1   29.50    7.40
  -7   7   1   20.50    5.80
   0  -7   1   26.30    6.00
   0  -7   1   27.90    7.50
   7   0   1   18.40    6.30
  -7   7   1   26.10    7.10
   7   0   1   25.10    6.20
  -7   7   1   34.90    8.30
   7   0   1   25.10    6.40
   0  -7   1   39.60    8.70
   7   0   1   25.50    6.00
  -7   7   1   48.20    8.70
   7   0   1   27.50    7.80
   7   0   1   28.60    5.60
  -7   7   1   30.60    8.70
  -7   7   1   25.20    7.00
  -7   1  -1  142.09   11.00
   6  -7  -1  122.79   13.90
   1   6  -1  114.59   14.00
   1   6  -1  106.49   13.10
  -7   1  -1  113.79   14.10
   1   6  -1  133.19   12.10
   6  -7  -1  108.69   16.20
   6  -7  -1  133.59   11.50
   1   6  -1  127.69   10.00
  -7   1  -1  101.39   15.40
   6  -7  -1  122.69   13.10
   6  -7  -1  135.19    9.30
   1   6  -1  122.29   10.60
   6  -7  -1  138.09   11.90
  -7   1  -1  106.99    9.80
  -7   1  -1  136.99   10.50
  -7   1  -1  112.69   14.10
   6  -7  -1  132.69   11.10
   6  -7  -1  119.39    8.60
   6  -7  -1  143.59   11.80
   1   6  -1  146.39   13.00
   1   6  -1  151.58   16.40
   1   6  -1  132.69   16.00
  -7   1  -1  124.79   18.10
  -7   1  -1  105.49   15.20
   6  -7  -1  121.19   14.00
   6  -7  -1  132.19   14.80
   1   6  -1  135.89   10.80
  -7   1  -1  106.99   13.60
   1   6  -1  135.19   15.20
   1   6  -1  131.79   12.10
   6  -7  -1  138.39   16.40
   6  -7  -1  115.79   13.40
   1   6  -1  121.29   14.30
  -7   1  -1  121.59   17.10
  -7   1  -1  119.89   13.00
  -7   1  -1  144.59   13.40
   6  -7  -1  129.19   11.70
   6  -7  -1  129.29   16.90
  -7   1  -1  142.09   15.10
   7  -1   1  136.49   10.30
   7  -1   1  126.39   10.40
   7  -1   1  109.09   15.00
  -6   7   1  129.39   17.40
  -6   7   1  137.29   15.80
  -6   7   1  138.19    9.40
  -1  -6   1  156.68   16.60
  -1  -6   1  122.39   14.40
  -1  -6   1  173.08   21.70
   7  -1   1  132.69   14.70
   7  -1   1  134.89    9.80
  -1  -6   1  119.69    8.90
  -6   7   1  138.19   15.70
  -1  -6   1  138.29   11.10
   7  -1   1  130.39   11.40
  -1  -6   1  132.69   11.40
  -6   7   1  129.39   15.90
  -1  -6   1  145.59   13.00
  -6   7   1  119.49   13.80
   7  -1   1  129.59   15.80
  -6   7   1  136.49   10.40
  -6   7   1  137.39   12.40
   7  -1   1  152.98   13.30
  -1  -6   1  156.08   13.60
  -1  -6   1  133.09   15.60
  -1  -6   1  152.98   19.80
   7  -1   1  126.49   15.70
   7  -1   1  144.69   16.50
  -6   7   1  138.89    6.90
  -1  -6   1  149.88   17.70
  -6   7   1  132.69   15.20
  -6   7   1  114.69   10.30
  -6   7   1  130.39   12.20
   7  -1   1  121.09    9.80
   7  -1   1  122.19   11.30
   7  -1   1  148.99   17.30
  -6   7   1  158.08   12.10
  -6   7   1  136.99   10.80
  -6   7   1  113.39   14.00
  -1  -6   1  131.19    9.50
  -6   7   1  116.39   13.60
   7  -1   1  122.99   15.00
  -7   2  -1  204.38   15.60
   5  -7  -1  201.08   17.00
   2   5  -1  177.78   12.90
   2   5  -1  182.88   14.20
  -7   2  -1  207.48   14.70
   2   5  -1  214.78   16.80
   5  -7  -1  195.48   18.50
   5  -7  -1  169.08   12.60
   2   5  -1  187.28   12.00
   2   5  -1  191.08   15.20
  -7   2  -1  189.08   12.50
  -7   2  -1  200.38   17.30
   2   5  -1  189.68   15.40
   5  -7  -1  203.98   14.30
   5  -7  -1  201.88   13.10
   5  -7  -1  176.18   14.50
   2   5  -1  200.88   15.10
  -7   2  -1  191.18    9.90
   5  -7  -1  187.88   12.90
  -7   2  -1  183.18   14.00
  -7   2  -1  174.98   15.00
  -7   2  -1  201.38   16.50
   2   5  -1  197.98   15.20
  -7   2  -1  193.68   18.00
   5  -7  -1  172.88   14.20
  -7   2  -1  197.18   16.10
   2   5  -1  197.68   13.40
   5  -7  -1  172.88   10.50
  -7   2  -1  206.48   18.00
   5  -7  -1  180.88   13.60
   5  -7  -1  185.38   15.60
  -7   2  -1  209.58   17.80
  -7   2  -1  179.78   13.10
   5  -7  -1  186.98   11.50
   5  -7  -1  182.08   15.80
   2   5  -1  185.48   12.10
   2   5  -1  204.88   15.30
  -7   2  -1  198.68   13.00
   5  -7  -1  179.28   13.20
   2   5  -1  189.48   16.10
   2   5  -1  192.28   14.80
   2   5  -1  200.68   11.60
   5  -7  -1  194.98   11.50
   7  -2   1  174.08   15.80
  -5   7   1  168.88   11.80
   7  -2   1  168.48   13.90
  -2  -5   1  185.78   15.90
  -2  -5   1  174.98   12.70
  -5   7   1  196.28   14.80
  -2  -5   1  183.98   14.30
  -5   7   1  197.18   13.20
  -2  -5   1  201.38   13.70
  -5   7   1  199.28   14.90
   7  -2   1  182.08   14.40
  -2  -5   1  203.58   11.50
   7  -2   1  179.08   13.50
   7  -2   1  204.58   16.90
   7  -2   1  189.78   15.00
   7  -2   1  206.08   12.00
  -2  -5   1  167.58   16.30
  -2  -5   1  176.48   21.20
  -2  -5   1  205.58   14.90
  -5   7   1  186.48   14.40
  -5   7   1  206.58   15.30
  -5   7   1  221.98   17.50
   7  -2   1  213.28   16.10
   7  -2   1  188.38   12.60
  -5   7   1  161.68   13.40
   7  -2   1  195.28   16.30
  -2  -5   1  177.08   14.60
  -2  -5   1  186.38   11.50
   7  -2   1  175.38   15.70
  -5   7   1  179.18    9.90
  -5   7   1  202.38   17.90
   7  -2   1  177.98   14.20
  -5   7   1  172.08   11.80
  -5   7   1  175.08   13.30
  -2  -5   1  203.88   12.70
  -5   7   1  202.18   15.00
   7  -2   1  174.98   15.70
  -5   7   1  190.88   16.20
   7  -2   1  171.88   13.00
  -5   7   1  189.88    7.80
   7  -2   1  174.98   11.70
  -2  -5   1  194.68   24.10
  -2  -5   1  183.88   14.80
  -2  -5   1  185.48   11.80
  -7   3  -1   94.29   12.60
   3   4  -1  103.69    6.90
   3   4  -1  149.59   12.70
   3   4  -1  120.99    9.00
  -7   3  -1  120.89   10.70
   4  -7  -1  143.59    9.60
   4  -7  -1  111.79   10.10
   4  -7  -1  134.79    9.30
  -7   3  -1  128.59   15.50
   4  -7  -1  124.79   14.00
   4  -7  -1  133.79   11.10
   3   4  -1  115.99    7.90
  -7   3  -1  101.99   14.20
   4  -7  -1  115.29    9.20
   4  -7  -1  118.79   10.30
   3   4  -1   95.29   13.20
   4  -7  -1  114.49   16.30
   4  -7  -1  103.79   12.80
   3   4  -1   98.19   13.80
   3   4  -1  120.29   13.40
  -7   3  -1  127.79   15.20
  -7   3  -1  131.69    8.80
   4  -7  -1  125.19    6.90
   3   4  -1  112.89   12.50
   3   4  -1  128.19   13.90
  -7   3  -1  138.69   11.00
   4  -7  -1  110.09   13.40
  -7   3  -1  116.89    9.80
   3   4  -1  113.79   14.90
   3   4  -1  126.69   14.60
   4  -7  -1  121.79   10.20
  -7   3  -1  117.59   14.30
   3   4  -1  102.89   12.00
   3   4  -1  115.09    9.70
   3   4  -1  121.89   13.80
   3   4  -1  130.99   11.10
   4  -7  -1  118.89   15.90
  -7   3  -1  127.49   11.80
  -7   3  -1  102.29   13.50
   3   4  -1  126.09    5.40
  -7   3  -1  120.89   16.00
   7  -3   1   97.39   13.40
  -4   7   1   88.09   11.10
  -3  -4   1  113.99   13.60
  -3  -4   1  105.99   15.00
  -3  -4   1  114.89    8.60
   7  -3   1  104.99   12.90
   7  -3   1   98.59    6.30
  -3  -4   1   98.59   13.70
  -3  -4   1   98.79   12.70
  -4   7   1   92.39    8.00
  -3  -4   1  123.99   14.20
  -4   7   1  110.69   12.90
  -3  -4   1  109.59    8.40
  -4   7   1  117.59   15.30
  -3  -4   1  105.79    9.70
  -3  -4   1  100.49   18.20
   7  -3   1   95.19    8.00
   7  -3   1   96.39   11.60
  -3  -4   1  122.99   11.20
  -4   7   1  125.39   11.30
  -4   7   1  103.29    7.60
  -3  -4   1   92.69   11.70
   7  -3   1  122.49   14.10
   7  -3   1   97.59   12.70
  -4   7   1  112.69    5.40
  -4   7   1   94.29    9.20
   7  -3   1  101.59   14.70
   7  -3   1  104.79   12.00
   7  -3   1  106.09   11.90
   7  -3   1  110.09    9.20
  -4   7   1  120.79    8.30
  -4   7   1   88.89   12.80
  -4   7   1  102.89   12.40
   7  -3   1  110.29   15.60
  -3  -4   1  103.29   12.60
  -3  -4   1  102.49    7.50
  -4   7   1  113.29   10.20
  -3  -4   1  111.69    9.30
  -4   7   1  118.59   15.10
   7  -3   1  110.39   12.70
   7  -3   1  108.49    7.00
  -3  -4   1   98.29   14.50
   7  -3   1  109.19   14.10
   7  -3   1  108.19    9.40
  -4   7   1  104.59   12.30
   4   3  -1  983.10   38.00
   4   3  -1  957.70   44.70
  -7   4  -1  926.71   36.90
   4   3  -1  939.71   41.80
   3  -7  -1  962.90   38.70
  -7   4  -1  950.70   39.20
   3  -7  -1  950.20   39.50
  -7   4  -1  931.51   38.20
  -7   4  -1  942.01   45.60
   4   3  -1  970.40   40.50
  -7   4  -1  911.11   43.70
   4   3  -1  961.40   34.20
  -7   4  -1  832.62   41.40
   4   3  -1  873.71   44.50
   4   3  -1 1003.20   41.40
  -7   4  -1  984.50   43.30
   4   3  -1  890.41   40.30
   4   3  -1  900.21   40.80
   3  -7  -1  966.10   39.50
   3  -7  -1  941.81   30.40
  -7   4  -1  980.00   43.20
  -7   4  -1  975.00   38.20
  -7   4  -1  999.60   42.80
   3  -7  -1  916.31   45.50
   3  -7  -1 1011.60   39.90
  -7   4  -1  840.92   37.30
   4   3  -1  998.80   39.10
   4   3  -1 1004.60   41.30
  -7   4  -1  941.61   40.90
   4   3  -1  956.40   36.50
   4   3  -1  997.30   42.60
   3  -7  -1  976.40   39.60
   3  -7  -1  980.20   34.90
   4   3  -1  912.81   40.20
   3  -7  -1  916.21   40.20
   3  -7  -1  951.70   40.20
   3  -7  -1  940.61   37.50
   3  -7  -1  908.41   45.00
   3  -7  -1  956.20   41.40
  -3   7   1  926.71   34.90
   7  -4   1  917.51   40.80
   7  -4   1 1006.40   44.50
   7  -4   1  881.51   41.20
   7  -4   1  930.41   39.40
  -4  -3   1  872.61   42.20
   7  -4   1  888.11   44.40
   7  -4   1  899.61   39.00
  -4  -3   1  918.61   33.90
  -4  -3   1  941.81   41.30
  -3   7   1  952.30   37.70
  -4  -3   1  934.61   40.10
  -3   7   1 1017.50   44.60
   7  -4   1  960.70   44.60
   7  -4   1  979.60   42.50
  -4  -3   1  913.71   41.00
  -4  -3   1  955.50   36.30
  -3   7   1  919.91   35.40
   7  -4   1  930.61   36.90
  -4  -3   1  969.30   45.40
  -3   7   1  951.10   42.90
  -4  -3   1  874.31   39.60
  -3   7   1  881.51   40.10
  -4  -3   1  948.61   43.70
  -3   7   1  950.10   30.80
  -3   7   1  937.51   40.10
  -3   7   1  936.51   34.00
  -3   7   1  919.31   39.20
  -3   7   1  858.61   39.40
  -4  -3   1  948.21   51.29
   7  -4   1  922.51   40.10
  -4  -3   1  955.80   33.70
  -4  -3   1  944.01   38.70
  -4  -3   1  917.71   33.60
  -3   7   1  908.21   42.30
  -4  -3   1  933.21   42.40
  -3   7   1  966.70   33.80
  -3   7   1  925.41   37.90
  -4  -3   1  933.51   37.90
   7  -4   1  909.41   39.60
  -3   7   1  907.41   39.60
   7  -4   1  940.51   40.50
   7  -4   1  903.81   37.00
  -4  -3   1  914.41   39.00
  -7   5  -1   16.40    5.90
   5   2  -1   23.90    6.10
  -7   5  -1   15.10    5.30
   5   2  -1   21.60    6.30
  -7   5  -1   18.60    4.50
   5   2  -1   25.70    6.70
   2  -7  -1   26.30    8.70
   2  -7  -1   16.50    5.70
   2  -7  -1   19.10    3.50
   2  -7  -1   18.60    6.60
   5   2  -1   20.50    4.50
   2  -7  -1   11.60    4.70
   5   2  -1   20.40    6.00
  -7   5  -1   16.00    6.20
   5   2  -1   11.60    4.70
  -7   5  -1   28.80    8.80
   5   2  -1   20.40    4.50
   2  -7  -1   29.10    6.60
   2  -7  -1   25.40    7.10
  -7   5  -1   16.40    5.10
  -7   5  -1   24.70    6.00
   5   2  -1   14.30    5.70
   5   2  -1   25.40    5.10
   2  -7  -1   12.80    4.40
  -7   5  -1   31.20    8.10
  -7   5  -1   18.50    6.10
   5   2  -1   26.60    6.60
   5   2  -1   22.60    6.10
   2  -7  -1   18.80    5.30
  -7   5  -1   22.90    6.70
   5   2  -1   13.30    5.20
   5   2  -1   14.10    5.20
   5   2  -1   12.40    6.90
   5   2  -1    8.70    3.90
   2  -7  -1   18.80    5.40
   2  -7  -1   20.50    3.20
   5   2  -1    8.80    5.60
   2  -7  -1   27.00    6.40
   2  -7  -1   18.30    4.50
  -7   5  -1   15.50    4.10
  -2   7   1   26.30    7.00
  -2   7   1   18.20    5.70
   7  -5   1   12.70    4.90
  -2   7   1   15.70    5.70
  -5  -2   1   19.50    5.50
  -5  -2   1   22.00    7.10
   7  -5   1   15.10    4.80
  -5  -2   1   22.50    5.90
  -5  -2   1   16.50    5.70
   7  -5   1   15.90    4.80
   7  -5   1   16.70    6.20
   7  -5   1   24.30    8.10
  -2   7   1   20.40    5.70
  -2   7   1   22.20    2.60
  -2   7   1   23.00    7.20
  -5  -2   1   13.20    5.00
  -5  -2   1   27.20    6.20
  -2   7   1   22.60    5.10
   7  -5   1   20.80    5.70
  -5  -2   1   24.70    5.40
  -2   7   1   17.20    6.10
   7  -5   1   18.20    6.00
  -2   7   1   25.20    3.50
  -5  -2   1   20.40    3.50
   7  -5   1   15.90    4.70
  -2   7   1   21.60    6.00
   7  -5   1   16.00    5.50
  -2   7   1   27.00    5.50
  -2   7   1   16.30    4.50
  -2   7   1   17.70    5.70
   7  -5   1   24.50    7.00
   7  -5   1   27.30    5.50
  -2   7   1   20.40    3.80
   7  -5   1   20.90    6.00
  -5  -2   1   16.50    4.20
  -5  -2   1   15.30    5.60
  -5  -2   1   11.70    5.30
  -5  -2   1   17.50    6.70
   7  -5   1   15.30    5.20
  -5  -2   1   19.30    9.00
   6   1  -1    2.60    3.80
  -7   6  -1    3.40    2.70
  -7   6  -1    2.90    2.20
   6   1  -1    4.50    3.50
  -7   6  -1    3.50    3.40
   6   1  -1    3.70    3.70
   1  -7  -1    1.70    3.00
  -7   6  -1    7.50    4.50
   1  -7  -1   10.20    4.90
   6   1  -1    4.70    3.70
   6   1  -1    1.00    4.60
   1  -7  -1    2.70    3.30
  -7   6  -1    2.40    3.70
   6   1  -1   -0.30    2.80
   1  -7  -1    3.30    3.30
   1  -7  -1    2.40    2.50
  -7   6  -1    2.00    3.70
   1  -7  -1    2.40    1.90
   1  -7  -1    6.70    5.10
   6   1  -1   17.70    6.00
   6   1  -1    8.30    4.40
   1  -7  -1   -0.50    3.00
  -7   6  -1    6.90    5.60
   6   1  -1    1.60    2.10
  -7   6  -1    8.50    4.70
   6   1  -1    2.50    3.10
   1  -7  -1    9.80    5.70
  -7   6  -1    4.80    3.50
   6   1  -1    3.70    2.60
   1  -7  -1    0.50    2.80
   6   1  -1    2.30    3.20
  -7   6  -1    1.20    2.10
   6   1  -1    2.20    2.80
   1  -7  -1    1.10    1.80
  -7   6  -1    2.20    3.10
   1  -7  -1    3.60    3.00
   1  -7  -1    7.50    4.00
  -7   6  -1    1.60    3.30
   1  -7  -1    2.40    3.50
  -6  -1   1    5.30    3.80
  -1   7   1    9.60    4.70
  -1   7   1    4.60    1.70
  -1   7   1    0.80    2.80
   7  -6   1   11.80    6.20
  -6  -1   1    9.50    7.00
   7  -6   1    2.30    3.50
  -6  -1   1   11.30    6.20
   7  -6   1    5.30    3.30
  -1   7   1    6.80    4.90
  -6  -1   1   10.90    5.20
  -1   7   1    2.20    2.90
  -1   7   1    4.70    2.70
   7  -6   1   -0.20    3.20
  -1   7   1    6.60    3.60
  -1   7   1    3.90    3.00
   7  -6   1    8.20    4.20
  -6  -1   1    3.70    3.70
  -1   7   1   16.50    5.70
  -6  -1   1    2.70    3.50
   7  -6   1    0.70    3.10
  -1   7   1    9.70    5.00
  -6  -1   1    4.00    4.30
   7  -6   1    7.10    3.80
   7  -6   1   13.30    5.40
  -6  -1   1    2.20    3.30
  -1   7   1    1.80    3.20
  -6  -1   1    6.30    3.50
   7  -6   1   -0.30    2.90
   7  -6   1    0.20    2.10
  -6  -1   1    6.20    3.60
   7  -6   1   -0.60    4.10
   7  -6   1    5.80    4.30
   7  -6   1    3.30    3.80
  -6  -1   1    0.80    4.00
   7   0  -1   29.80    8.30
   7   0  -1   21.50    4.90
  -7   7  -1   13.90    6.50
  -7   7  -1   18.60    5.90
   7   0  -1   36.60    9.20
   7   0  -1   20.50    6.80
   0  -7  -1   29.00    9.30
   0  -7  -1   25.90    7.50
  -7   7  -1   22.70    6.30
   7   0  -1   18.50    6.40
   0  -7  -1   26.50    5.30
  -7   7  -1   14.40    5.60
  -7   7  -1   18.50    5.10
   0  -7  -1   15.70    6.10
   0  -7  -1   14.00    5.70
   0  -7  -1   18.50    5.70
  -7   7  -1   15.70    4.50
  -7   7  -1   29.70    7.20
   7   0  -1   25.20    6.40
  -7   7  -1   20.50    7.90
   7   0  -1   25.30    6.30
  -7   7  -1   20.90    6.90
   7   0  -1   18.10    6.00
   0  -7  -1   21.60    6.90
   7   0  -1   21.20    6.20
   7   0  -1   22.90    6.30
  -7   7  -1   27.80    7.50
   7   0  -1   18.30    4.00
   0  -7  -1   12.20    4.40
  -7   7  -1   16.40    6.60
   0  -7  -1   19.60    6.60
  -7   7  -1   16.70    5.10
   0  -7  -1   23.30    8.80
   0  -7  -1   13.80    5.80
   0  -7  -1   29.10    7.30
   0  -7  -1   25.70    5.30
   7   0  -1   31.00    8.00
   7   0  -1   11.70    4.60
  -7   7  -1   49.20    6.20
   0   7   1   26.30    7.10
  -7   0   1   19.40    6.40
   0   7   1   24.90    7.00
   7  -7   1   37.70    7.40
   7  -7   1   26.90    6.30
   0   7   1   17.20    7.00
   7  -7   1   25.20    6.80
   7  -7   1   31.50    7.30
   7  -7   1   28.90    7.40
  -7   0   1   27.40    5.40
  -7   0   1   18.00    7.80
   0   7   1   30.50    8.20
   7  -7   1   33.80    7.20
   0   7   1   26.20    7.50
  -7   0   1   31.90    5.20
   7  -7   1   20.30    6.80
   7  -7   1   37.60   10.50
   7  -7   1   18.00    6.20
   7  -7   1   22.10    5.30
  -7   0   1   22.00    8.50
   7  -7   1   28.10    9.10
   7  -7   1   25.70    7.60
  -7   0   1   27.80    6.20
  -7   0   1   24.00    6.80
   0   7   1   18.00    6.30
   7  -7   1   23.70    5.80
   7  -7   1   29.90    5.80
  -7   0   1   30.50    8.80
   0   7   1   27.80    5.40
   0   7   1   20.70    6.10
  -7   0   1   11.90    5.40
   7  -7   1   30.60    6.00
   7  -7   1   27.80    7.30
  -7   0   1   19.90    6.80
   0   7   1   35.20    7.20
  -7   0   1   21.10    6.10
  -7   0   1   19.90    9.00
   0   7   1   29.70    8.00
  -7   0   1   29.80    7.60
  -7   8  -1  478.05   28.20
   8  -1  -1  499.75   28.50
  -1  -7  -1  499.15   35.00
  -1  -7  -1  526.45   34.80
  -7   8  -1  501.05   30.10
   8  -1  -1  462.65   28.40
  -7   8  -1  476.55   25.70
  -7   8  -1  560.64   31.20
  -1  -7  -1  492.85   28.60
  -1  -7  -1  521.55   32.00
  -1  -7  -1  463.65   28.30
   8  -1  -1  517.35   29.50
  -1  -7  -1  521.85   30.50
   8  -1  -1  529.55   27.50
   8  -1  -1  501.25   30.00
  -7   8  -1  492.45   30.00
  -7   8  -1  487.35   27.20
   8  -1  -1  533.15   30.50
  -1  -7  -1  484.35   25.00
  -7   8  -1  497.95   29.00
   8  -1  -1  496.05   25.90
   8  -1  -1  508.85   25.00
  -1  -7  -1  503.15   29.00
  -7   8  -1  486.25   33.10
  -7   8  -1  468.25   27.30
  -7   8  -1  542.15   25.20
  -7   8  -1  505.75   24.80
   8  -1  -1  466.05   29.60
  -7   8  -1  475.65   28.10
  -1  -7  -1  515.95   23.90
  -1  -7  -1  460.85   28.40
   8  -1  -1  510.65   28.60
   8  -1  -1  504.85   26.20
   8  -1  -1  516.05   31.90
  -7   8  -1  462.65   26.40
  -8   1   1  469.15   32.70
  -8   1   1  525.85   27.80
   1   7   1  514.75   28.20
   7  -8   1  493.15   24.60
   7  -8   1  495.75   30.50
   1   7   1  524.15   31.40
  -8   1   1  615.44   37.40
  -8   1   1  513.55   30.10
   1   7   1  482.25   28.70
  -8   1   1  534.75   22.80
   1   7   1  548.95   30.20
   7  -8   1  532.25   25.30
   7  -8   1  483.85   28.90
   7  -8   1  508.85   35.00
  -8   1   1  505.45   29.20
   7  -8   1  505.85   27.90
   7  -8   1  492.55   29.10
   1   7   1  545.45   29.70
   7  -8   1  523.05   27.80
   1   7   1  509.95   23.40
   7  -8   1  513.75   28.60
   7  -8   1  482.65   28.80
   7  -8   1  558.64   33.90
   7  -8   1  518.15   25.40
  -8   1   1  523.05   28.60
   1   7   1  559.24   31.20
   7  -8   1  511.35   26.20
  -8   1   1  556.74   26.90
   1   7   1  545.15   31.40
  -8   1   1  546.55   33.10
  -8   1   1  540.35   30.40
  -8   1   1  526.25   30.40
   1   7   1  556.74   25.40
   1   7   1  502.95   32.00
   7  -8   1  530.95   25.10
   1   7   1  507.25   22.30
   1   7   1  515.95   29.10
   7  -8   1  502.65   29.10
   7  -8   1  554.54   25.80
  -8   1   1  542.85   34.40
   1   7   1  528.85   27.00
  -2  -7  -1  445.76   30.50
   9  -2  -1  423.66   23.60
   9  -2  -1  417.76   28.30
  -7   9  -1  436.36   26.20
  -2  -7  -1  469.05   32.80
  -7   9  -1  391.36   27.40
  -7   9  -1  403.26   24.00
  -2  -7  -1  410.96   25.50
   9  -2  -1  416.26   27.80
  -7   9  -1  358.66   26.10
  -2  -7  -1  418.16   24.00
  -7   9  -1  415.26   25.80
   9  -2  -1  411.06   22.60
  -7   9  -1  405.86   20.60
  -2  -7  -1  404.56   26.80
   9  -2  -1  424.96   26.20
   9  -2  -1  398.86   26.40
  -2  -7  -1  396.16   22.90
   9  -2  -1  391.66   26.10
   9  -2  -1  451.75   28.60
   9  -2  -1  385.26   26.40
  -2  -7  -1  379.96   25.30
  -7   9  -1  363.46   25.00
  -7   9  -1  416.76   22.20
  -2  -7  -1  461.35   35.20
  -2  -7  -1  382.06   26.10
  -7   9  -1  397.46   29.80
  -7   9  -1  399.96   26.70
   9  -2  -1  383.86   23.70
  -7   9  -1  384.16   23.60
  -2  -7  -1  414.36   21.40
  -7   9  -1  411.76   23.90
   9  -2  -1  394.46   27.70
  -2  -7  -1  428.26   28.40
   9  -2  -1  390.26   22.20
   7  -9   1  409.46   27.50
   2   7   1  440.66   29.60
  -9   2   1  412.86   27.50
   2   7   1  414.66   26.70
   7  -9   1  403.06   21.30
  -9   2   1  400.76   29.20
   7  -9   1  402.56   22.30
   7  -9   1  396.96   23.90
   7  -9   1  397.26   21.30
   7  -9   1  434.06   30.30
   7  -9   1  380.76   24.80
   7  -9   1  402.46   26.80
  -9   2   1  380.26   26.60
   2   7   1  400.26   28.40
   2   7   1  414.76   29.40
   2   7   1  433.76   23.60
   7  -9   1  393.06   22.30
   2   7   1  428.16   27.10
  -9   2   1  379.06   29.70
   7  -9   1  396.36   32.00
  -9   2   1  422.06   30.50
   2   7   1  401.66   26.50
   7  -9   1  425.16   23.10
   7  -9   1  381.96   26.40
   2   7   1  417.86   27.00
   2   7   1  438.86   22.00
   7  -9   1  404.26   24.80
   7  -9   1  429.76   29.20
   7  -9   1  451.45   23.40
  -9   2   1  389.36   27.00
  -9   2   1  429.66   25.20
   2   7   1  397.56   26.30
  -9   2   1  425.86   31.90
   7  -9   1  376.16   25.10
  -9   2   1  378.96   22.60
  -9   2   1  415.56   25.40
  -9   2   1  402.26   28.10
   2   7   1  402.36   25.50
  10  -3  -1  543.25   29.40
  10  -3  -1  569.94   31.20
  10  -3  -1  624.34   37.10
  10  -3  -1  596.44   35.80
  -3  -7  -1  575.34   34.30
  -7  10  -1  521.95   32.70
  -7  10  -1  599.34   33.70
  -3  -7  -1  493.05   28.00
  -7  10  -1  555.14   32.00
  -7  10  -1  596.64   30.50
  10  -3  -1  642.94   37.10
  10  -3  -1  584.24   30.00
  -3  -7  -1  600.04   35.10
  -7  10  -1  592.64   33.60
  -7  10  -1  549.35   33.80
  -7  10  -1  590.84   36.40
  -3  -7  -1  646.74   40.60
  -7  10  -1  581.84   38.20
  -3  -7  -1  599.94   37.00
  -7  10  -1  574.84   29.80
  -3  -7  -1  599.84   32.50
  -7  10  -1  543.45   33.40
  -3  -7  -1  595.54   42.80
  -3  -7  -1  587.34   33.10
  10  -3  -1  616.94   31.70
  10  -3  -1  569.44   30.80
  10  -3  -1  598.24   35.80
  -7  10  -1  541.85   35.20
  10  -3  -1  593.04   35.70
  -7  10  -1  559.34   31.50
  10  -3  -1  597.24   33.70
  10  -3  -1  549.74   33.40
  10  -3  -1  576.94   33.30
  -3  -7  -1  593.74   38.50
   3   7   1  573.04   34.00
   7 -10   1  627.54   38.20
   7 -10   1  583.84   41.30
 -10   3   1  626.74   39.60
   7 -10   1  586.44   33.00
   7 -10   1  562.34   30.40
 -10   3   1  636.04   38.30
   3   7   1  598.04   34.60
   7 -10   1  595.64   29.40
   3   7   1  560.14   36.20
 -10   3   1  582.84   35.50
   3   7   1  631.54   38.50
   7 -10   1  538.55   32.40
   3   7   1  571.74   32.90
 -10   3   1  579.44   29.70
   7 -10   1  583.04   37.60
   7 -10   1  601.54   30.10
   3   7   1  608.94   34.40
 -10   3   1  596.44   32.30
   7 -10   1  567.44   34.10
   7 -10   1  557.44   29.20
   3   7   1  633.34   33.90
   3   7   1  621.14   34.70
   7 -10   1  522.15   33.50
   3   7   1  583.74   37.70
 -10   3   1  577.74   31.90
 -10   3   1  540.05   38.60
 -10   3   1  547.65   33.20
   3   7   1  554.84   33.80
   7 -10   1  598.94   36.50
 -10   3   1  582.34   35.40
   7 -10   1  541.95   30.50
 -10   3   1  568.94   37.30
 -10   3   1  589.94   35.40
  -7  11  -1  159.88   20.00
  11  -4  -1  183.98   17.40
  -7  11  -1  195.28   22.70
  11  -4  -1  198.18   24.30
  11  -4  -1  174.08   20.00
  -4  -7  -1  142.59   19.70
  -4  -7  -1  152.88   18.90
  11  -4  -1  156.88   20.10
  -4  -7  -1  177.68   20.50
  11  -4  -1  145.19   21.00
  -7  11  -1  165.28   21.10
  -7  11  -1  156.78   20.10
  -7  11  -1  172.08   21.00
  11  -4  -1  174.08   19.20
  -4  -7  -1  163.98   27.80
  -4  -7  -1  160.08   23.50
  -4  -7  -1  173.98   25.10
  -7  11  -1  145.59   21.50
  -7  11  -1  165.78   23.00
  11  -4  -1  149.59   20.10
  11  -4  -1  154.18   21.80
  11  -4  -1  162.78   22.20
  -4  -7  -1  196.18   26.20
  11  -4  -1  175.48   18.40
  -4  -7  -1  161.98   20.90
  -7  11  -1  146.99   18.60
  -4  -7  -1  204.78   25.30
  11  -4  -1  164.58   19.90
  -4  -7  -1  154.88   20.20
  11  -4  -1  201.08   22.70
  -7  11  -1  187.48   20.60
   4   7   1  136.89   20.70
 -11   4   1  240.88   26.70
 -11   4   1  182.58   21.50
   4   7   1  173.38   20.40
   4   7   1  199.78   25.20
   4   7   1  198.58   22.50
 -11   4   1  205.18   26.00
   7 -11   1  177.08   15.90
   7 -11   1  185.48   20.80
   4   7   1  175.08   20.60
   4   7   1  180.88   21.60
   7 -11   1  159.08   23.60
   4   7   1  198.28   25.00
   7 -11   1  155.48   19.10
   7 -11   1  200.28   22.10
   7 -11   1  208.98   23.00
   7 -11   1  181.08   23.60
 -11   4   1  176.98   24.30
   7 -11   1  185.88   24.40
   4   7   1  160.08   20.60
 -11   4   1  175.88   23.10
   7 -11   1  181.38   27.10
 -11   4   1  179.18   22.60
   7 -11   1  174.28   22.20
 -11   4   1  216.48   26.90
 -11   4   1  194.98   20.40
   4   7   1  216.38   23.70
 -11   4   1  206.58   27.60
  -7  12  -1    6.40    7.10
  -7  12  -1    5.20    6.80
  12  -5  -1    3.60    7.50
  -7  12  -1   17.40    8.90
  -5  -7  -1    1.00    6.00
  -7  12  -1    0.20    5.70
  12  -5  -1   11.40    7.70
  -5  -7  -1    4.30    5.70
  -5  -7  -1    0.10    7.40
  12  -5  -1    7.00    7.50
  -7  12  -1   15.90    8.70
  -5  -7  -1    0.80    4.90
  12  -5  -1   -1.10    5.40
  -7  12  -1    3.90    6.20
  -7  12  -1   11.70    7.30
  -5  -7  -1    4.10    6.40
  -5  -7  -1    5.70    6.50
  12  -5  -1    4.30    7.70
  -5  -7  -1    2.10    7.20
  -5  -7  -1   12.70    7.30
  12  -5  -1    6.20    5.40
  12  -5  -1    1.70    5.70
  12  -5  -1    2.30    5.90
  -7  12  -1    9.90    7.30
  -5  -7  -1   -0.10    5.70
  12  -5  -1    5.40    7.10
  12  -5  -1    6.70    5.60
  12  -5  -1   20.30    9.80
  -7  12  -1   10.00    6.90
  12  -5  -1    3.30    5.60
  12  -5  -1   11.00    7.80
   7 -12   1    1.90    6.00
 -12   5   1   10.00    8.00
   7 -12   1   14.70   10.30
 -12   5   1    4.80    7.00
   7 -12   1    9.60    6.70
   7 -12   1    0.80    6.90
   5   7   1    4.10    7.10
 -12   5   1    9.50    7.60
   5   7   1    6.70    6.60
   7 -12   1    6.10    5.60
 -12   5   1    9.70    8.90
   5   7   1    1.40    5.50
 -12   5   1    9.90    7.10
 -12   5   1    5.40    7.60
   7 -12   1   12.40    9.00
   7 -12   1   10.10    7.80
   5   7   1   18.00    8.90
   7 -12   1    6.60    6.40
   5   7   1   10.40    6.60
 -12   5   1   10.30    8.50
   5   7   1    3.00    6.40
   5   7   1    0.40    5.50
 -12   5   1   10.30    8.70
   5   7   1    6.10    5.80
   7 -12   1   11.00    7.20
   5   7   1    7.70    6.80
  -7  13  -1    8.30    9.00
  -7  13  -1    2.20    6.30
  -7  13  -1    2.30    7.10
  -7  13  -1   -2.40    5.60
  -7  13  -1    5.30    8.10
  13  -6  -1   -0.80    6.20
  13  -6  -1    6.30    8.70
  -7  13  -1    4.10    6.40
  13  -6  -1    0.80    6.60
  13  -6  -1    1.00    6.80
  -6  -7  -1    6.90    8.40
  13  -6  -1    7.40   10.10
  -6  -7  -1    6.30    7.80
  -6  -7  -1    3.70    6.60
  13  -6  -1    4.50    8.20
  -7  13  -1    2.10    7.60
  -6  -7  -1    0.30    8.20
  13  -6  -1   -1.60    7.20
  -6  -7  -1    6.80    6.60
  13  -6  -1    7.30    7.90
  -6  -7  -1   10.90    8.30
  13  -6  -1   -6.20    7.20
  -6  -7  -1    2.80    6.10
  13  -6  -1    0.20    5.90
 -13   6   1    0.00    6.80
   6   7   1   -1.00    7.60
   6   7   1    3.50    7.40
   6   7   1   -0.90    6.20
   7 -13   1    6.50    7.20
   6   7   1    1.50    7.90
   7 -13   1    7.60    8.00
   6   7   1    5.10    7.10
   7 -13   1   -2.00    5.60
   7 -13   1   -1.60    6.20
   7 -13   1    3.70    9.40
 -13   6   1    5.70    7.60
   6   7   1   -0.70    5.90
   6   7   1   -1.30    6.00
 -13   6   1   -2.00    6.40
 -13   6   1    8.10   10.00
 -13   6   1   -4.80    5.80
   7 -13   1    0.20    6.50
   7 -13   1    2.30    7.20
 -13   6   1    1.30    7.00
   6   7   1   -0.60    5.80
   7 -13   1    7.40    6.50
   6   7   1    8.20    7.90
 -13   6   1    4.10    7.50
 -13   6   1    5.00    8.30
  13  -8  -1  270.37   35.00
  13  -8  -1  337.47   29.80
  -5  13  -1  288.67   26.70
  -5  13  -1  345.67   35.80
  -5  13  -1  293.67   26.50
  -5  13  -1  271.57   30.10
  -8  -5  -1  314.87   29.20
  13  -8  -1  298.47   26.90
  13  -8  -1  349.77   29.20
  -5  13  -1  334.17   35.00
  -5  13  -1  326.17   27.60
  -8  -5  -1  299.37   33.60
  -8  -5  -1  341.47   32.30
  13  -8  -1  326.57   31.00
  -8  -5  -1  311.37   27.10
  13  -8  -1  278.87   34.60
  13  -8  -1  264.97   31.00
  -5  13  -1  275.27   30.10
  -8  -5  -1  310.67   27.10
  -8  -5  -1  263.77   37.90
  -8  -5  -1  283.47   30.20
  13  -8  -1  278.37   30.70
  13  -8  -1  275.97   24.90
  13  -8  -1  280.27   25.40
  -5  13  -1  314.17   28.40
  -8  -5  -1  272.57   31.70
 -13   8   1  289.97   33.40
   8   5   1  328.87   28.80
   8   5   1  307.87   27.60
   8   5   1  302.47   26.80
   8   5   1  297.37   27.40
   5 -13   1  286.37   36.60
   5 -13   1  277.67   31.60
 -13   8   1  299.47   33.70
   5 -13   1  269.47   33.70
 -13   8   1  309.47   34.20
   5 -13   1  371.36   35.20
 -13   8   1  332.37   31.50
   8   5   1  321.77   27.10
   8   5   1  345.67   37.90
   5 -13   1  326.07   29.30
 -13   8   1  272.67   30.00
   5 -13   1  303.67   27.70
 -13   8   1  306.27   32.60
 -13   8   1  266.87   31.10
   8   5   1  321.87   36.10
   8   5   1  298.97   32.10
  -4  12  -1  208.78   24.10
  12  -8  -1  189.88   25.40
  12  -8  -1  167.58   24.40
  -8  -4  -1  162.68   23.20
  -8  -4  -1  216.58   27.60
  12  -8  -1  142.29   19.70
  12  -8  -1  223.88   30.30
  -4  12  -1  184.88   23.40
  -4  12  -1  178.58   23.40
  -4  12  -1  165.58   21.90
  -8  -4  -1  217.68   32.30
  -4  12  -1  195.88   25.70
  -8  -4  -1  180.18   22.80
  12  -8  -1  151.88   21.40
  -4  12  -1  164.68   21.60
  12  -8  -1  199.38   23.00
  -8  -4  -1  187.08   26.00
  12  -8  -1  190.58   23.80
  -8  -4  -1  147.89   20.40
  -8  -4  -1  185.08   26.20
  -8  -4  -1  206.78   23.90
  -4  12  -1  190.18   25.10
  12  -8  -1  182.78   22.30
  -8  -4  -1  198.48   24.30
  -4  12  -1  182.28   22.90
  12  -8  -1  210.08   26.40
 -12   8   1  187.38   25.40
   4 -12   1  218.98   19.10
   8   4   1  179.58   26.50
 -12   8   1  197.88   29.30
 -12   8   1  196.58   24.90
   4 -12   1  252.77   22.20
   4 -12   1  196.58   28.60
   4 -12   1  217.28   28.70
   4 -12   1  192.18   29.30
   4 -12   1  157.28   20.30
   8   4   1  186.88   24.00
   8   4   1  176.58   23.00
   8   4   1  197.88   26.50
   4 -12   1  197.38   22.90
   8   4   1  164.48   21.80
   8   4   1  191.28   24.10
 -12   8   1  188.58   25.50
 -12   8   1  149.99   23.90
   4 -12   1  168.58   22.40
   4 -12   1  164.18   22.80
 -12   8   1  223.68   26.50
 -12   8   1  217.78   28.30
   8   4   1  171.58   22.50
   8   4   1  169.78   21.70
   4 -12   1  185.18   24.20
 -12   8   1  157.98   21.00
  -8  -3  -1    3.00    4.70
  11  -8  -1    1.10    5.50
  -8  -3  -1    2.90    5.00
  -3  11  -1    0.70    5.50
  11  -8  -1    7.40    7.60
  11  -8  -1    4.80    5.90
  -3  11  -1    0.40    4.60
  -8  -3  -1    1.50    4.40
  11  -8  -1    2.10    5.30
  -8  -3  -1    2.00    5.40
  -8  -3  -1    4.60    5.10
  -8  -3  -1    3.40    5.80
  -8  -3  -1   -0.20    6.00
  -3  11  -1    1.90    5.50
  -8  -3  -1    3.80    5.50
  11  -8  -1    6.60    5.90
  11  -8  -1    2.00    6.00
  11  -8  -1   -1.80    4.90
  -8  -3  -1   10.50    9.80
  11  -8  -1    7.70    5.70
  -3  11  -1    7.60    6.30
  -3  11  -1    6.50    5.90
  11  -8  -1    2.60    5.00
  -8  -3  -1    6.10    5.70
  -8  -3  -1    0.70    5.30
  -3  11  -1    3.20    5.10
  11  -8  -1    2.80    5.60
  -3  11  -1    1.10    4.60
  -3  11  -1    5.80    6.20
 -11   8   1    6.30    6.00
   8   3   1    9.60    6.70
   8   3   1    6.70    6.50
 -11   8   1    6.50    7.20
   8   3   1    2.60    6.00
   3 -11   1    0.60    4.10
   3 -11   1   -5.90    4.60
 -11   8   1    7.10    5.50
   8   3   1    9.40    6.90
   8   3   1    9.70    6.80
   8   3   1    5.10    5.60
   3 -11   1    7.70    7.00
   3 -11   1    1.50    5.40
 -11   8   1    4.50    5.80
   8   3   1    0.20    6.70
 -11   8   1   10.40    8.20
 -11   8   1   -0.80    5.70
   8   3   1   35.50   10.00
   3 -11   1   -3.10    3.90
 -11   8   1   -2.30    3.80
   8   3   1   16.80    7.80
   3 -11   1    1.60    5.20
   3 -11   1    3.60    4.80
   3 -11   1   -2.80    4.60
   8   3   1    0.70    4.80
 -11   8   1    8.20    6.60
 -11   8   1   -0.80    5.00
   3 -11   1   -1.90    4.80
   3 -11   1    2.80    6.60
 -11   8   1   -0.30    5.40
   8   3   1    2.10    4.10
   3 -11   1   -2.10    3.80
  -2  10  -1   10.40    6.40
  -8  -2  -1   20.40    9.30
  -8  -2  -1    9.40    5.90
  10  -8  -1    8.40    6.10
  10  -8  -1   15.40    6.90
  -8  -2  -1   13.20    6.10
  10  -8  -1   19.70    7.70
  -8  -2  -1   21.40   11.10
  -2  10  -1    9.40    5.40
  -2  10  -1   11.70    6.70
  10  -8  -1   15.50    9.00
  10  -8  -1   18.50    7.40
  -8  -2  -1   10.40    5.50
  -2  10  -1    2.50    5.30
  10  -8  -1    4.00    4.20
  -8  -2  -1    3.30    5.00
  -2  10  -1   15.40    6.90
  -2  10  -1    3.50    5.00
  -2  10  -1   10.20    6.20
  -8  -2  -1   19.20    7.50
  -8  -2  -1   13.50    7.50
  10  -8  -1    4.00    5.10
  10  -8  -1   14.20    6.90
  10  -8  -1   14.30    8.50
  10  -8  -1   17.10    6.80
  -2  10  -1    7.50    4.90
  -2  10  -1    4.40    5.50
  -2  10  -1   11.40    6.10
  -8  -2  -1    9.90    5.70
  -8  -2  -1   13.20    8.60
  10  -8  -1   11.10    6.70
   8   2   1    6.40    5.40
   2 -10   1   11.60    7.70
 -10   8   1    9.80    7.50
   2 -10   1   14.10    6.00
   8   2   1   16.90    7.60
 -10   8   1    2.00    6.90
 -10   8   1   11.70    6.70
   8   2   1   13.40    7.30
   8   2   1   17.60    5.70
   8   2   1    4.60    6.10
   2 -10   1    5.80    7.20
   2 -10   1   10.80    6.10
   8   2   1   13.50    6.60
   2 -10   1    5.60    5.20
 -10   8   1   17.40    8.30
 -10   8   1   13.80    7.30
   2 -10   1   10.20    6.10
   8   2   1    9.50    5.70
 -10   8   1    8.40    5.90
   2 -10   1    9.40    8.50
   8   2   1   15.30    7.80
   8   2   1   15.10    5.80
 -10   8   1   20.10    8.10
   2 -10   1   10.20    6.20
 -10   8   1   15.10    6.50
 -10   8   1   10.50    7.20
 -10   8   1   23.50    8.50
   8   2   1   16.00    7.50
   8   2   1   12.70    7.50
   8   2   1   13.50    6.20
   8   2   1   13.50    7.40
   2 -10   1    9.20    6.20
 -10   8   1   16.90    7.60
   2 -10   1   18.10    7.90
   2 -10   1   13.40    6.50
  -8  -1  -1  831.52   45.10
  -8  -1  -1  834.42   37.20
   9  -8  -1  874.81   41.30
  -1   9  -1  850.31   43.50
  -1   9  -1  892.01   38.90
  -8  -1  -1  861.01   38.80
  -8  -1  -1  944.81   48.90
  -8  -1  -1  822.62   40.90
  -1   9  -1  835.82   43.10
  -1   9  -1  870.81   44.90
  -8  -1  -1  816.02   43.80
  -1   9  -1  776.12   40.90
  -8  -1  -1  901.21   41.40
  -8  -1  -1  873.11   39.80
   9  -8  -1  803.42   47.10
   9  -8  -1  814.52   42.80
  -1   9  -1  887.01   40.10
  -8  -1  -1  870.51   47.90
   9  -8  -1  853.51   42.10
   9  -8  -1  885.91   42.00
[truncated: 2,990,798 more chars]
