# Supplementary material for: Ba3[Sn(OH)6][SeO4]2·3H2O, a hydrated 1:2 double salt of barium hexa­hydroxidostannate(IV) and barium selenate(VI)
Source: Acta Crystallogr E Crystallogr Commun. 2022 Jul 19;78(Pt 8):809–13. doi: 10.1107/S2056989022007198 (PMC9361368; doi:10.1107/S2056989022007198)
Supplement: Supplementary file 2 [file e-78-00809-Isup2.hkl]

data_I                                                                          
_shelx_title ' HR2036_0m_b.res in P6(3)'                                        
_shelx_refln_list_code          4                                               
_shelx_F_calc_maximum      433.65                                               
_exptl_crystal_F_000       868.00                                               
_reflns_d_resolution_high  0.7108                                               
                                                                                
loop_                                                                           
 _space_group_symop_operation_xyz                                               
 'x, y, z'                                                                      
 '-y, x-y, z'                                                                   
 '-x+y, -x, z'                                                                  
 '-x, -y, z+1/2'                                                                
 'y, -x+y, z+1/2'                                                               
 'x-y, x, z+1/2'                                                                
                                                                                
_cell_length_a     9.2550                                                       
_cell_length_b     9.2550                                                       
_cell_length_c    11.4441                                                       
_cell_angle_alpha  90.000                                                       
_cell_angle_beta   90.000                                                       
_cell_angle_gamma 120.000                                                       
                                                                                
_shelx_F_squared_multiplier     1.000                                           
                                                                                
loop_                                                                           
 _refln_index_h                                                                 
 _refln_index_k                                                                 
 _refln_index_l                                                                 
 _refln_F_squared_calc                                                          
 _refln_F_squared_meas                                                          
 _refln_F_squared_sigma                                                         
 _refln_observed_status                                                         
   0   0 -16      30865.47      30996.75       572.62 o                         
   0   1 -16       2876.87       2929.87        63.47 o                         
   0   1 -15       5461.60       5651.57        61.32 o                         
  -1   2 -15        285.55        301.15        18.99 o                         
   0   2 -15       3893.68       4141.82        58.71 o                         
  -2   3 -15       3928.78       4072.11        59.27 o                         
  -1   3 -15       6581.69       6647.69        68.96 o                         
   0   3 -15         41.42         54.44        14.03 o                         
  -3   4 -15       4739.64       4805.29        68.67 o                         
  -2   4 -15         64.50         68.95        15.46 o                         
  -1   4 -15       8836.80       8831.08        86.39 o                         
   0   4 -15       4931.83       5086.87        69.27 o                         
   0   0 -14       8587.73       8797.07       156.16 o                         
   0   1 -14         84.12        109.19        11.78 o                         
  -1   2 -14       9430.07       9581.12        71.87 o                         
   0   2 -14      11842.52      11819.62        83.35 o                         
  -2   3 -14        138.21        159.32        13.92 o                         
  -1   3 -14       1216.13       1322.87        30.83 o                         
   0   3 -14      10396.28      10440.61        84.02 o                         
  -3   4 -14        497.79        541.62        24.94 o                         
  -2   4 -14       3751.53       3927.65        55.16 o                         
  -1   4 -14       2156.26       2310.18        43.66 o                         
   0   4 -14       9146.38       9229.97        85.86 o                         
  -4   5 -14       7272.55       7370.73        80.32 o                         
  -3   5 -14        859.64        883.67        32.30 o                         
  -2   5 -14         49.13         56.43        14.23 o                         
  -1   5 -14       9609.03       9635.64        93.50 o                         
   0   5 -14       1289.66       1293.64        40.29 o                         
  -5   6 -14       2803.12       2810.83        61.63 o                         
  -4   6 -14       5937.62       5877.66        76.04 o                         
  -3   6 -14       5372.57       5471.00        73.16 o                         
  -2   6 -14       6861.80       6796.67        80.94 o                         
  -1   6 -14        215.66        236.49        23.15 o                         
   0   1 -13        731.16        776.95        18.95 o                         
  -1   2 -13        510.19        526.24        16.86 o                         
   0   2 -13      26034.38      26108.66       127.67 o                         
  -2   3 -13       1457.36       1570.65        30.40 o                         
  -1   3 -13       2100.47       2220.28        36.43 o                         
   0   3 -13        249.24        239.36        14.67 o                         
  -3   4 -13       2015.37       2002.80        39.87 o                         
  -2   4 -13         84.33        102.52        12.50 o                         
  -1   4 -13       2032.50       2100.50        40.95 o                         
   0   4 -13      22715.32      22680.14       146.00 o                         
  -4   5 -13        282.23        263.96        19.65 o                         
  -3   5 -13        993.66        983.46        31.82 o                         
  -2   5 -13       1081.90       1136.86        33.19 o                         
  -1   5 -13       3216.30       3270.20        56.26 o                         
   0   5 -13       1213.20       1272.00        36.69 o                         
  -5   6 -13       2779.55       2760.78        55.89 o                         
  -4   6 -13      17188.37      17256.61       136.85 o                         
  -3   6 -13       2659.19       2644.63        54.98 o                         
  -2   6 -13      16887.36      16883.37       131.61 o                         
  -1   6 -13        792.70        817.11        31.28 o                         
   0   6 -13         64.34         56.81        16.47 o                         
  -6   7 -13        719.91        686.66        32.12 o                         
  -5   7 -13       2647.93       2740.78        59.54 o                         
  -4   7 -13       1493.41       1550.02        45.12 o                         
  -3   7 -13       1583.88       1637.66        45.08 o                         
  -2   7 -13        295.87        324.91        24.11 o                         
  -1   7 -13        768.97        800.58        34.53 o                         
   0   0 -12      34549.71      34450.25       346.00 o                         
   0   1 -12       5147.49       5235.70        38.47 o                         
  -1   2 -12         24.10         43.45         6.98 o                         
   0   2 -12       1228.81       1283.63        22.94 o                         
  -2   3 -12       6149.09       6237.08        49.32 o                         
  -1   3 -12       1780.56       1796.72        30.49 o                         
   0   3 -12        145.43        153.27        11.04 o                         
  -3   4 -12      12968.97      13036.95        89.08 o                         
  -2   4 -12      33110.45      33353.94       172.48 o                         
  -1   4 -12       2190.02       2243.96        37.63 o                         
   0   4 -12        935.62       1002.36        26.93 o                         
  -4   5 -12        109.99        133.07        14.43 o                         
  -3   5 -12      10080.43      10041.40        84.83 o                         
  -2   5 -12       3570.98       3651.06        48.60 o                         
  -1   5 -12          8.65         39.39        11.01 o                         
   0   5 -12       1361.11       1320.36        32.92 o                         
  -5   6 -12         74.26         75.53        14.34 o                         
  -4   6 -12        927.76        973.87        31.70 o                         
  -3   6 -12        389.47        423.75        22.36 o                         
  -2   6 -12        611.03        644.51        25.16 o                         
  -1   6 -12       8737.52       8636.07        81.42 o                         
   0   6 -12      25389.75      25086.61       166.14 o                         
  -6   7 -12        352.78        386.79        23.06 o                         
  -5   7 -12         28.43         21.72        14.40 o                         
  -4   7 -12       2218.06       2216.71        48.79 o                         
  -3   7 -12        117.45        123.57        17.04 o                         
  -2   7 -12        307.95        317.83        21.95 o                         
  -1   7 -12      14834.24      14834.40       119.55 o                         
   0   7 -12       6558.47       6590.34        76.74 o                         
  -6   8 -12         39.56         61.05        17.00 o                         
  -5   8 -12      13792.15      13770.45       119.55 o                         
  -4   8 -12      15418.33      15246.64       127.84 o                         
  -3   8 -12         32.50         48.13        16.45 o                         
  -2   8 -12         75.78        101.97        17.96 o                         
   0   1 -11       5050.33       5001.00        35.19 o                         
  -1   2 -11        512.96        538.46        12.88 o                         
   0   2 -11      18208.89      18407.93        86.35 o                         
  -2   3 -11       6028.41       6055.34        43.08 o                         
  -1   3 -11      12107.08      12099.95        67.59 o                         
   0   3 -11       2438.20       2386.32        29.16 o                         
  -3   4 -11       4936.35       4901.41        44.38 o                         
  -2   4 -11         96.71        103.72         9.80 o                         
  -1   4 -11       6319.77       6397.87        52.61 o                         
   0   4 -11       9703.35       9755.30        70.99 o                         
  -4   5 -11        914.34        991.65        26.44 o                         
  -3   5 -11       3979.84       3931.85        43.95 o                         
  -2   5 -11       5571.80       5436.50        54.02 o                         
  -1   5 -11       2851.56       2870.19        43.50 o                         
   0   5 -11       4583.79       4589.49        49.24 o                         
  -5   6 -11       9671.00       9608.43        82.24 o                         
  -4   6 -11       9401.21       9406.69        83.55 o                         
  -3   6 -11       3452.57       3492.05        50.52 o                         
  -2   6 -11       9525.85       9505.24        81.15 o                         
  -1   6 -11       1160.32       1177.26        31.46 o                         
   0   6 -11        195.43        180.12        15.53 o                         
  -6   7 -11       5052.64       5023.05        61.35 o                         
  -5   7 -11       1988.93       1957.91        42.94 o                         
  -4   7 -11       2393.60       2423.87        48.37 o                         
  -3   7 -11       7053.13       6969.45        71.86 o                         
  -2   7 -11        105.80        114.71        15.14 o                         
  -1   7 -11       2799.67       2822.53        50.91 o                         
   0   7 -11       1541.47       1556.93        39.74 o                         
  -7   8 -11       6665.45       6768.56        72.56 o                         
  -6   8 -11       5758.76       5760.59        70.25 o                         
  -5   8 -11       1710.82       1770.43        42.91 o                         
  -4   8 -11         55.30         72.41        15.27 o                         
  -3   8 -11       6955.42       6950.55        75.43 o                         
  -2   8 -11       6363.91       6289.49        74.92 o                         
  -1   8 -11       1272.89       1290.65        38.30 o                         
   0   8 -11       3540.86       3564.98        65.52 o                         
  -7   9 -11       3052.37       3061.07        61.65 o                         
  -6   9 -11        570.61        599.42        28.93 o                         
  -5   9 -11       2150.57       2132.31        50.16 o                         
  -4   9 -11       2446.98       2444.86        53.43 o                         
  -3   9 -11       4267.87       4330.03        74.34 o                         
  -2   9 -11       1717.52       1745.90        46.67 o                         
   0   0 -10      10959.18      10822.94       124.19 o                         
   0   1 -10       1020.64       1087.73        15.41 o                         
  -1   2 -10      12004.26      12168.45        59.71 o                         
   0   2 -10      21276.02      21029.94        90.80 o                         
  -2   3 -10        188.91        214.73         8.69 o                         
  -1   3 -10       1903.40       1916.53        22.25 o                         
   0   3 -10       7973.88       8125.28        50.88 o                         
  -3   4 -10        873.06        894.44        19.79 o                         
  -2   4 -10      13465.30      13336.89        76.23 o                         
  -1   4 -10       3172.46       3191.06        31.66 o                         
   0   4 -10      13275.04      13215.79        78.39 o                         
  -4   5 -10       7610.27       7615.85        59.67 o                         
  -3   5 -10         78.21         90.29         9.44 o                         
  -2   5 -10        715.19        733.89        20.60 o                         
  -1   5 -10       9665.56       9618.46        72.56 o                         
   0   5 -10       2064.33       2032.46        34.40 o                         
  -5   6 -10       6171.64       6166.71        59.75 o                         
  -4   6 -10      17059.88      16994.17       111.86 o                         
  -3   6 -10      10217.42      10130.28        80.42 o                         
  -2   6 -10      15308.58      15182.83       103.20 o                         
  -1   6 -10        468.13        481.14        20.01 o                         
   0   6 -10       6396.05       6369.03        61.69 o                         
  -6   7 -10       2328.56       2274.36        45.15 o                         
  -5   7 -10       6951.89       6854.10        68.41 o                         
  -4   7 -10       1632.77       1647.69        37.20 o                         
  -3   7 -10       8665.59       8712.26        78.29 o                         
  -2   7 -10       3778.47       3861.83        52.01 o                         
  -1   7 -10       3819.62       3819.07        54.08 o                         
   0   7 -10         39.57         63.29        12.93 o                         
  -7   8 -10       7748.65       7725.06        76.67 o                         
  -6   8 -10       7879.70       7836.13        76.73 o                         
  -5   8 -10       1356.27       1369.12        36.25 o                         
  -4   8 -10       4870.25       4909.59        59.43 o                         
  -3   8 -10       5970.81       5993.34        66.30 o                         
  -2   8 -10       7271.69       7235.78        72.46 o                         
  -1   8 -10       4338.68       4300.17        60.37 o                         
   0   8 -10       7442.70       7477.50        79.00 o                         
  -8   9 -10        125.11        117.85        17.66 o                         
  -7   9 -10       3524.36       3557.31        62.46 o                         
  -6   9 -10       1780.87       1824.94        44.59 o                         
  -5   9 -10       1732.37       1766.12        42.29 o                         
  -4   9 -10       1186.84       1157.67        36.23 o                         
  -3   9 -10       5716.55       5649.51        72.07 o                         
  -2   9 -10       2990.36       2990.00        56.01 o                         
  -1   9 -10       6837.86       6801.94        75.95 o                         
  -6  10 -10       6365.45       6513.17        78.92 o                         
  -5  10 -10       5725.80       5646.70        69.95 o                         
  -4  10 -10       5539.88       5595.24        72.85 o                         
   0   1  -9       3836.48       3846.49        26.81 o                         
  -1   2  -9        919.86        921.35        13.71 o                         
   0   2  -9      35703.21      35376.86       137.03 o                         
  -2   3  -9       4115.16       4184.50        29.03 o                         
  -1   3  -9       7806.95       7802.79        43.09 o                         
   0   3  -9        162.97        180.05         7.51 o                         
  -3   4  -9       4161.89       4140.51        32.27 o                         
  -2   4  -9        205.71        221.47         8.90 o                         
  -1   4  -9       5818.10       5845.50        41.48 o                         
   0   4  -9      26103.35      25907.15       117.89 o                         
  -4   5  -9        384.06        409.64        14.36 o                         
  -3   5  -9       1833.35       1912.86        28.09 o                         
  -2   5  -9       2837.65       2805.49        32.61 o                         
  -1   5  -9       4785.59       4788.56        41.40 o                         
   0   5  -9       4407.94       4369.59        41.85 o                         
  -5   6  -9       8099.45       8032.27        65.56 o                         
  -4   6  -9      20084.96      19984.59       114.26 o                         
  -3   6  -9       4081.35       4090.95        42.69 o                         
  -2   6  -9      17882.07      17824.62       106.23 o                         
  -1   6  -9       1447.46       1483.45        30.88 o                         
   0   6  -9         77.17         91.81        11.16 o                         
  -6   7  -9       2306.38       2289.29        40.81 o                         
  -5   7  -9       3910.39       3945.71        49.77 o                         
  -4   7  -9       2881.41       2855.18        42.92 o                         
  -3   7  -9       7594.92       7566.07        66.38 o                         
  -2   7  -9        290.75        288.02        15.96 o                         
  -1   7  -9        895.13        926.28        26.77 o                         
   0   7  -9       1400.06       1447.26        33.56 o                         
  -7   8  -9       6519.11       6474.05        66.79 o                         
  -6   8  -9      15632.60      15298.12       107.92 o                         
  -5   8  -9       1505.09       1501.02        34.21 o                         
  -4   8  -9         33.87         54.11        12.30 o                         
  -3   8  -9       5690.04       5588.88        58.66 o                         
  -2   8  -9      12483.23      12311.54        93.54 o                         
  -1   8  -9       2484.02       2457.96        47.13 o                         
   0   8  -9      10228.41      10073.95        87.51 o                         
  -8   9  -9       1789.93       1795.55        43.36 o                         
  -7   9  -9       3466.91       3416.47        57.56 o                         
  -6   9  -9        264.28        259.89        18.83 o                         
  -5   9  -9       1355.28       1329.28        34.46 o                         
  -4   9  -9       1509.81       1550.64        38.57 o                         
  -3   9  -9       6143.67       6051.15        65.42 o                         
  -2   9  -9       2077.35       2127.05        45.51 o                         
  -1   9  -9       7799.86       7812.82        76.21 o                         
   0   9  -9       1107.58       1145.79        35.62 o                         
  -8  10  -9        100.27         99.34        17.77 o                         
  -7  10  -9       7120.67       7029.80        76.53 o                         
  -6  10  -9       8310.90       8186.93        81.26 o                         
  -5  10  -9       6031.34       6124.18        69.51 o                         
  -4  10  -9       8759.29       8639.84        87.00 o                         
  -3  10  -9       1869.10       1849.11        45.48 o                         
  -2  10  -9         14.54         40.48        15.83 o                         
   0   0  -8      96590.14      94958.63       758.31 o                         
   0   1  -8      14680.53      14565.86        59.35 o                         
  -1   2  -8       1262.45       1242.34        13.69 o                         
   0   2  -8       1317.21       1313.44        13.08 o                         
  -2   3  -8       9980.72       9963.57        46.94 o                         
  -1   3  -8       2527.79       2554.21        19.14 o                         
   0   3  -8       2001.81       2003.88        18.26 o                         
  -3   4  -8      16910.54      16986.91        77.77 o                         
  -2   4  -8      51845.30      51990.00       206.95 o                         
  -1   4  -8       2431.01       2498.68        21.86 o                         
   0   4  -8       1913.93       1891.35        21.53 o                         
  -4   5  -8       1606.11       1644.53        22.55 o                         
  -3   5  -8      20245.03      19999.08        97.37 o                         
  -2   5  -8       6783.51       6664.44        44.28 o                         
  -1   5  -8       1280.57       1277.22        20.05 o                         
   0   5  -8       1662.34       1688.00        25.21 o                         
  -5   6  -8        560.58        577.40        17.60 o                         
  -4   6  -8        214.95        228.50        11.37 o                         
  -3   6  -8        588.99        616.43        17.91 o                         
  -2   6  -8        327.25        350.42        13.82 o                         
  -1   6  -8      11783.73      11709.94        72.93 o                         
   0   6  -8      35555.47      35334.04       168.67 o                         
  -6   7  -8       1110.87       1121.36        25.77 o                         
  -5   7  -8        760.22        783.02        22.13 o                         
  -4   7  -8       7350.65       7259.74        58.14 o                         
  -3   7  -8       1279.16       1300.53        27.82 o                         
  -2   7  -8       1138.39       1149.24        26.82 o                         
  -1   7  -8      18459.57      18242.68       111.34 o                         
   0   7  -8       6786.70       6681.53        59.83 o                         
  -7   8  -8       1432.38       1503.22        33.35 o                         
  -6   8  -8        212.43        211.36        14.75 o                         
  -5   8  -8      24510.36      24155.58       137.95 o                         
  -4   8  -8      27483.93      27066.34       155.23 o                         
  -3   8  -8        209.87        217.04        14.68 o                         
  -2   8  -8        470.28        443.78        19.68 o                         
  -1   8  -8       1291.21       1256.27        31.47 o                         
   0   8  -8        721.69        741.63        25.72 o                         
  -8   9  -8       7024.24       6955.07        71.77 o                         
  -7   9  -8        410.41        370.33        19.85 o                         
  -6   9  -8       1622.02       1609.82        35.54 o                         
  -5   9  -8      13767.44      13648.88        99.85 o                         
  -4   9  -8       2466.81       2405.68        43.27 o                         
  -3   9  -8        947.96        968.19        28.33 o                         
  -2   9  -8        917.23        899.53        28.67 o                         
  -1   9  -8        479.44        506.52        22.57 o                         
   0   9  -8       1289.64       1257.25        35.52 o                         
  -9  10  -8      20150.54      20165.43       145.79 o                         
  -8  10  -8      12605.09      12451.53       104.75 o                         
  -7  10  -8        451.66        455.16        22.57 o                         
  -6  10  -8        300.77        270.87        19.13 o                         
  -5  10  -8       1234.39       1230.65        34.55 o                         
  -4  10  -8        245.02        258.01        19.37 o                         
  -3  10  -8      10155.25      10293.81        86.53 o                         
  -2  10  -8      14751.92      14860.64       114.37 o                         
  -1  10  -8        409.29        420.93        23.72 o                         
  -7  11  -8        598.15        554.40        27.62 o                         
  -6  11  -8       1380.97       1406.30        38.10 o                         
  -5  11  -8        369.16        305.89        22.12 o                         
  -4  11  -8       1950.59       1907.03        48.28 o                         
   0   1  -7       3764.52       3794.97        22.07 o                         
  -1   2  -7        543.95        562.50         8.49 o                         
   0   2  -7      35564.99      35217.09       132.81 o                         
  -2   3  -7       4238.42       4159.83        25.25 o                         
  -1   3  -7       7718.36       7659.45        37.41 o                         
   0   3  -7        140.40        155.37         5.34 o                         
  -3   4  -7       9320.74       9165.40        42.55 o                         
  -2   4  -7        439.55        454.38         9.55 o                         
  -1   4  -7      13155.89      13188.79        56.85 o                         
   0   4  -7      40647.99      40447.88       163.32 o                         
  -4   5  -7        684.12        689.92        13.99 o                         
  -3   5  -7       4641.45       4534.84        32.10 o                         
  -2   5  -7       4953.59       4935.62        33.98 o                         
  -1   5  -7       5832.78       5769.40        37.64 o                         
   0   5  -7       3822.63       3800.34        31.62 o                         
  -5   6  -7      11673.07      11578.84        67.74 o                         
  -4   6  -7      24703.02      24444.26       118.16 o                         
  -3   6  -7       4697.58       4700.77        38.62 o                         
  -2   6  -7      27108.25      26958.20       125.56 o                         
  -1   6  -7       2016.64       1989.86        26.63 o                         
   0   6  -7        253.78        272.16        12.33 o                         
  -6   7  -7       2439.50       2442.26        34.07 o                         
  -5   7  -7       2447.62       2500.34        31.79 o                         
  -4   7  -7       2871.30       2784.64        34.20 o                         
  -3   7  -7       5939.01       5892.54        47.99 o                         
  -2   7  -7        616.92        627.01        18.03 o                         
  -1   7  -7       2763.20       2739.67        35.77 o                         
   0   7  -7       2965.39       2954.69        38.35 o                         
  -7   8  -7       8513.54       8433.13        66.69 o                         
  -6   8  -7      14639.26      14443.35        92.44 o                         
  -5   8  -7       2488.47       2497.32        35.87 o                         
  -4   8  -7         90.86         87.81        10.67 o                         
  -3   8  -7       6424.56       6377.67        56.32 o                         
  -2   8  -7      14690.47      14435.50        91.71 o                         
  -1   8  -7       4147.16       4145.41        44.67 o                         
   0   8  -7      11885.21      11739.04        83.92 o                         
  -8   9  -7       1816.63       1845.65        37.02 o                         
  -7   9  -7       5008.41       4930.03        51.10 o                         
  -6   9  -7         95.38         96.65        11.97 o                         
  -5   9  -7       3195.13       3181.63        44.76 o                         
  -4   9  -7       2424.84       2375.30        40.61 o                         
  -3   9  -7       8619.39       8456.28        71.01 o                         
  -2   9  -7       1742.12       1717.31        36.07 o                         
  -1   9  -7       9789.45       9734.88        77.18 o                         
   0   9  -7       1702.20       1715.99        37.96 o                         
  -9  10  -7       1956.87       1967.36        43.75 o                         
  -8  10  -7          4.66         -0.88        11.51 o                         
  -7  10  -7       5583.11       5606.09        58.40 o                         
  -6  10  -7       6998.76       6914.68        68.00 o                         
  -5  10  -7       4400.62       4553.09        56.07 o                         
  -4  10  -7       6178.60       6244.82        63.05 o                         
  -3  10  -7       2298.38       2189.99        42.34 o                         
  -2  10  -7         69.73         85.74        14.43 o                         
  -1  10  -7       2891.88       2881.43        52.71 o                         
   0  10  -7       7137.62       7124.98        74.90 o                         
  -9  11  -7       2061.83       2123.17        48.24 o                         
  -8  11  -7       1395.24       1401.85        36.79 o                         
  -7  11  -7       3322.04       3345.90        58.20 o                         
  -6  11  -7       1171.50       1210.18        34.44 o                         
  -5  11  -7       4790.49       4859.49        64.06 o                         
  -4  11  -7         11.68         24.64        14.11 o                         
  -3  11  -7       1662.64       1617.92        40.97 o                         
  -2  11  -7       2042.81       1986.58        46.04 o                         
   0   0  -6      20015.39      19878.65       167.83 o                         
   0   1  -6        678.02        675.65         8.45 o                         
  -1   2  -6      39793.24      39853.43       147.45 o                         
   0   2  -6      24613.87      24413.97        92.80 o                         
  -2   3  -6       2187.53       2254.00        15.59 o                         
  -1   3  -6       4555.62       4654.48        23.98 o                         
   0   3  -6      34170.53      34417.09       127.00 o                         
  -3   4  -6       2876.10       2786.97        20.16 o                         
  -2   4  -6      14899.50      14626.00        58.51 o                         
  -1   4  -6       5259.01       5285.59        28.22 o                         
   0   4  -6      23603.26      23639.36       101.92 o                         
  -4   5  -6      21930.70      21791.73        96.89 o                         
  -3   5  -6       1534.97       1515.14        17.00 o                         
  -2   5  -6        563.97        577.02        10.48 o                         
  -1   5  -6      32212.56      32365.49       131.83 o                         
   0   5  -6       3136.10       3204.55        27.60 o                         
  -5   6  -6       6202.12       6256.03        43.81 o                         
  -4   6  -6      13249.23      13297.09        72.55 o                         
  -3   6  -6      18997.19      18786.74        95.93 o                         
  -2   6  -6      12753.28      12803.71        67.77 o                         
  -1   6  -6       1984.39       1876.09        25.43 o                         
   0   6  -6       4947.28       4897.18        41.03 o                         
  -6   7  -6       4199.01       4131.91        38.58 o                         
  -5   7  -6      15974.00      15765.92        87.09 o                         
  -4   7  -6        335.06        348.18        12.91 o                         
  -3   7  -6       5530.29       5486.01        42.52 o                         
  -2   7  -6      14053.10      13950.64        83.25 o                         
  -1   7  -6       5636.25       5606.78        46.03 o                         
   0   7  -6        286.50        294.91        13.81 o                         
  -7   8  -6      19847.91      19771.52       114.28 o                         
  -6   8  -6       8291.97       8215.56        61.43 o                         
  -5   8  -6       4690.97       4707.72        42.48 o                         
  -4   8  -6       5706.68       5677.91        47.15 o                         
  -3   8  -6       5117.16       5119.70        46.34 o                         
  -2   8  -6       9077.26       8880.25        64.46 o                         
  -1   8  -6      12402.74      12276.80        81.15 o                         
   0   8  -6       8904.72       8734.88        67.30 o                         
  -8   9  -6        348.33        362.50        17.18 o                         
  -7   9  -6       5590.26       5456.44        52.29 o                         
  -6   9  -6       7088.18       7065.60        59.83 o                         
  -5   9  -6       3149.14       3127.02        41.44 o                         
  -4   9  -6       1275.95       1328.00        28.99 o                         
  -3   9  -6      16833.73      16749.88       104.24 o                         
  -2   9  -6       3343.47       3340.35        43.51 o                         
  -1   9  -6       7241.34       7184.34        60.53 o                         
   0   9  -6       5095.57       5011.05        54.47 o                         
  -9  10  -6       7758.69       7709.39        71.94 o                         
  -8  10  -6       1636.06       1646.58        34.13 o                         
  -7  10  -6       8025.76       8047.85        71.07 o                         
  -6  10  -6       7714.83       7712.56        68.39 o                         
  -5  10  -6      13995.73      13857.65        97.15 o                         
  -4  10  -6       8156.33       8161.70        69.94 o                         
  -3  10  -6       3379.79       3284.16        47.11 o                         
  -2  10  -6       2419.71       2439.61        43.60 o                         
  -1  10  -6       3059.85       3068.33        49.46 o                         
   0  10  -6       2621.82       2611.33        46.07 o                         
  -9  11  -6        362.81        377.25        22.43 o                         
  -8  11  -6       2482.19       2483.79        46.17 o                         
  -7  11  -6      10222.04      10043.46        89.24 o                         
  -6  11  -6       1296.63       1301.53        33.96 o                         
  -5  11  -6       5835.56       5747.45        63.03 o                         
  -4  11  -6       3436.82       3369.40        54.14 o                         
  -3  11  -6       4277.98       4369.48        60.51 o                         
  -2  11  -6        367.15        375.43        21.98 o                         
  -7  12  -6       6048.63       5984.80        71.00 o                         
  -6  12  -6       1169.47       1235.86        37.03 o                         
  -5  12  -6       4917.62       4884.16        69.30 o                         
   0   1  -5      15615.21      15786.75        64.37 o                         
  -1   2  -5       1499.13       1521.30        10.87 o                         
   0   2  -5      33795.84      33800.79       116.22 o                         
  -2   3  -5      10738.83      10804.92        44.74 o                         
  -1   3  -5      20692.42      20853.97        73.65 o                         
   0   3  -5        351.67        365.22         6.66 o                         
  -3   4  -5       2305.25       2291.47        16.59 o                         
  -2   4  -5        449.37        477.04         7.59 o                         
  -1   4  -5      10499.84      10442.50        48.37 o                         
   0   4  -5      16841.77      16806.87        73.61 o                         
  -4   5  -5        701.92        697.20        11.84 o                         
  -3   5  -5       3351.24       3324.46        25.05 o                         
  -2   5  -5       6211.27       6156.17        34.30 o                         
  -1   5  -5       5243.38       5317.19        31.49 o                         
   0   5  -5       9575.90       9449.46        54.81 o                         
  -5   6  -5      17410.58      17130.65        88.42 o                         
  -4   6  -5      14399.93      14381.92        72.30 o                         
  -3   6  -5       5455.97       5457.16        37.84 o                         
  -2   6  -5      11788.68      11722.64        58.98 o                         
  -1   6  -5       2459.00       2450.00        25.46 o                         
   0   6  -5         29.07         40.22         6.67 o                         
  -6   7  -5       6084.22       6045.78        47.52 o                         
  -5   7  -5       4094.12       3969.66        34.50 o                         
  -4   7  -5       4573.07       4428.21        35.09 o                         
  -3   7  -5      19835.01      19481.09       100.49 o                         
  -2   7  -5        105.44        106.56         8.01 o                         
  -1   7  -5       1910.17       1929.28        29.51 o                         
   0   7  -5        173.62        213.95        11.44 o                         
  -7   8  -5       7856.67       7927.61        59.92 o                         
  -6   8  -5       9939.50       9888.24        65.28 o                         
  -5   8  -5       1396.58       1440.23        25.58 o                         
  -4   8  -5         54.38         62.91         8.32 o                         
  -3   8  -5      13385.31      13319.89        79.36 o                         
  -2   8  -5       8469.55       8394.41        60.99 o                         
  -1   8  -5       2823.77       2840.92        36.34 o                         
   0   8  -5       5779.05       5729.12        50.89 o                         
  -8   9  -5        737.94        783.81        22.48 o                         
  -7   9  -5       6628.10       6508.50        55.26 o                         
  -6   9  -5        635.67        615.57        19.77 o                         
  -5   9  -5        864.95        902.00        22.45 o                         
  -4   9  -5       1173.09       1202.30        26.84 o                         
  -3   9  -5       6574.13       6561.86        56.00 o                         
  -2   9  -5       1980.94       1946.69        33.91 o                         
  -1   9  -5      15591.06      15557.15        97.74 o                         
   0   9  -5       1151.74       1096.38        28.49 o                         
  -9  10  -5       1084.81       1079.86        29.32 o                         
  -8  10  -5        277.02        286.82        16.77 o                         
  -7  10  -5      15856.60      15724.46       102.45 o                         
  -6  10  -5       5563.01       5392.26        52.60 o                         
  -5  10  -5       8269.65       8112.35        68.00 o                         
  -4  10  -5       5754.98       5809.80        54.93 o                         
  -3  10  -5       1183.76       1232.90        29.52 o                         
  -2  10  -5         66.69         69.60        12.20 o                         
  -1  10  -5       3760.68       3812.27        51.03 o                         
   0  10  -5       2978.83       2967.81        48.94 o                         
 -10  11  -5       1180.48       1203.65        35.42 o                         
  -9  11  -5        330.53        306.44        19.24 o                         
  -8  11  -5        866.42        898.43        27.96 o                         
  -7  11  -5       3676.00       3649.02        52.73 o                         
  -6  11  -5        421.31        429.26        20.66 o                         
  -5  11  -5      10229.15      10322.76        84.43 o                         
  -4  11  -5        192.23        194.54        16.09 o                         
  -3  11  -5        253.32        282.76        18.00 o                         
  -2  11  -5        358.19        360.54        20.75 o                         
  -1  11  -5       8189.65       8121.97        75.88 o                         
  -8  12  -5       2245.03       2252.67        48.92 o                         
  -7  12  -5        279.83        307.75        21.38 o                         
  -6  12  -5         13.66         36.80        15.44 o                         
  -5  12  -5       7594.04       7655.50        79.34 o                         
  -4  12  -5       2465.80       2483.30        49.68 o                         
   0   1  -4       1957.68       1681.09         9.71 o                         
  -1   2  -4       3043.13       2843.62        13.64 o                         
   0   2  -4       3667.19       3395.94        17.34 o                         
  -2   3  -4      20745.85      21478.04        73.51 o                         
  -1   3  -4       4077.40       4209.61        19.54 o                         
   0   3  -4       4915.70       4860.31        26.63 o                         
  -3   4  -4      19445.15      19510.01        79.68 o                         
  -2   4  -4     124296.44     125010.92       426.16 o                         
  -1   4  -4       3755.77       3914.52        22.59 o                         
   0   4  -4        974.23        916.60        13.82 o                         
  -4   5  -4       4710.75       4711.80        30.00 o                         
  -3   5  -4      16805.31      16886.11        78.92 o                         
  -2   5  -4       3148.47       3154.93        20.07 o                         
  -1   5  -4       3296.38       3268.60        25.40 o                         
   0   5  -4       1439.45       1451.03        18.39 o                         
  -5   6  -4        741.00        717.59        15.38 o                         
  -4   6  -4       4548.29       4494.70        31.91 o                         
  -3   6  -4       1002.29       1052.32        14.39 o                         
  -2   6  -4       4029.16       3952.82        29.95 o                         
  -1   6  -4      13111.77      13289.30        69.51 o                         
   0   6  -4      82051.15      81678.18       329.97 o                         
  -6   7  -4       1669.80       1595.29        24.05 o                         
  -5   7  -4       1734.15       1774.61        23.61 o                         
  -4   7  -4        599.82        662.02        14.88 o                         
  -3   7  -4       1235.17       1201.69        19.03 o                         
  -2   7  -4       6388.95       6336.24        44.94 o                         
  -1   7  -4      24253.46      24142.35       115.34 o                         
   0   7  -4       7803.15       7810.59        53.82 o                         
  -7   8  -4       1566.09       1575.44        27.78 o                         
  -6   8  -4        961.47        929.80        20.27 o                         
  -5   8  -4      21913.13      21769.68       106.79 o                         
  -4   8  -4      46460.11      46645.02       205.64 o                         
  -3   8  -4        338.35        339.84        13.13 o                         
  -2   8  -4        906.63        893.70        19.71 o                         
  -1   8  -4       4953.69       4930.80        44.12 o                         
   0   8  -4       1561.06       1536.95        29.16 o                         
  -8   9  -4       6813.31       6938.02        57.23 o                         
  -7   9  -4        580.95        590.06        18.79 o                         
  -6   9  -4       6471.89       6380.56        53.28 o                         
  -5   9  -4      14070.37      13994.22        86.60 o                         
  -4   9  -4       2071.76       2025.18        31.53 o                         
  -3   9  -4       1276.75       1293.43        26.31 o                         
  -2   9  -4        529.06        577.15        19.10 o                         
  -1   9  -4       1411.82       1389.17        28.93 o                         
   0   9  -4       2591.40       2643.46        41.78 o                         
  -9  10  -4      16360.16      16479.71       106.88 o                         
  -8  10  -4      28114.26      28100.79       154.77 o                         
  -7  10  -4        518.22        536.32        19.79 o                         
  -6  10  -4        677.79        711.34        21.60 o                         
  -5  10  -4       2190.38       2190.15        36.84 o                         
  -4  10  -4        367.42        386.91        17.91 o                         
  -3  10  -4      13945.21      13719.48        92.72 o                         
  -2  10  -4      23735.56      23902.50       138.33 o                         
  -1  10  -4        487.23        485.41        20.44 o                         
   0  10  -4        395.54        405.82        20.61 o                         
 -10  11  -4       4102.53       4026.39        62.83 o                         
  -9  11  -4       6236.79       6147.00        63.45 o                         
  -8  11  -4        153.62        162.74        15.18 o                         
  -7  11  -4       2414.50       2377.73        41.82 o                         
  -6  11  -4       1326.01       1297.05        32.73 o                         
  -5  11  -4        949.79        965.00        28.58 o                         
  -4  11  -4       7048.85       7040.84        66.89 o                         
  -3  11  -4      17995.88      17947.94       116.87 o                         
  -2  11  -4       1383.66       1468.10        35.36 o                         
  -1  11  -4        616.55        642.39        25.13 o                         
  -9  12  -4        592.44        570.85        27.00 o                         
  -8  12  -4        244.56        237.49        19.70 o                         
  -7  12  -4      12565.41      12610.70       101.64 o                         
  -6  12  -4      17335.94      17268.22       125.17 o                         
  -5  12  -4        406.46        439.31        23.17 o                         
  -4  12  -4        223.07        228.57        19.16 o                         
  -3  12  -4       2472.32       2442.56        50.19 o                         
   0   1  -3       1423.17       1472.98         6.98 o                         
  -1   2  -3       1254.29       1221.09         7.01 o                         
   0   2  -3      78506.20      78097.08       227.69 o                         
  -2   3  -3       4155.20       4422.52        22.07 o                         
  -1   3  -3      17345.74      18042.75        65.61 o                         
   0   3  -3       6197.41       6516.04        30.91 o                         
  -3   4  -3        601.77        633.34         9.87 o                         
  -2   4  -3        260.27        293.36         5.89 o                         
  -1   4  -3       2466.51       2397.52        16.82 o                         
   0   4  -3      31771.07      31156.41       124.37 o                         
  -4   5  -3       2757.64       2818.91        21.40 o                         
  -3   5  -3        929.44        987.89        13.07 o                         
  -2   5  -3       1795.05       1907.69        16.34 o                         
  -1   5  -3       3650.44       3540.14        26.85 o                         
   0   5  -3       3805.09       3883.06        27.59 o                         
  -5   6  -3       9834.07       9732.80        54.31 o                         
  -4   6  -3      31418.92      31354.61       127.26 o                         
  -3   6  -3       6074.60       6011.95        35.46 o                         
  -2   6  -3      32885.45      32786.25       135.16 o                         
  -1   6  -3        365.55        397.49        11.20 o                         
   0   6  -3        434.92        441.19        12.11 o                         
  -6   7  -3       1936.20       1939.86        24.74 o                         
  -5   7  -3       2189.76       2210.64        23.92 o                         
  -4   7  -3        745.60        732.89        14.09 o                         
  -3   7  -3       6881.39       6932.72        43.84 o                         
  -2   7  -3         44.25         61.55         6.25 o                         
  -1   7  -3        175.73        228.56         9.96 o                         
   0   7  -3       1188.76       1153.37        21.64 o                         
  -7   8  -3      11169.14      11149.77        67.95 o                         
  -6   8  -3      14871.56      14712.05        80.34 o                         
  -5   8  -3        513.84        540.44        14.53 o                         
  -4   8  -3        138.89        138.92         9.21 o                         
  -3   8  -3       4576.52       4506.87        38.47 o                         
  -2   8  -3      20091.61      19988.62        98.10 o                         
  -1   8  -3       2288.71       2294.34        31.32 o                         
   0   8  -3      10709.31      10653.06        69.77 o                         
  -8   9  -3        268.38        278.96        14.53 o                         
  -7   9  -3       1708.34       1721.38        30.41 o                         
  -6   9  -3       1286.24       1273.46        24.87 o                         
  -5   9  -3       1036.84       1014.63        22.80 o                         
  -4   9  -3        291.26        311.26        13.41 o                         
  -3   9  -3       5471.26       5486.73        45.90 o                         
  -2   9  -3        180.92        201.61        12.08 o                         
  -1   9  -3       9320.52       9349.92        67.00 o                         
   0   9  -3       1565.87       1601.77        31.92 o                         
  -9  10  -3        812.92        820.85        24.84 o                         
  -8  10  -3        706.84        706.76        22.52 o                         
  -7  10  -3      11198.59      10986.51        77.00 o                         
  -6  10  -3      10901.79      10944.39        76.18 o                         
  -5  10  -3       7828.16       7721.30        60.55 o                         
  -4  10  -3      12479.12      12480.15        86.31 o                         
  -3  10  -3        433.19        455.42        18.50 o                         
  -2  10  -3        374.31        389.23        17.79 o                         
  -1  10  -3       1362.66       1346.78        30.68 o                         
   0  10  -3       7799.36       7861.55        72.03 o                         
 -10  11  -3       1111.01       1148.03        34.95 o                         
  -9  11  -3       1385.71       1473.01        35.27 o                         
  -8  11  -3        251.82        255.73        17.57 o                         
  -7  11  -3       5686.75       5687.52        55.33 o                         
  -6  11  -3        436.60        444.16        19.51 o                         
  -5  11  -3       7666.08       7645.14        69.73 o                         
  -4  11  -3        391.88        393.04        19.73 o                         
  -3  11  -3        314.49        330.92        18.87 o                         
  -2  11  -3       1344.59       1338.12        32.46 o                         
  -1  11  -3       8487.80       8499.51        77.98 o                         
   0  11  -3        102.12        125.49        18.05 o                         
  -9  12  -3       9466.85       9534.24        89.72 o                         
  -8  12  -3       5058.70       5185.10        66.30 o                         
  -7  12  -3        135.29        183.01        17.27 o                         
  -6  12  -3         69.50         76.51        15.00 o                         
  -5  12  -3       3550.29       3611.11        57.89 o                         
  -4  12  -3       6349.76       6322.82        68.39 o                         
  -3  12  -3       3034.13       3115.47        55.94 o                         
   0   0  -2       4824.46       4823.52        34.59 o                         
   0   1  -2        879.26        867.94         4.09 o                         
  -1   2  -2      91639.13      91703.70       231.90 o                         
   0   2  -2      17676.82      17677.19        55.73 o                         
  -2   3  -2       2477.35       2747.11        16.01 o                         
  -1   3  -2       3627.14       3845.38        17.92 o                         
   0   3  -2      53110.35      52894.06       181.48 o                         
  -3   4  -2       9407.36       9417.14        44.44 o                         
  -2   4  -2      17537.69      18304.57        70.23 o                         
  -1   4  -2       2970.77       3119.47        19.47 o                         
   0   4  -2      22074.89      22663.06        91.63 o                         
  -4   5  -2      38817.86      39110.42       146.74 o                         
  -3   5  -2       1110.56       1059.56        13.32 o                         
  -2   5  -2        552.83        551.89         9.84 o                         
  -1   5  -2      57764.46      58204.36       227.72 o                         
   0   5  -2       1567.55       1586.22        17.74 o                         
  -5   6  -2       5045.57       5107.94        33.81 o                         
  -4   6  -2      14809.05      14799.71        67.61 o                         
  -3   6  -2      47563.75      47715.23       180.99 o                         
  -2   6  -2      10972.29      11090.26        55.86 o                         
  -1   6  -2       5711.79       5698.58        37.96 o                         
   0   6  -2       2941.99       2952.52        25.84 o                         
  -6   7  -2       3049.05       3011.68        28.29 o                         
  -5   7  -2      32183.45      32175.89       132.76 o                         
  -4   7  -2        378.97        375.28        10.42 o                         
  -3   7  -2       6545.39       6491.55        40.69 o                         
  -2   7  -2      30804.12      30842.03       131.88 o                         
  -1   7  -2      10108.36       9971.18        58.89 o                         
   0   7  -2       1410.04       1359.10        22.35 o                         
  -7   8  -2      29546.79      29512.74       137.80 o                         
  -6   8  -2       5868.43       5949.61        41.39 o                         
  -5   8  -2       6515.13       6513.47        44.47 o                         
  -4   8  -2       1718.78       1739.65        24.13 o                         
  -3   8  -2       3395.11       3411.22        31.11 o                         
  -2   8  -2       6405.91       6384.76        45.28 o                         
  -1   8  -2      19572.47      19538.79        98.44 o                         
   0   8  -2       7716.35       7698.04        54.49 o                         
  -8   9  -2        754.96        746.39        19.82 o                         
  -7   9  -2       4277.36       4221.71        39.82 o                         
  -6   9  -2      11479.85      11532.51        70.64 o                         
  -5   9  -2       4917.93       4871.18        41.39 o                         
  -4   9  -2        497.18        528.35        16.11 o                         
  -3   9  -2      26565.83      26562.70       129.72 o                         
  -2   9  -2       1993.12       1959.29        31.72 o                         
  -1   9  -2       7629.59       7608.85        58.76 o                         
   0   9  -2      11648.40      11478.08        79.66 o                         
  -9  10  -2      11240.19      11335.42        85.57 o                         
  -8  10  -2        628.45        668.88        21.42 o                         
  -7  10  -2       6025.12       6045.36        52.33 o                         
  -6  10  -2       5216.73       5201.79        47.68 o                         
  -5  10  -2      20255.87      20375.68       113.05 o                         
  -4  10  -2       6183.98       6148.59        52.79 o                         
  -3  10  -2       5188.16       5191.08        49.14 o                         
  -2  10  -2       1037.43       1037.35        26.11 o                         
  -1  10  -2       2502.09       2496.13        40.20 o                         
   0  10  -2       2919.34       2929.67        47.86 o                         
 -10  11  -2       6689.41       6558.85        72.55 o                         
  -9  11  -2       1166.52       1204.64        33.73 o                         
  -8  11  -2        953.04        990.75        28.42 o                         
  -7  11  -2      16503.09      16450.72       107.42 o                         
  -6  11  -2        643.77        647.94        22.47 o                         
  -5  11  -2       4464.86       4494.26        52.41 o                         
  -4  11  -2       5718.50       5698.48        57.82 o                         
  -3  11  -2       7084.97       7073.40        66.53 o                         
  -2  11  -2        212.25        214.26        17.26 o                         
  -1  11  -2      20712.40      20774.89       136.31 o                         
   0  11  -2       2917.81       2943.92        56.74 o                         
 -10  12  -2       4224.51       4145.77        70.76 o                         
  -9  12  -2      17621.93      17575.82       135.18 o                         
  -8  12  -2       1829.01       1945.17        43.41 o                         
  -7  12  -2       8188.70       8276.13        78.70 o                         
  -6  12  -2        793.71        803.56        28.43 o                         
  -5  12  -2       3565.71       3565.49        58.91 o                         
  -4  12  -2       2560.20       2512.01        50.22 o                         
  -3  12  -2       9458.52       9429.71        89.37 o                         
  -2  12  -2       3788.23       3852.09        62.74 o                         
   0   1  -1       8175.63       8263.88        24.34 o                         
  -1   2  -1       1197.98       1224.19         6.17 o                         
   0   2  -1      43872.77      44298.77       119.51 o                         
  -2   3  -1       5342.25       5231.18        24.05 o                         
  -1   3  -1      14405.83      14233.54        50.21 o                         
   0   3  -1       1301.17       1468.59        11.33 o                         
  -3   4  -1       2733.62       2833.99        18.35 o                         
  -2   4  -1        259.37        289.72         6.35 o                         
  -1   4  -1      18392.33      18583.79        78.89 o                         
   0   4  -1      41252.95      42138.05       157.76 o                         
  -4   5  -1        590.36        584.73        10.60 o                         
  -3   5  -1        423.00        430.58         8.68 o                         
  -2   5  -1       1763.85       1750.29        15.15 o                         
  -1   5  -1       7267.19       7300.35        41.33 o                         
   0   5  -1       8488.79       8503.85        46.94 o                         
  -5   6  -1      19545.90      19527.33        86.96 o                         
  -4   6  -1      22430.08      22441.66        93.25 o                         
  -3   6  -1       6132.78       6136.22        35.37 o                         
  -2   6  -1      20998.45      20834.89        91.21 o                         
  -1   6  -1       1683.14       1690.11        19.31 o                         
   0   6  -1        658.39        678.14        14.34 o                         
  -6   7  -1       2312.00       2288.52        25.65 o                         
  -5   7  -1       3399.56       3350.50        26.89 o                         
  -4   7  -1       2078.07       2139.20        20.73 o                         
  -3   7  -1      16884.38      16892.99        80.70 o                         
  -2   7  -1        320.40        340.78        10.40 o                         
  -1   7  -1         26.92         53.13         6.28 o                         
   0   7  -1        410.62        390.35        12.31 o                         
  -7   8  -1       8775.20       8838.14        57.54 o                         
  -6   8  -1      13207.25      13119.66        68.65 o                         
  -5   8  -1        333.95        374.41        11.27 o                         
  -4   8  -1        167.70        182.14         8.81 o                         
  -3   8  -1      11289.05      11308.30        63.71 o                         
  -2   8  -1      11535.41      11661.79        64.80 o                         
  -1   8  -1       5057.99       5077.60        40.89 o                         
   0   8  -1       9426.91       9307.44        61.46 o                         
  -8   9  -1         12.59         47.59         8.75 o                         
  -7   9  -1       7223.78       7169.64        51.60 o                         
  -6   9  -1        193.03        195.96        10.64 o                         
  -5   9  -1         63.75         78.84         8.46 o                         
  -4   9  -1         31.44         47.91         7.56 o                         
  -3   9  -1       9308.10       9259.90        63.27 o                         
  -2   9  -1       1289.43       1296.76        25.01 o                         
  -1   9  -1      15132.35      15060.33        87.50 o                         
   0   9  -1       1325.87       1355.34        27.80 o                         
  -9  10  -1        311.39        333.67        17.54 o                         
  -8  10  -1         87.75        101.32        11.48 o                         
  -7  10  -1      10294.57      10310.57        71.41 o                         
  -6  10  -1       6207.48       6290.67        52.15 o                         
  -5  10  -1       7185.00       7028.71        57.40 o                         
  -4  10  -1       4527.92       4570.72        45.63 o                         
  -3  10  -1        130.84        130.56        11.56 o                         
  -2  10  -1        185.66        187.92        13.56 o                         
  -1  10  -1       2774.77       2750.90        42.42 o                         
   0  10  -1       4409.00       4371.83        55.04 o                         
 -10  11  -1       1552.04       1567.81        39.30 o                         
  -9  11  -1        192.98        207.15        17.63 o                         
  -8  11  -1        454.83        478.35        21.44 o                         
  -7  11  -1       3035.82       2978.07        47.77 o                         
  -6  11  -1         18.38         32.14        11.10 o                         
  -5  11  -1       7775.17       7732.46        66.20 o                         
  -4  11  -1         62.11         64.11        12.07 o                         
  -3  11  -1         20.97         61.97        12.60 o                         
  -2  11  -1        271.63        305.90        18.79 o                         
  -1  11  -1       8744.32       8792.28        81.08 o                         
   0  11  -1        705.42        695.06        29.88 o                         
 -10  12  -1       2230.45       2258.05        52.43 o                         
  -9  12  -1       7972.24       8012.25        84.62 o                         
  -8  12  -1       3186.93       3274.56        58.66 o                         
  -7  12  -1         76.28         91.99        14.69 o                         
  -6  12  -1         75.06         80.76        14.96 o                         
  -5  12  -1       6769.14       6865.93        73.75 o                         
  -4  12  -1       3221.86       3217.51        56.92 o                         
  -3  12  -1       4284.10       4455.69        63.39 o                         
  -2  12  -1       1813.83       1855.17        43.64 o                         
   0   1   0       8859.28       9052.33        33.78 o                         
  -1   2   0      22566.05      22835.82        59.04 o                         
   0   2   0      12988.59      12831.00        37.54 o                         
  -2   3   0       7610.71       7712.60        30.73 o                         
  -1   3   0       1068.21       1195.13         8.82 o                         
   0   3   0       2952.96       2690.59        15.67 o                         
  -3   4   0       6518.87       5929.48        29.56 o                         
  -2   4   0     188054.83     191342.62       672.91 o                         
  -1   4   0        157.20        201.50         5.47 o                         
   0   4   0       5514.14       5099.24        29.14 o                         
  -4   5   0      12538.72      12683.02        57.12 o                         
  -3   5   0      21098.05      21761.23        85.88 o                         
  -2   5   0       1762.99       1818.23        16.70 o                         
  -1   5   0       7336.73       7415.33        39.33 o                         
   0   5   0        792.28        816.39        13.52 o                         
  -5   6   0       1628.19       1520.46        18.20 o                         
  -4   6   0       1522.28       1499.11        16.88 o                         
  -3   6   0      18949.22      19221.38        81.41 o                         
  -2   6   0       4465.73       4322.32        29.88 o                         
  -1   6   0       6094.79       6232.15        38.20 o                         
   0   6   0     103746.64     104446.30       385.31 o                         
  -6   7   0         68.92         78.52         6.31 o                         
  -5   7   0       9635.89       9723.94        51.37 o                         
  -4   7   0       3505.29       3570.04        25.91 o                         
  -3   7   0        209.31        244.22         8.79 o                         
  -2   7   0      18279.56      18177.86        84.95 o                         
  -1   7   0      13126.30      13213.13        69.33 o                         
   0   7   0       1657.55       1750.57        23.84 o                         
  -7   8   0       1441.53       1466.80        23.37 o                         
  -6   8   0       3239.36       3216.29        28.38 o                         
  -5   8   0      25252.81      25194.78       108.19 o                         
  -4   8   0      89228.66      89749.88       331.16 o                         
  -3   8   0        898.40        875.25        16.94 o                         
  -2   8   0       3907.69       3869.92        34.02 o                         
  -1   8   0       7224.46       7326.33        50.94 o                         
   0   8   0       3104.46       3089.29        33.56 o                         
  -8   9   0       4505.64       4463.97        41.71 o                         
  -7   9   0       1608.23       1582.79        25.72 o                         
  -6   9   0       9367.40       9404.76        57.51 o                         
  -5   9   0       9845.39       9986.64        61.76 o                         
  -4   9   0        250.01        283.30        11.94 o                         
  -3   9   0       1649.52       1678.74        27.41 o                         
  -2   9   0        123.70        150.41        10.61 o                         
  -1   9   0       1243.93       1197.18        24.48 o                         
   0   9   0      10184.90      10174.03        71.00 o                         
  -9  10   0      16529.65      16498.44       109.20 o                         
  -8  10   0      37456.68      37633.11       188.93 o                         
  -7  10   0       2353.25       2352.82        36.57 o                         
  -6  10   0       3481.13       3495.13        40.84 o                         
  -5  10   0       2368.15       2462.50        35.27 o                         
  -4  10   0       1986.10       2012.24        33.63 o                         
  -3  10   0       9271.98       9194.89        66.83 o                         
  -2  10   0      38519.30      38514.04       192.89 o                         
  -1  10   0         32.71         53.37        11.07 o                         
   0  10   0         17.50         40.05        12.31 o                         
 -10  11   0      10912.91      10947.26        96.60 o                         
  -9  11   0       3530.30       3508.76        56.27 o                         
  -8  11   0        372.77        407.21        20.65 o                         
  -7  11   0       4065.95       4186.49        52.06 o                         
  -6  11   0        346.86        360.54        18.92 o                         
  -5  11   0       2797.80       2815.51        45.16 o                         
  -4  11   0       9156.30       9096.00        74.72 o                         
  -3  11   0      14024.33      14013.30       101.62 o                         
  -2  11   0       1584.91       1607.49        36.91 o                         
  -1  11   0       2405.56       2404.51        47.59 o                         
   0  11   0        398.98        414.98        24.97 o                         
 -10  12   0       1570.28       1671.74        44.94 o                         
  -9  12   0       1009.17       1033.11        36.74 o                         
  -8  12   0        284.06        332.71        22.56 o                         
  -7  12   0      14400.03      14340.93       110.49 o                         
  -6  12   0      31030.49      31006.45       184.95 o                         
  -5  12   0        924.58        955.84        31.78 o                         
  -4  12   0        688.64        682.03        27.59 o                         
  -3  12   0       4286.10       4309.40        63.45 o                         
  -2  12   0        876.73        952.87        32.90 o                         
  -7  13   0       9704.07       9683.40        97.08 o                         
  -6  13   0        134.99        140.81        19.53 o                         
   0   1   1       8168.97       8228.37        28.54 o                         
  -1   2   1       1252.51       1281.41         6.45 o                         
   0   2   1      43725.17      43752.22       111.89 o                         
  -2   3   1       5335.00       5209.62        21.19 o                         
  -1   3   1      13958.39      13747.65        48.25 o                         
   0   3   1       1429.35       1605.22        10.38 o                         
  -3   4   1       2762.84       2830.15        16.79 o                         
  -2   4   1        258.39        289.99         5.92 o                         
  -1   4   1      18650.58      18886.40        68.97 o                         
   0   4   1      41163.93      41971.04       140.66 o                         
  -4   5   1        596.46        599.92         9.74 o                         
  -3   5   1        395.01        402.56         7.96 o                         
  -2   5   1       1584.60       1557.48        14.63 o                         
  -1   5   1       7117.18       7114.40        36.23 o                         
   0   5   1       8716.35       8684.79        42.16 o                         
  -5   6   1      19854.54      19844.15        81.02 o                         
  -4   6   1      22561.43      22509.47        90.15 o                         
  -3   6   1       6109.01       6148.66        35.05 o                         
  -2   6   1      21260.17      21124.82        88.44 o                         
  -1   6   1       1777.52       1819.97        18.35 o                         
   0   6   1        649.37        672.67        12.61 o                         
  -6   7   1       2404.23       2396.05        23.03 o                         
  -5   7   1       3454.89       3350.77        25.50 o                         
  -4   7   1       1911.62       1889.98        19.46 o                         
  -3   7   1      16518.12      16540.82        76.72 o                         
  -2   7   1        320.65        345.34         9.92 o                         
  -1   7   1         60.78         84.50         7.14 o                         
   0   7   1        486.86        485.05        13.55 o                         
  -7   8   1       9173.66       9212.44        55.81 o                         
  -6   8   1      13165.26      13061.21        66.47 o                         
  -5   8   1        326.21        362.91        10.73 o                         
  -4   8   1        172.64        180.87         8.98 o                         
  -3   8   1      11025.77      11086.18        63.24 o                         
  -2   8   1      11552.24      11613.44        65.69 o                         
  -1   8   1       5064.50       5076.92        41.29 o                         
   0   8   1       9434.68       9460.23        59.57 o                         
  -8   9   1          6.68         34.89         8.27 o                         
  -7   9   1       7146.70       7108.89        50.63 o                         
  -6   9   1        219.06        234.01        10.79 o                         
  -5   9   1         35.90         59.54         7.86 o                         
  -4   9   1         11.25         44.23         7.98 o                         
  -3   9   1       9146.48       9004.25        59.93 o                         
  -2   9   1       1344.37       1319.73        25.34 o                         
  -1   9   1      15008.92      15015.43        89.54 o                         
   0   9   1       1285.09       1301.92        28.28 o                         
  -9  10   1        262.83        246.79        15.74 o                         
  -8  10   1         63.92         90.19        11.70 o                         
  -7  10   1      10309.92      10275.19        73.54 o                         
  -6  10   1       5973.93       6038.38        54.32 o                         
  -5  10   1       6996.09       6968.56        57.02 o                         
  -4  10   1       4454.83       4484.64        44.66 o                         
  -3  10   1         99.80        108.23        11.54 o                         
  -2  10   1        220.18        209.77        14.36 o                         
  -1  10   1       2800.46       2855.97        44.56 o                         
   0  10   1       4464.63       4567.56        56.04 o                         
 -10  11   1       1532.93       1494.66        39.80 o                         
  -9  11   1        189.94        190.91        17.20 o                         
  -8  11   1        455.07        485.22        22.30 o                         
  -7  11   1       3189.04       3303.07        51.26 o                         
  -6  11   1         19.28         33.95        11.50 o                         
  -5  11   1       7893.03       7969.52        69.72 o                         
  -4  11   1         92.56         85.72        12.90 o                         
  -3  11   1         35.56         67.59        12.14 o                         
  -2  11   1        265.35        297.40        18.13 o                         
  -1  11   1       8758.29       8802.09        80.92 o                         
   0  11   1        699.26        730.39        30.29 o                         
 -10  12   1       2270.05       2290.11        53.93 o                         
  -9  12   1       7939.88       8082.17        85.47 o                         
  -8  12   1       3109.45       3208.21        59.54 o                         
  -7  12   1        104.18        114.20        16.93 o                         
  -6  12   1         77.41         97.66        16.11 o                         
  -5  12   1       6730.09       6783.06        72.55 o                         
  -4  12   1       3251.52       3246.61        55.15 o                         
  -3  12   1       4318.32       4406.78        61.32 o                         
  -2  12   1       1741.17       1764.55        44.28 o                         
   0   0   2       4466.77       4345.32        40.57 o                         
   0   1   2        642.06        618.18         4.03 o                         
  -1   2   2      91418.41      90876.42       246.07 o                         
   0   2   2      17792.78      17859.41        51.61 o                         
  -2   3   2       1846.53       2075.24        11.69 o                         
  -1   3   2       3250.00       3459.59        16.37 o                         
   0   3   2      52123.63      51247.79       158.71 o                         
  -3   4   2       9538.15       9511.98        38.84 o                         
  -2   4   2      16491.43      17098.59        62.78 o                         
  -1   4   2       2653.35       2782.57        16.92 o                         
   0   4   2      21995.88      22404.17        78.30 o                         
  -4   5   2      38460.02      38278.85       129.56 o                         
  -3   5   2        781.97        720.93        10.05 o                         
  -2   5   2        349.12        348.66         7.14 o                         
  -1   5   2      57768.50      57627.57       199.89 o                         
   0   5   2       1347.89       1361.59        13.44 o                         
  -5   6   2       4783.32       4856.49        26.97 o                         
  -4   6   2      14527.77      14496.60        62.32 o                         
  -3   6   2      48091.38      48166.47       168.84 o                         
  -2   6   2      10786.56      10833.77        53.04 o                         
  -1   6   2       5630.52       5588.56        34.06 o                         
   0   6   2       2609.74       2664.68        20.85 o                         
  -6   7   2       2797.54       2822.57        24.22 o                         
  -5   7   2      32083.50      31888.24       123.95 o                         
  -4   7   2        252.99        248.26         8.03 o                         
  -3   7   2       6200.31       6256.68        37.17 o                         
  -2   7   2      31271.83      31333.95       129.75 o                         
  -1   7   2      10038.73      10037.92        56.10 o                         
   0   7   2       1393.41       1336.02        21.70 o                         
  -7   8   2      29494.21      29713.70       136.88 o                         
  -6   8   2       5658.40       5830.51        39.48 o                         
  -5   8   2       6366.90       6421.20        41.31 o                         
  -4   8   2       1390.61       1459.13        21.64 o                         
  -3   8   2       3227.27       3259.26        30.97 o                         
  -2   8   2       6220.36       6383.82        45.53 o                         
  -1   8   2      19615.41      19640.90        98.77 o                         
   0   8   2       7515.86       7604.69        55.06 o                         
  -8   9   2        645.94        697.20        20.15 o                         
  -7   9   2       4051.69       4076.00        39.06 o                         
  -6   9   2      11406.76      11637.01        70.33 o                         
  -5   9   2       4806.44       4748.50        40.40 o                         
  -4   9   2        337.13        356.97        13.73 o                         
  -3   9   2      26630.36      26881.04       130.52 o                         
  -2   9   2       1786.58       1747.75        30.13 o                         
  -1   9   2       7359.25       7504.66        58.77 o                         
   0   9   2      11697.48      11685.36        80.16 o                         
  -9  10   2      11316.73      11471.85        86.01 o                         
  -8  10   2        429.44        453.82        19.52 o                         
  -7  10   2       5828.08       5877.62        53.88 o                         
  -6  10   2       4998.99       5040.70        48.71 o                         
  -5  10   2      20314.26      20328.26       114.87 o                         
  -4  10   2       5947.80       6027.89        54.23 o                         
  -3  10   2       5026.26       5007.52        49.84 o                         
  -2  10   2        740.14        778.98        23.20 o                         
  -1  10   2       2351.90       2370.20        42.58 o                         
   0  10   2       2720.05       2686.08        48.13 o                         
 -10  11   2       6988.74       6853.04        74.63 o                         
  -9  11   2       1144.67       1190.39        33.72 o                         
  -8  11   2        851.07        874.56        28.89 o                         
  -7  11   2      16499.11      16618.94       115.66 o                         
  -6  11   2        488.29        510.71        21.83 o                         
  -5  11   2       4256.48       4375.25        55.80 o                         
  -4  11   2       5626.27       5642.84        58.70 o                         
  -3  11   2       7235.05       7373.76        67.14 o                         
  -2  11   2         83.29        106.20        14.39 o                         
  -1  11   2      20942.35      21288.20       140.69 o                         
   0  11   2       2751.68       2847.71        57.74 o                         
 -10  12   2       4021.21       4113.06        70.18 o                         
  -9  12   2      17905.94      18201.79       139.26 o                         
  -8  12   2       1672.60       1733.96        44.49 o                         
  -7  12   2       8252.90       8382.63        88.28 o                         
  -6  12   2        703.17        675.10        28.66 o                         
  -5  12   2       3434.74       3356.44        59.23 o                         
  -4  12   2       2389.05       2502.44        48.44 o                         
  -3  12   2       9596.45       9782.95        90.41 o                         
  -2  12   2       3615.45       3590.18        64.43 o                         
   0   1   3       1313.37       1355.10         7.27 o                         
  -1   2   3       1223.27       1175.40         7.34 o                         
   0   2   3      79322.88      78463.69       212.79 o                         
  -2   3   3       3831.57       4047.90        18.60 o                         
  -1   3   3      16815.48      17503.01        57.58 o                         
   0   3   3       6191.76       6530.26        27.11 o                         
  -3   4   3        567.98        629.47         7.93 o                         
  -2   4   3        261.28        311.62         5.71 o                         
  -1   4   3       2260.20       2170.70        14.26 o                         
   0   4   3      32040.22      31209.30       105.19 o                         
  -4   5   3       2748.22       2741.89        18.90 o                         
  -3   5   3        859.73        940.57        10.86 o                         
  -2   5   3       1673.44       1795.17        14.86 o                         
  -1   5   3       3937.15       3824.50        23.17 o                         
   0   5   3       3427.42       3420.59        22.10 o                         
  -5   6   3       9275.34       9219.95        45.68 o                         
  -4   6   3      31534.43      31166.79       112.32 o                         
  -3   6   3       6152.36       6023.44        33.10 o                         
  -2   6   3      33150.98      32485.24       120.26 o                         
  -1   6   3        455.47        497.56         9.97 o                         
   0   6   3        440.57        450.60         9.97 o                         
  -6   7   3       1747.64       1731.13        22.11 o                         
  -5   7   3       2261.25       2361.67        20.72 o                         
  -4   7   3        625.97        637.28        12.65 o                         
  -3   7   3       6637.60       6685.72        40.93 o                         
  -2   7   3         79.33        102.76         7.10 o                         
  -1   7   3         98.47        138.36         8.03 o                         
   0   7   3       1351.34       1367.96        23.17 o                         
  -7   8   3      11022.90      10969.05        66.04 o                         
  -6   8   3      15175.77      15143.46        76.13 o                         
  -5   8   3        507.57        562.83        14.09 o                         
  -4   8   3        133.58        136.39         8.24 o                         
  -3   8   3       4495.14       4509.61        36.82 o                         
  -2   8   3      20318.21      20089.07       100.30 o                         
  -1   8   3       2270.77       2295.24        33.41 o                         
   0   8   3      10728.83      10691.54        70.54 o                         
  -8   9   3        249.98        271.08        14.28 o                         
  -7   9   3       1583.44       1665.81        29.10 o                         
  -6   9   3       1251.25       1265.42        24.68 o                         
  -5   9   3        955.10        967.56        21.64 o                         
  -4   9   3        197.59        210.97        11.86 o                         
  -3   9   3       5771.60       5867.10        48.65 o                         
  -2   9   3        111.91        112.72        10.72 o                         
  -1   9   3       9037.32       9125.80        67.74 o                         
   0   9   3       1658.70       1726.46        33.42 o                         
  -9  10   3        755.56        750.04        24.97 o                         
  -8  10   3        721.17        751.93        24.06 o                         
  -7  10   3      10833.58      10739.38        79.32 o                         
  -6  10   3      11349.01      11446.88        80.02 o                         
  -5  10   3       7965.65       8021.17        63.10 o                         
  -4  10   3      12874.57      13041.96        86.97 o                         
  -3  10   3        278.65        298.64        16.11 o                         
  -2  10   3        348.98        348.66        17.49 o                         
  -1  10   3       1238.91       1221.43        31.44 o                         
   0  10   3       7917.01       8155.06        75.22 o                         
 -10  11   3       1137.28       1157.62        35.20 o                         
  -9  11   3       1347.58       1392.63        37.80 o                         
  -8  11   3        269.61        274.44        18.85 o                         
  -7  11   3       5706.69       5784.46        63.80 o                         
  -6  11   3        512.60        551.87        23.25 o                         
  -5  11   3       7248.85       7224.95        67.26 o                         
  -4  11   3        376.49        389.03        19.87 o                         
  -3  11   3        341.45        355.88        19.53 o                         
  -2  11   3       1348.07       1399.85        35.99 o                         
  -1  11   3       8538.74       8666.55        82.32 o                         
   0  11   3         57.81         77.46        16.83 o                         
  -9  12   3       9498.47       9725.43        96.44 o                         
  -8  12   3       5346.58       5558.69        71.91 o                         
  -7  12   3        198.75        188.80        19.61 o                         
  -6  12   3         64.19         75.22        15.68 o                         
  -5  12   3       3392.27       3561.87        61.00 o                         
  -4  12   3       6347.80       6420.57        69.77 o                         
  -3  12   3       3014.73       3100.97        57.67 o                         
   0   1   4       1843.21       1595.55         9.54 o                         
  -1   2   4       3435.72       3282.04        14.64 o                         
   0   2   4       4409.43       4208.93        17.84 o                         
  -2   3   4      19816.78      20500.57        69.70 o                         
  -1   3   4       3575.94       3682.74        18.21 o                         
   0   3   4       5320.69       5302.75        23.60 o                         
  -3   4   4      18563.07      18621.97        71.13 o                         
  -2   4   4     126315.18     126031.61       374.25 o                         
  -1   4   4       3208.69       3349.20        19.96 o                         
   0   4   4        635.94        580.13         8.63 o                         
  -4   5   4       4895.02       4940.16        27.12 o                         
  -3   5   4      16231.18      16357.19        65.80 o                         
  -2   5   4       2849.15       2857.30        18.33 o                         
  -1   5   4       3773.78       3790.03        23.48 o                         
   0   5   4       1150.13       1181.88        14.05 o                         
  -5   6   4        708.53        701.41        11.60 o                         
  -4   6   4       4978.26       4899.41        29.42 o                         
  -3   6   4        847.12        894.62        12.47 o                         
  -2   6   4       4464.84       4363.77        27.17 o                         
  -1   6   4      12390.92      12430.20        61.46 o                         
   0   6   4      84031.41      83247.60       295.77 o                         
  -6   7   4       1310.23       1278.13        19.44 o                         
  -5   7   4       1693.41       1708.46        20.76 o                         
  -4   7   4        503.17        564.69        12.94 o                         
  -3   7   4       1375.34       1358.65        17.72 o                         
  -2   7   4       7245.18       7221.96        44.09 o                         
  -1   7   4      23635.46      23492.19       110.09 o                         
   0   7   4       7296.81       7310.08        53.04 o                         
  -7   8   4       1621.42       1647.87        28.36 o                         
  -6   8   4       1043.61        999.21        19.85 o                         
  -5   8   4      21067.47      20763.05       102.40 o                         
  -4   8   4      48363.29      47903.08       185.53 o                         
  -3   8   4        358.33        351.67        12.73 o                         
  -2   8   4        887.87        878.95        20.53 o                         
  -1   8   4       5327.92       5214.06        45.97 o                         
   0   8   4       1529.58       1586.00        30.49 o                         
  -8   9   4       6225.85       6175.16        55.19 o                         
  -7   9   4        386.94        376.55        15.85 o                         
  -6   9   4       6884.79       6918.57        55.32 o                         
  -5   9   4      13687.78      13730.22        82.87 o                         
  -4   9   4       1749.49       1697.88        28.73 o                         
  -3   9   4       1416.98       1424.32        27.30 o                         
  -2   9   4        330.92        349.89        15.66 o                         
  -1   9   4       1364.93       1392.47        30.23 o                         
   0   9   4       2811.26       2887.26        43.78 o                         
  -9  10   4      15750.61      15849.09       109.95 o                         
  -8  10   4      29645.93      29650.11       162.01 o                         
  -7  10   4        381.02        383.41        17.72 o                         
  -6  10   4        692.50        733.34        23.26 o                         
  -5  10   4       2342.06       2346.94        39.60 o                         
  -4  10   4        220.14        219.28        14.65 o                         
  -3  10   4      13380.12      13359.49        94.38 o                         
  -2  10   4      24636.45      24649.04       141.55 o                         
  -1  10   4        629.21        703.92        24.59 o                         
   0  10   4        432.79        471.59        22.69 o                         
 -10  11   4       4570.17       4596.50        65.70 o                         
  -9  11   4       5828.42       5830.78        68.18 o                         
  -8  11   4         52.40         58.89        13.56 o                         
  -7  11   4       2686.65       2683.12        49.58 o                         
  -6  11   4       1096.62       1064.32        30.87 o                         
  -5  11   4        943.66        974.12        29.58 o                         
  -4  11   4       7597.55       7623.90        69.22 o                         
  -3  11   4      17283.64      17377.85       123.66 o                         
  -2  11   4       1234.61       1265.11        34.97 o                         
  -1  11   4        399.09        425.99        23.73 o                         
  -9  12   4        688.17        693.52        32.16 o                         
  -8  12   4        198.88        191.09        21.15 o                         
  -7  12   4      11963.84      12127.15       107.42 o                         
  -6  12   4      18267.70      18312.30       137.36 o                         
  -5  12   4        434.57        440.90        24.60 o                         
  -4  12   4        124.86        137.15        18.02 o                         
  -3  12   4       2691.83       2753.16        55.94 o                         
   0   1   5      16821.64      17043.36        54.94 o                         
  -1   2   5       1567.13       1581.81        11.23 o                         
   0   2   5      32454.23      32436.98       106.09 o                         
  -2   3   5      11273.71      11266.49        43.60 o                         
  -1   3   5      21022.64      21188.78        73.52 o                         
   0   3   5        413.75        443.35         7.24 o                         
  -3   4   5       2169.49       2169.34        17.23 o                         
  -2   4   5        448.29        460.75         7.67 o                         
  -1   4   5      10942.73      10802.77        44.10 o                         
   0   4   5      16018.86      16102.42        65.03 o                         
  -4   5   5        655.51        649.11        11.43 o                         
  -3   5   5       3720.10       3721.73        22.30 o                         
  -2   5   5       6567.04       6469.21        32.86 o                         
  -1   5   5       5349.08       5378.63        29.93 o                         
   0   5   5      10133.31      10092.31        47.73 o                         
  -5   6   5      18101.43      17932.83        78.04 o                         
  -4   6   5      13662.96      13697.48        61.86 o                         
  -3   6   5       5512.00       5563.61        32.77 o                         
  -2   6   5      11151.92      11130.74        54.82 o                         
  -1   6   5       2811.82       2844.43        26.00 o                         
   0   6   5         25.56         42.52         6.08 o                         
  -6   7   5       6617.74       6638.68        46.09 o                         
  -5   7   5       4326.12       4263.70        33.56 o                         
  -4   7   5       4606.14       4493.65        32.73 o                         
  -3   7   5      20309.55      20057.07        89.88 o                         
  -2   7   5        122.67        140.14         8.56 o                         
  -1   7   5       2365.77       2394.49        30.05 o                         
   0   7   5        204.81        219.05        11.70 o                         
  -7   8   5       8090.05       8099.14        59.31 o                         
  -6   8   5       9321.61       9173.74        60.18 o                         
  -5   8   5       1521.86       1574.48        25.29 o                         
  -4   8   5         57.23         68.48         7.59 o                         
  -3   8   5      13831.88      13804.04        77.70 o                         
  -2   8   5       7864.34       7906.65        59.29 o                         
  -1   8   5       2835.15       2792.29        38.60 o                         
   0   8   5       5341.37       5329.37        51.56 o                         
  -8   9   5        784.29        818.70        23.47 o                         
  -7   9   5       6668.35       6488.94        56.09 o                         
  -6   9   5        646.79        625.65        19.94 o                         
  -5   9   5        873.94        900.23        22.16 o                         
  -4   9   5       1309.82       1345.65        26.63 o                         
  -3   9   5       6613.76       6523.60        54.88 o                         
  -2   9   5       2084.96       2065.66        36.43 o                         
  -1   9   5      15956.61      15909.54       103.05 o                         
   0   9   5       1165.32       1152.61        29.20 o                         
  -9  10   5       1086.59       1110.22        32.10 o                         
  -8  10   5        252.51        259.55        17.55 o                         
  -7  10   5      16540.42      16368.98       105.18 o                         
  -6  10   5       4875.20       4853.69        52.60 o                         
  -5  10   5       8274.16       8205.17        67.64 o                         
  -4  10   5       5249.37       5261.32        54.46 o                         
  -3  10   5       1187.48       1220.33        30.40 o                         
  -2  10   5         85.93         71.11        13.08 o                         
  -1  10   5       4011.91       4025.73        56.68 o                         
   0  10   5       2689.42       2729.73        52.00 o                         
 -10  11   5       1145.06       1126.94        37.16 o                         
  -9  11   5        336.31        361.79        22.72 o                         
  -8  11   5        947.58        960.71        31.72 o                         
  -7  11   5       3801.57       3733.99        60.46 o                         
  -6  11   5        465.18        494.71        22.79 o                         
  -5  11   5      10674.50      10701.97        88.52 o                         
  -4  11   5        216.67        217.59        17.55 o                         
  -3  11   5        257.53        304.52        20.58 o                         
  -2  11   5        274.37        295.01        20.57 o                         
  -1  11   5       8269.53       8467.76        86.60 o                         
  -8  12   5       1962.85       1968.11        50.51 o                         
  -7  12   5        367.13        404.04        25.76 o                         
  -6  12   5         10.88         36.71        16.23 o                         
  -5  12   5       8070.47       8270.08        88.31 o                         
  -4  12   5       2171.58       2219.86        52.70 o                         
   0   0   6      18013.99      17509.12       141.48 o                         
   0   1   6        787.07        792.65         8.94 o                         
  -1   2   6      41196.80      41120.13       129.37 o                         
   0   2   6      24326.17      24247.02        84.60 o                         
  -2   3   6       1749.66       1772.38        14.66 o                         
  -1   3   6       4163.74       4180.61        23.30 o                         
   0   3   6      35139.17      35229.87       121.39 o                         
  -3   4   6       3097.49       3007.17        20.56 o                         
  -2   4   6      13811.80      13616.40        56.79 o                         
  -1   4   6       4725.61       4760.63        27.83 o                         
   0   4   6      23624.71      23646.50        90.24 o                         
  -4   5   6      22824.78      22670.27        92.51 o                         
  -3   5   6       1502.62       1453.03        17.45 o                         
  -2   5   6        474.50        475.91         9.30 o                         
  -1   5   6      33443.48      33446.40       123.62 o                         
   0   5   6       2804.77       2892.13        23.50 o                         
  -5   6   6       5826.99       5906.59        39.35 o                         
  -4   6   6      12965.67      13036.97        62.90 o                         
  -3   6   6      20173.29      20011.03        85.58 o                         
  -2   6   6      12366.67      12439.32        60.88 o                         
  -1   6   6       2031.45       1931.02        23.24 o                         
   0   6   6       4829.28       4808.11        38.04 o                         
  -6   7   6       4020.68       3930.80        36.82 o                         
  -5   7   6      16590.72      16453.58        80.67 o                         
  -4   7   6        351.02        328.57        11.42 o                         
  -3   7   6       4972.42       5012.23        37.33 o                         
  -2   7   6      15100.27      15036.65        78.44 o                         
  -1   7   6       5766.22       5670.81        44.07 o                         
   0   7   6        268.11        298.76        13.98 o                         
  -7   8   6      20690.44      20477.58       115.64 o                         
  -6   8   6       7883.41       7903.67        55.99 o                         
  -5   8   6       4827.14       4820.40        41.40 o                         
  -4   8   6       5035.86       5015.42        41.63 o                         
  -3   8   6       4784.93       4810.59        42.69 o                         
  -2   8   6       8723.59       8568.18        61.48 o                         
  -1   8   6      13294.07      13059.70        83.99 o                         
   0   8   6       8646.75       8565.28        69.86 o                         
  -8   9   6        253.47        261.72        16.61 o                         
  -7   9   6       5213.64       5110.76        52.69 o                         
  -6   9   6       7642.31       7573.75        62.95 o                         
  -5   9   6       3247.87       3355.81        43.54 o                         
  -4   9   6       1046.71       1088.59        25.84 o                         
  -3   9   6      17645.77      17380.53       101.53 o                         
  -2   9   6       2964.86       2945.22        43.92 o                         
  -1   9   6       6933.53       6818.56        64.33 o                         
   0   9   6       5465.96       5388.26        61.44 o                         
  -9  10   6       8142.46       8208.84        80.45 o                         
  -8  10   6       1471.61       1525.00        37.54 o                         
  -7  10   6       7708.39       7600.67        71.06 o                         
  -6  10   6       7255.84       7247.61        68.18 o                         
  -5  10   6      14809.34      14626.13       100.58 o                         
  -4  10   6       7722.24       7684.91        69.37 o                         
  -3  10   6       3216.18       3087.56        51.05 o                         
  -2  10   6       2176.04       2234.90        43.92 o                         
  -1  10   6       2891.43       2894.50        52.15 o                         
   0  10   6       2352.37       2421.31        52.60 o                         
  -9  11   6        418.07        460.72        27.06 o                         
  -8  11   6       2279.73       2309.45        49.32 o                         
  -7  11   6      10814.77      10693.73        94.33 o                         
  -6  11   6       1186.85       1120.37        34.59 o                         
  -5  11   6       5432.47       5410.14        69.70 o                         
  -4  11   6       3799.13       3836.37        62.39 o                         
  -3  11   6       4581.35       4675.39        65.76 o                         
  -2  11   6        303.39        296.47        21.74 o                         
  -7  12   6       6202.41       6472.03        83.29 o                         
  -6  12   6       1143.61       1199.48        41.12 o                         
  -5  12   6       4700.13       4751.33        76.47 o                         
   0   1   7       3816.00       3908.80        21.25 o                         
  -1   2   7        519.71        529.96         9.27 o                         
   0   2   7      36024.68      35546.30       119.99 o                         
  -2   3   7       4129.61       4118.11        25.50 o                         
  -1   3   7       7421.25       7402.54        38.46 o                         
   0   3   7        203.61        235.98         7.23 o                         
  -3   4   7       8416.45       8271.17        44.25 o                         
  -2   4   7        440.43        449.94         9.98 o                         
  -1   4   7      12020.80      11998.33        54.90 o                         
   0   4   7      42190.45      41842.56       152.04 o                         
  -4   5   7        697.73        724.72        13.42 o                         
  -3   5   7       4658.48       4626.79        31.36 o                         
  -2   5   7       4984.95       5047.80        31.39 o                         
  -1   5   7       6032.35       5981.74        37.85 o                         
   0   5   7       3294.27       3233.29        27.58 o                         
  -5   6   7      10615.47      10600.99        61.69 o                         
  -4   6   7      25431.21      25195.70       109.68 o                         
  -3   6   7       4755.53       4739.84        34.77 o                         
  -2   6   7      28377.17      28235.45       121.10 o                         
  -1   6   7       1851.83       1884.26        24.99 o                         
   0   6   7        253.53        287.81        12.07 o                         
  -6   7   7       2388.22       2417.79        32.55 o                         
  -5   7   7       2500.74       2464.94        31.55 o                         
  -4   7   7       2750.33       2708.77        31.21 o                         
  -3   7   7       5320.62       5326.01        42.29 o                         
  -2   7   7        656.09        683.33        17.55 o                         
  -1   7   7       3208.88       3249.96        38.53 o                         
   0   7   7       2498.90       2463.38        39.10 o                         
  -7   8   7       8590.33       8398.69        67.61 o                         
  -6   8   7      15129.78      14934.12        89.47 o                         
  -5   8   7       2379.41       2337.72        35.15 o                         
  -4   8   7         86.78        100.69        10.06 o                         
  -3   8   7       5929.69       5845.02        52.02 o                         
  -2   8   7      15340.40      15130.51        94.42 o                         
  -1   8   7       4140.56       4124.06        50.58 o                         
   0   8   7      12433.37      11985.80        89.14 o                         
  -8   9   7       1920.44       1961.04        41.02 o                         
  -7   9   7       4323.42       4316.12        52.63 o                         
  -6   9   7         61.58         77.03        11.92 o                         
  -5   9   7       3155.47       3060.51        44.96 o                         
  -4   9   7       2544.98       2573.21        42.74 o                         
  -3   9   7       8895.93       8722.13        71.28 o                         
  -2   9   7       1430.19       1429.89        33.37 o                         
  -1   9   7       9001.47       8937.73        79.88 o                         
   0   9   7       1825.96       1882.62        42.49 o                         
  -9  10   7       1890.92       1857.86        45.89 o                         
  -8  10   7         11.00         27.03        14.50 o                         
  -7  10   7       5179.02       5206.93        61.54 o                         
  -6  10   7       7212.23       7055.29        70.89 o                         
  -5  10   7       4423.31       4269.01        56.65 o                         
  -4  10   7       6385.20       6411.42        66.68 o                         
  -3  10   7       2446.13       2347.71        46.51 o                         
  -2  10   7         61.54         68.73        15.05 o                         
  -1  10   7       2557.85       2588.62        52.48 o                         
   0  10   7       7732.33       7603.36        85.76 o                         
  -9  11   7       2232.28       2296.77        56.50 o                         
  -8  11   7       1216.97       1200.45        39.71 o                         
  -7  11   7       3455.95       3517.54        61.31 o                         
  -6  11   7       1312.79       1345.20        39.97 o                         
  -5  11   7       4238.82       4339.37        70.12 o                         
  -4  11   7          3.18         13.42        15.03 o                         
  -3  11   7       1489.83       1493.37        41.90 o                         
  -2  11   7       2120.15       2121.25        50.87 o                         
   0   0   8      98267.14      97606.37       693.24 o                         
   0   1   8      14298.98      14064.48        56.89 o                         
  -1   2   8       1386.08       1370.19        15.38 o                         
   0   2   8       1597.44       1589.09        15.52 o                         
  -2   3   8       9806.74       9745.77        47.01 o                         
  -1   3   8       2488.89       2442.31        21.21 o                         
   0   3   8       1876.35       1812.93        19.82 o                         
  -3   4   8      16559.03      16581.02        79.41 o                         
  -2   4   8      52145.86      52224.64       193.02 o                         
  -1   4   8       2206.51       2238.08        22.95 o                         
   0   4   8       1985.85       1940.02        22.25 o                         
  -4   5   8       1759.57       1795.92        24.08 o                         
  -3   5   8      19977.19      19928.79        92.11 o                         
  -2   5   8       6554.81       6549.63        42.66 o                         
  -1   5   8       1286.16       1296.91        19.82 o                         
   0   5   8       1588.10       1633.48        24.10 o                         
  -5   6   8        456.41        468.48        14.88 o                         
  -4   6   8        165.27        180.69        10.00 o                         
  -3   6   8        771.18        864.39        18.38 o                         
  -2   6   8        375.03        369.01        13.39 o                         
  -1   6   8      11403.01      11450.92        73.66 o                         
   0   6   8      35994.79      35663.74       166.56 o                         
  -6   7   8       1041.48       1046.94        24.01 o                         
  -5   7   8        955.55       1000.35        22.76 o                         
  -4   7   8       6981.71       6984.88        53.65 o                         
  -3   7   8       1045.15       1049.13        23.59 o                         
  -2   7   8       1391.61       1454.71        28.58 o                         
  -1   7   8      18353.88      18117.92       109.35 o                         
   0   7   8       6566.72       6476.25        59.56 o                         
  -7   8   8       1359.31       1401.15        34.38 o                         
  -6   8   8        218.82        220.47        14.84 o                         
  -5   8   8      23888.75      23372.50       131.41 o                         
  -4   8   8      28560.12      28095.17       149.63 o                         
  -3   8   8        126.77        129.99        12.48 o                         
  -2   8   8        496.12        526.74        20.47 o                         
  -1   8   8       1359.17       1355.62        33.26 o                         
   0   8   8        709.55        720.63        25.96 o                         
  -8   9   8       6536.56       6394.15        70.83 o                         
  -7   9   8        375.89        348.78        20.92 o                         
  -6   9   8       1716.61       1700.37        39.17 o                         
  -5   9   8      13728.02      13520.85        99.56 o                         
  -4   9   8       2258.76       2256.81        44.34 o                         
  -3   9   8        824.61        827.05        26.90 o                         
  -2   9   8        773.49        812.76        28.05 o                         
  -1   9   8        377.69        359.90        21.89 o                         
   0   9   8       1589.08       1633.17        41.67 o                         
  -9  10   8      19687.30      19608.46       153.25 o                         
  -8  10   8      13299.17      13150.23       117.40 o                         
  -7  10   8        459.64        456.06        25.01 o                         
  -6  10   8        325.85        331.18        21.32 o                         
  -5  10   8       1228.94       1253.52        37.03 o                         
  -4  10   8        238.74        226.57        19.01 o                         
  -3  10   8       9980.85       9925.87        90.73 o                         
  -2  10   8      15414.53      15152.70       124.34 o                         
  -1  10   8        282.57        275.17        22.70 o                         
  -7  11   8        721.29        703.82        32.01 o                         
  -6  11   8       1319.75       1402.39        44.33 o                         
  -5  11   8        353.50        372.49        26.14 o                         
  -4  11   8       2137.01       2205.27        52.18 o                         
   0   1   9       4614.57       4672.06        27.94 o                         
  -1   2   9        959.33        942.84        14.18 o                         
   0   2   9      33833.23      33753.21       127.65 o                         
  -2   3   9       4333.94       4378.96        30.99 o                         
  -1   3   9       7977.00       8037.07        44.92 o                         
   0   3   9        148.78        160.45         7.89 o                         
  -3   4   9       3903.93       3906.69        31.60 o                         
  -2   4   9        205.01        200.41         9.09 o                         
  -1   4   9       6164.09       6163.90        42.03 o                         
   0   4   9      24454.96      24265.66       112.75 o                         
  -4   5   9        327.56        321.31        12.27 o                         
  -3   5   9       1983.61       2006.46        26.67 o                         
  -2   5   9       3052.84       3044.94        32.30 o                         
  -1   5   9       4918.12       4928.48        39.76 o                         
   0   5   9       4708.21       4667.31        40.28 o                         
  -5   6   9       8667.14       8656.23        61.70 o                         
  -4   6   9      18724.47      18740.59       102.54 o                         
  -3   6   9       4139.38       4062.29        39.43 o                         
  -2   6   9      16495.26      16368.83        97.94 o                         
  -1   6   9       1618.67       1651.93        30.56 o                         
   0   6   9         80.14         98.18        11.35 o                         
  -6   7   9       2674.49       2721.41        43.25 o                         
  -5   7   9       4141.71       4208.72        46.96 o                         
  -4   7   9       2883.70       2815.55        40.56 o                         
  -3   7   9       8384.20       8298.57        66.27 o                         
  -2   7   9        315.34        340.40        16.54 o                         
  -1   7   9       1020.68       1037.98        27.24 o                         
   0   7   9       1265.21       1269.29        33.03 o                         
  -7   8   9       6622.82       6612.57        70.23 o                         
  -6   8   9      14672.83      14352.34       103.33 o                         
  -5   8   9       1495.10       1484.76        33.61 o                         
  -4   8   9         35.80         42.82        11.11 o                         
  -3   8   9       6365.97       6280.92        61.61 o                         
  -2   8   9      11333.21      11148.32        90.37 o                         
  -1   8   9       2497.23       2507.06        47.57 o                         
   0   8   9       9289.73       8962.29        85.70 o                         
  -8   9   9       1649.57       1620.25        42.53 o                         
  -7   9   9       3650.57       3701.21        63.18 o                         
  -6   9   9        265.76        266.70        19.86 o                         
  -5   9   9       1255.75       1292.62        35.02 o                         
  -4   9   9       1438.00       1480.57        38.34 o                         
  -3   9   9       6263.83       6133.59        69.58 o                         
  -2   9   9       2016.98       2031.82        45.88 o                         
  -1   9   9       8355.03       8264.51        85.95 o                         
   0   9   9       1106.12       1169.73        38.79 o                         
  -8  10   9         77.01         91.86        19.00 o                         
  -7  10   9       7886.05       7876.53        86.87 o                         
  -6  10   9       7429.21       7342.41        83.25 o                         
  -5  10   9       6089.56       6124.93        75.77 o                         
  -4  10   9       7970.99       7863.13        85.52 o                         
  -3  10   9       1694.90       1620.84        44.89 o                         
  -2  10   9         18.93         16.48        16.70 o                         
   0   0  10      10117.26      10078.08       128.24 o                         
   0   1  10        919.16        963.78        15.79 o                         
  -1   2  10      12365.04      12569.75        59.68 o                         
   0   2  10      21302.61      21039.69        89.31 o                         
  -2   3  10        152.15        165.75         8.57 o                         
  -1   3  10       1822.47       1858.64        23.84 o                         
   0   3  10       8140.05       8301.03        51.82 o                         
  -3   4  10        958.34        958.16        19.87 o                         
  -2   4  10      12826.74      12798.23        71.26 o                         
  -1   4  10       2985.34       2904.65        31.78 o                         
   0   4  10      13463.75      13515.53        80.86 o                         
  -4   5  10       7893.84       7822.94        57.16 o                         
  -3   5  10        103.15        133.30        10.48 o                         
  -2   5  10        646.46        691.91        18.90 o                         
  -1   5  10       9896.59       9882.33        69.15 o                         
   0   5  10       1958.17       1991.73        35.82 o                         
  -5   6  10       5996.54       5956.22        55.57 o                         
  -4   6  10      16915.79      16734.07       102.36 o                         
  -3   6  10      10777.77      10764.85        75.94 o                         
  -2   6  10      15192.51      15020.99        96.09 o                         
  -1   6  10        476.55        466.89        18.97 o                         
   0   6  10       6264.93       6275.31        60.14 o                         
  -6   7  10       2351.43       2444.77        44.46 o                         
  -5   7  10       7213.36       7230.90        66.32 o                         
  -4   7  10       1532.08       1539.56        33.94 o                         
  -3   7  10       8320.66       8115.82        69.23 o                         
  -2   7  10       4034.82       4148.35        53.98 o                         
  -1   7  10       3924.85       3948.29        55.39 o                         
   0   7  10         64.77         79.04        14.31 o                         
  -7   8  10       7984.19       8028.08        83.25 o                         
  -6   8  10       7730.82       7778.12        77.26 o                         
  -5   8  10       1413.80       1407.87        36.13 o                         
  -4   8  10       4494.04       4628.58        57.89 o                         
  -3   8  10       5856.73       5857.80        66.33 o                         
  -2   8  10       7201.38       7114.28        76.05 o                         
  -1   8  10       4609.42       4577.18        65.13 o                         
   0   8  10       7380.13       7374.97        81.70 o                         
  -8   9  10         87.88         85.16        18.74 o                         
  -7   9  10       3396.10       3360.55        67.49 o                         
  -6   9  10       1954.75       1975.70        49.76 o                         
  -5   9  10       1791.77       1788.22        44.84 o                         
  -4   9  10       1105.42       1137.84        37.89 o                         
  -3   9  10       5906.85       5881.82        76.43 o                         
  -2   9  10       2790.48       2718.63        56.79 o                         
  -1   9  10       6684.29       6827.71        84.27 o                         
  -6  10  10       6169.50       6283.56        90.23 o                         
  -5  10  10       5984.09       5912.15        84.99 o                         
  -4  10  10       5371.58       5351.11        82.13 o                         
   0   1  11       4567.93       4564.40        34.36 o                         
  -1   2  11        499.52        510.41        13.59 o                         
   0   2  11      19887.27      19883.35        90.50 o                         
  -2   3  11       5575.28       5580.55        44.00 o                         
  -1   3  11      11338.86      11328.03        67.94 o                         
   0   3  11       2522.97       2476.39        32.42 o                         
  -3   4  11       5124.12       5171.91        45.65 o                         
  -2   4  11         97.25        117.56        10.13 o                         
  -1   4  11       6188.61       6261.59        50.37 o                         
   0   4  11      10697.32      10837.81        74.73 o                         
  -4   5  11        950.62        955.85        24.88 o                         
  -3   5  11       3831.10       3872.03        43.04 o                         
  -2   5  11       5278.26       5189.06        50.35 o                         
  -1   5  11       2908.39       2834.33        41.77 o                         
   0   5  11       4150.36       4127.15        49.10 o                         
  -5   6  11       8978.96       8957.95        77.43 o                         
  -4   6  11      10531.08      10409.36        80.64 o                         
  -3   6  11       3479.91       3440.42        49.21 o                         
  -2   6  11      10953.51      10841.13        84.09 o                         
  -1   6  11       1274.44       1324.81        32.89 o                         
   0   6  11        190.01        205.41        16.31 o                         
  -6   7  11       4557.69       4638.09        62.56 o                         
  -5   7  11       1968.90       1998.62        42.79 o                         
  -4   7  11       2282.05       2371.49        45.75 o                         
  -3   7  11       6157.52       6198.73        66.46 o                         
  -2   7  11        122.48        128.95        16.16 o                         
  -1   7  11       2479.90       2508.16        50.11 o                         
   0   7  11       1845.49       1888.23        46.34 o                         
  -7   8  11       6833.83       6848.51        81.93 o                         
  -6   8  11       6452.44       6418.10        75.57 o                         
  -5   8  11       1752.94       1821.82        45.27 o                         
  -4   8  11         52.76         83.36        16.11 o                         
  -3   8  11       6341.67       6258.98        77.22 o                         
  -2   8  11       7436.17       7542.88        82.96 o                         
  -1   8  11       1246.16       1257.76        39.67 o                         
   0   8  11       4092.00       4083.11        71.84 o                         
  -7   9  11       2830.23       2931.56        66.50 o                         
  -6   9  11        557.30        578.47        30.85 o                         
  -5   9  11       2154.27       2116.55        54.89 o                         
  -4   9  11       2262.82       2346.13        57.62 o                         
  -3   9  11       4381.41       4444.38        75.92 o                         
  -2   9  11       1664.59       1724.67        51.00 o                         
   0   0  12      33847.92      33712.07       352.68 o                         
   0   1  12       5203.56       5162.36        40.71 o                         
  -1   2  12         14.68         47.21         7.75 o                         
   0   2  12       1323.33       1381.37        25.37 o                         
  -2   3  12       6144.10       6109.00        50.79 o                         
  -1   3  12       1826.41       1878.82        31.41 o                         
   0   3  12        131.03        154.49        11.84 o                         
  -3   4  12      13055.07      13009.15        92.63 o                         
  -2   4  12      32904.80      32963.49       169.27 o                         
  -1   4  12       2184.57       2238.18        38.39 o                         
   0   4  12        977.16       1032.66        27.81 o                         
  -4   5  12        108.50        142.65        14.26 o                         
  -3   5  12      10067.45      10160.77        82.21 o                         
  -2   5  12       3610.52       3669.31        51.21 o                         
  -1   5  12          1.61         28.00        10.98 o                         
   0   5  12       1394.97       1436.32        35.86 o                         
  -5   6  12         75.54        101.91        15.07 o                         
  -4   6  12        990.50       1011.69        31.66 o                         
  -3   6  12        383.38        386.64        21.76 o                         
  -2   6  12        643.09        703.73        26.71 o                         
  -1   6  12       8770.60       8545.35        83.49 o                         
   0   6  12      25061.00      24698.68       159.75 o                         
  -6   7  12        355.08        319.12        22.52 o                         
  -5   7  12         24.80         37.08        14.72 o                         
  -4   7  12       2220.74       2256.87        50.03 o                         
  -3   7  12        120.22        120.14        17.10 o                         
  -2   7  12        309.41        292.59        22.11 o                         
  -1   7  12      15005.44      14940.35       124.21 o                         
   0   7  12       6605.04       6676.02        81.62 o                         
  -6   8  12         49.38         45.78        17.57 o                         
  -5   8  12      13638.47      13613.53       123.55 o                         
  -4   8  12      15464.78      15672.78       141.23 o                         
  -3   8  12         36.17         65.33        17.74 o                         
  -2   8  12         72.10         94.23        19.02 o                         
   0   1  13       1037.22       1084.15        24.34 o                         
  -1   2  13        531.98        564.85        18.52 o                         
   0   2  13      25678.79      25708.00       132.58 o                         
  -2   3  13       1685.18       1736.71        35.37 o                         
  -1   3  13       2337.82       2355.53        38.17 o                         
   0   3  13        215.62        228.03        15.60 o                         
  -3   4  13       2349.81       2320.47        43.92 o                         
  -2   4  13         83.86        103.36        13.13 o                         
  -1   4  13       2469.30       2447.70        43.33 o                         
   0   4  13      22201.88      22296.04       146.37 o                         
  -4   5  13        237.11        215.57        18.67 o                         
  -3   5  13       1184.33       1202.91        35.32 o                         
  -2   5  13       1302.86       1322.08        36.23 o                         
  -1   5  13       3301.42       3323.87        56.84 o                         
   0   5  13       1489.91       1468.11        39.65 o                         
  -5   6  13       3196.35       3220.41        60.76 o                         
  -4   6  13      16766.97      16723.71       133.52 o                         
  -3   6  13       2688.35       2692.45        55.80 o                         
  -2   6  13      16162.60      16129.53       128.85 o                         
  -1   6  13        960.09       1036.38        35.70 o                         
   0   6  13         68.31         83.64        17.45 o                         
  -6   7  13        952.42        980.42        38.55 o                         
  -5   7  13       2798.55       2856.76        60.68 o                         
  -4   7  13       1587.60       1567.91        45.64 o                         
  -3   7  13       1957.18       2012.55        53.00 o                         
  -2   7  13        304.11        285.81        25.00 o                         
  -1   7  13        809.28        826.37        35.42 o                         
   0   0  14       8894.82       9070.52       186.08 o                         
   0   1  14         82.18         91.66        12.87 o                         
  -1   2  14       9225.56       9120.91        74.41 o                         
   0   2  14      12058.82      12054.67        88.13 o                         
  -2   3  14        182.13        207.17        17.00 o                         
  -1   3  14       1258.76       1341.23        34.12 o                         
   0   3  14      10301.50      10459.22        89.58 o                         
  -3   4  14        471.51        540.69        25.41 o                         
  -2   4  14       3669.28       3762.08        61.41 o                         
  -1   4  14       2205.23       2223.58        47.39 o                         
   0   4  14       9253.31       9089.32        88.30 o                         
  -4   5  14       7164.57       7077.18        80.57 o                         
  -3   5  14        916.56        930.56        34.50 o                         
  -2   5  14         63.73         87.25        16.55 o                         
  -1   5  14       9380.48       9309.68        95.66 o                         
   0   5  14       1342.81       1398.20        41.97 o                         
  -5   6  14       2859.42       2905.61        64.02 o                         
  -4   6  14       5984.73       6140.06        80.88 o                         
  -3   6  14       5272.66       5363.55        80.55 o                         
  -2   6  14       6991.35       7044.70        90.33 o                         
  -1   6  14        194.71        233.06        23.39 o                         
   0   1  15       4995.67       5052.35        64.20 o                         
  -1   2  15        273.99        319.85        22.11 o                         
   0   2  15       4193.14       4402.93        67.06 o                         
  -2   3  15       3737.24       3817.67        67.74 o                         
  -1   3  15       6401.44       6544.23        78.68 o                         
   0   3  15         68.84         78.30        17.77 o                         
  -3   4  15       4735.65       4799.12        78.18 o                         
  -2   4  15         64.84         85.56        17.80 o                         
  -1   4  15       8623.15       8488.49        95.72 o                         
   0   4  15       5390.24       5538.14        77.04 o                         
   0   0  16      29930.69      30850.33       528.28 o                         
   0   1  16       2959.13       3124.07        67.02 o                         
                                                                                
